# Supplementary material for: Transcriptional and Histochemical Signatures of Bone Marrow Mononuclear Cell-Mediated Resolution of Synovitis
Source: Front Immunol. 2021 Dec 8;12:734322. doi: 10.3389/fimmu.2021.734322 (PMC8692379; doi:10.3389/fimmu.2021.734322)
Supplement: Supplementary file 2 [file Table_1.xlsx]

## Sheet: ISF 0-48 hrs
Gene ID	Symbol	logFC	logCPM	F	PValue	FDR
Upregulated
ENSECAG00000023949	CCL2	11.728	11.4993	304.432	1.05744e-25	2.47043e-22
ENSECAG00000017191	SPP1	10.3189	14.5465	153.453	1.7742e-18	4.11329e-16
ENSECAG00000019442	CYP1B1	9.42513	7.20919	112.298	1.37611e-15	1.47161e-13
ENSECAG00000017609	WFDC2	8.49646	6.84664	67.1917	1.7095e-11	7.14158e-10
ENSECAG00000020485	PCOLCE2	8.19727	7.17926	258.257	7.1655e-24	1.08812e-20
ENSECAG00000019445	MMP12	8.04976	9.64782	27.1352	2.2594e-06	3.28483e-05
ENSECAG00000025109	EEF1A2	7.97545	7.97586	83.6424	3.90831e-13	2.39797e-11
ENSECAG00000041629	0	7.89586	7.64627	44.1868	8.47305e-09	2.05539e-07
ENSECAG00000036715	CCL11	7.8792	4.79078	48.5797	2.34142e-09	6.38915e-08
ENSECAG00000000658	GPNMB	7.80349	12.9516	407.839	4.43128e-29	2.69165e-25
ENSECAG00000024899	PLA2G7	7.75627	8.06169	518.711	5.87308e-32	8.91856e-28
ENSECAG00000007210	CTSL	7.40817	7.1566	224.469	2.35219e-22	2.08222e-19
ENSECAG00000008236	APOE	7.40554	12.6614	216.513	5.68393e-22	4.11016e-19
ENSECAG00000041138	0	7.17092	5.81884	104.135	6.21331e-15	5.68387e-13
ENSECAG00000012151	MARCO	7.09924	6.92689	20.5915	2.64244e-05	0.000296248
ENSECAG00000005099	NYAP2	7.05738	4.40818	103.858	6.54794e-15	5.972e-13
ENSECAG00000012946	CYP7A1	6.9164	7.22854	156.673	1.11429e-18	2.7292e-16
ENSECAG00000018025	SIGLEC15	6.91572	5.88821	27.0605	2.32111e-06	3.35847e-05
ENSECAG00000008817	IL22RA2	6.90332	4.18407	141.629	1.04229e-17	1.9448e-15
ENSECAG00000037312	0	6.87729	3.51137	31.4608	6.67626e-07	1.07911e-05
ENSECAG00000009026	CYP2S1	6.63315	5.57862	89.5401	1.12018e-13	7.80294e-12
ENSECAG00000030478	GPR88	6.46815	5.0895	24.4149	6.12316e-06	8.002e-05
ENSECAG00000017217	CA12	6.30144	5.6904	149.509	3.16748e-18	6.68052e-16
ENSECAG00000010145	LPL	6.28692	8.12679	60.303	9.6476e-11	3.46754e-09
ENSECAG00000007588	EREG	6.28661	2.16486	65.5964	2.53048e-11	1.01256e-09
ENSECAG00000023599	HPSE	6.26755	7.05219	149.547	3.14951e-18	6.68052e-16
ENSECAG00000012716	RAB42	6.16708	6.04437	108.964	2.52496e-15	2.4979e-13
ENSECAG00000013056	0	6.09093	6.33108	30.7028	6.42064e-07	1.04335e-05
ENSECAG00000020685	IGF2BP2	6.08492	5.35715	61.9905	6.25715e-11	2.33173e-09
ENSECAG00000015484	ATP6V0D2	5.98209	5.01862	20.3281	2.93071e-05	0.000324967
ENSECAG00000031597	0	5.7601	2.39731	59.7147	1.12357e-10	3.99111e-09
ENSECAG00000019087	CTSK	5.73142	12.0735	171.114	1.5001e-19	4.84676e-17
ENSECAG00000008512	ANKRD33	5.69795	3.85882	111.279	1.6547e-15	1.73293e-13
ENSECAG00000008881	LYVE1	5.66861	4.73431	14.6524	0.000301681	0.00258459
ENSECAG00000017812	AHRR	5.65071	3.22129	49.5508	1.77462e-09	4.9629e-08
ENSECAG00000040031	CCL22	5.6262	2.04113	45.0574	6.53816e-09	1.62496e-07
ENSECAG00000004587	ANKRD34B	5.59173	5.59985	82.1506	5.40512e-13	3.2188e-11
ENSECAG00000015270	TREM2	5.55313	9.07095	236.198	6.69472e-23	7.53057e-20
ENSECAG00000007539	TRPM1	5.53579	4.09766	58.3915	1.58736e-10	5.39861e-09
ENSECAG00000009968	SH3PXD2B	5.52442	5.78339	219.586	4.03047e-22	3.1387e-19
ENSECAG00000008351	MMP14	5.36299	6.7463	137.704	1.91971e-17	3.29399e-15
ENSECAG00000015915	0	5.32916	4.69857	123.754	1.86377e-16	2.53832e-14
ENSECAG00000002145	NUAK1	5.26909	5.87438	164.52	3.68848e-19	1.04694e-16
ENSECAG00000025178	PMP22	5.25205	5.86982	31.8831	4.28347e-07	7.20339e-06
ENSECAG00000024851	EDNRB	5.23381	5.77216	12.361	0.000822267	0.0062857
ENSECAG00000008270	FABP5	5.22481	9.81829	222.422	2.94484e-22	2.41724e-19
ENSECAG00000004386	CD276	5.22095	6.12647	57.1088	2.22727e-10	7.36067e-09
ENSECAG00000030436	0	5.20974	3.78532	62.3412	5.72299e-11	2.13792e-09
ENSECAG00000039641	0	5.19888	2.40768	130.701	5.88538e-17	8.762e-15
ENSECAG00000019540	0	5.14573	6.98588	135.554	2.69599e-17	4.44999e-15
ENSECAG00000039105	0	5.07997	3.25705	23.3699	9.06442e-06	0.000113853
ENSECAG00000017903	PSAT1	5.05612	4.67698	44.1347	8.60621e-09	2.07939e-07
ENSECAG00000019767	0	5.03618	2.72033	11.5013	0.0012107	0.00885174
ENSECAG00000003083	PRR15	5.02814	3.33125	67.2284	1.69423e-11	7.09732e-10
ENSECAG00000022525	AREG	5.00404	1.51755	84.3379	3.50722e-11	1.37265e-09
ENSECAG00000011292	MSR1	4.95725	8.82243	150.612	2.69037e-18	5.96418e-16
ENSECAG00000001554	P2RY14	4.92822	5.74175	65.396	2.65918e-11	1.05987e-09
ENSECAG00000008293	AVPI1	4.92102	7.69284	168.108	2.25345e-19	6.84395e-17
ENSECAG00000000385	GPA33	4.89019	6.13434	48.2117	2.60241e-09	7.03342e-08
ENSECAG00000003106	C3AR1	4.88191	6.74143	109.059	2.4809e-15	2.46233e-13
ENSECAG00000028817	0	4.86764	3.77172	72.7393	4.53771e-12	2.15336e-10
ENSECAG00000014455	0	4.86669	6.65032	75.2545	2.53283e-12	1.28637e-10
ENSECAG00000018108	VGF	4.86592	2.67378	16.7286	0.000125596	0.00118905
ENSECAG00000010227	LGMN	4.85162	12.1024	351.017	2.4995e-27	9.48903e-24
ENSECAG00000013965	SLC6A8	4.83097	4.79536	131.377	5.27262e-17	8.00673e-15
ENSECAG00000009337	TSPAN9	4.82201	6.28496	172.442	1.25546e-19	4.19007e-17
ENSECAG00000013723	SLC7A8	4.79168	8.09457	212.53	8.9247e-22	5.96851e-19
ENSECAG00000023820	CTSB	4.77948	13.2234	437.829	6.39743e-30	4.85741e-26
ENSECAG00000023608	TMEM171	4.77049	3.47777	28.5813	1.34799e-06	2.04393e-05
ENSECAG00000023871	0	4.70876	3.00972	7.42462	0.00833443	0.0474906
ENSECAG00000005241	THBD	4.66453	3.35162	57.7375	1.88567e-10	6.30723e-09
ENSECAG00000014771	LOX	4.65311	4.71521	21.9582	1.55328e-05	0.000183845
ENSECAG00000031122	0	4.64851	5.51646	88.6004	1.3624e-13	9.38262e-12
ENSECAG00000013597	DAB2	4.61261	7.35707	85.9056	2.40514e-13	1.55088e-11
ENSECAG00000021890	LHFPL2	4.6106	7.06579	158.813	8.21042e-19	2.13127e-16
ENSECAG00000023720	SLAMF8	4.59883	4.94681	72.4983	4.80133e-12	2.26782e-10
ENSECAG00000015198	CPM	4.57973	8.09413	201.628	3.17628e-21	1.82013e-18
ENSECAG00000026445	eca-mir-211	4.57877	4.25381	24.8846	5.14219e-06	6.85873e-05
ENSECAG00000002186	CD68	4.56739	11.4223	718.423	5.6922e-36	1.72878e-31
ENSECAG00000034420	eca-mir-9124	4.55647	4.60221	69.3497	1.01356e-11	4.39126e-10
ENSECAG00000015205	0	4.55145	3.56356	11.6141	0.00115035	0.0084614
ENSECAG00000020045	HAPLN4	4.54446	3.09819	10.7159	0.00173345	0.012086
ENSECAG00000015029	TGFB3	4.52945	4.84142	24.9641	4.993e-06	6.68322e-05
ENSECAG00000023550	LPO	4.51878	3.00723	25.0625	4.81451e-06	6.4614e-05
ENSECAG00000030128	0	4.51724	4.6126	31.1608	5.48381e-07	9.02703e-06
ENSECAG00000036092	0	4.51208	5.13601	44.0321	8.87463e-09	2.14084e-07
ENSECAG00000036638	SLC6A12	4.50568	3.62943	13.5053	0.000495902	0.00400773
ENSECAG00000015229	CD36	4.48118	9.79794	282.314	7.42243e-25	1.50284e-21
ENSECAG00000018761	SPSB1	4.45886	4.19657	141.146	1.123e-17	2.06706e-15
ENSECAG00000031564	0	4.42706	2.83299	54.6485	1.66344e-07	3.06369e-06
ENSECAG00000012209	FMN1	4.38096	3.64366	119.559	3.8185e-16	4.73354e-14
ENSECAG00000011358	TMEM86A	4.37452	6.04755	175.689	8.15747e-20	2.81535e-17
ENSECAG00000016551	RAB13	4.29742	5.62284	74.583	2.95624e-12	1.47187e-10
ENSECAG00000034770	0	4.29736	5.68343	20.7403	2.49273e-05	0.000280916
ENSECAG00000024352	MYO1E	4.2961	6.71599	133.35	3.83426e-17	6.19417e-15
ENSECAG00000020307	DENND2A	4.29087	3.3875	60.9102	5.27797e-09	1.34365e-07
ENSECAG00000020714	HSD17B14	4.281	5.14993	27.573	1.93053e-06	2.84207e-05
ENSECAG00000014626	WNT8A	4.27813	2.46702	78.494	2.38414e-12	1.22106e-10
ENSECAG00000014709	SDC1	4.27526	8.73033	182.217	3.48915e-20	1.4661e-17
ENSECAG00000028640	PLPP2	4.26599	3.79008	133.005	2.05787e-15	2.0973e-13
ENSECAG00000012414	ASPHD1	4.26085	5.24158	10.9537	0.00155406	0.0109943
ENSECAG00000042777	0	4.22593	1.65122	63.1003	4.72208e-11	1.79717e-09
ENSECAG00000007145	FAM20C	4.21354	7.36582	83.0294	4.46348e-13	2.70579e-11
ENSECAG00000028384	0	4.20056	2.73941	32.0977	3.98192e-07	6.75236e-06
ENSECAG00000016522	SCG3	4.17196	2.49799	55.8586	2.54631e-08	5.51204e-07
ENSECAG00000011185	BTBD19	4.15899	3.05564	56.9522	2.3219e-10	7.63052e-09
ENSECAG00000038853	CCL8	4.15218	7.67477	45.2105	6.24815e-09	1.56055e-07
ENSECAG00000010728	MRC1	4.14683	7.11235	64.0244	3.74275e-11	1.45732e-09
ENSECAG00000014271	AKR1B1	4.1408	9.53903	78.6648	1.16866e-12	6.45604e-11
ENSECAG00000031200	0	4.13799	5.42603	105.23	5.05365e-15	4.73717e-13
ENSECAG00000000153	FRMPD4	4.13727	4.31785	26.8062	2.54439e-06	3.65024e-05
ENSECAG00000005405	BDKRB2	4.13648	2.54525	9.837	0.00260775	0.0173342
ENSECAG00000020299	RGL1	4.1129	6.91287	138.547	1.68205e-17	2.98697e-15
ENSECAG00000020022	INSIG1	4.11052	8.43321	120.665	3.15542e-16	4.07801e-14
ENSECAG00000005306	RAB7B	4.10977	6.95081	75.946	2.16178e-12	1.11475e-10
ENSECAG00000019465	PLTP	4.10714	9.9231	145.443	5.82295e-18	1.14319e-15
ENSECAG00000025540	Y_RNA	4.0897	1.34819	12.6566	0.000775039	0.00595464
ENSECAG00000013494	RHBG	4.08123	3.92804	16.7018	0.000127001	0.0012001
ENSECAG00000015261	IL18	4.06315	7.71327	170.296	1.67492e-19	5.29885e-17
ENSECAG00000003173	GPR34	4.03904	6.71405	80.9382	7.05245e-13	4.07981e-11
ENSECAG00000020544	GLIS3	4.03375	2.70202	29.1911	1.0871e-06	1.681e-05
ENSECAG00000039088	0	4.02144	12.6501	169.334	1.90762e-19	5.85216e-17
ENSECAG00000021211	COL15A1	4.00732	1.73112	21.0243	2.23077e-05	0.000254129
ENSECAG00000004403	CLDN14	4.00153	1.6762	59.8893	4.96865e-06	6.65356e-05
ENSECAG00000016139	TIGIT	3.99993	5.61635	126.827	1.11334e-16	1.59496e-14
ENSECAG00000014259	TIMP1	3.9848	8.41127	79.0053	1.08296e-12	6.03495e-11
ENSECAG00000015934	MAMDC2	3.98267	4.07591	46.3678	4.44406e-09	1.15064e-07
ENSECAG00000011627	ENPP6	3.97184	2.76855	8.96168	0.00394606	0.0249835
ENSECAG00000009783	NRIP3	3.97145	5.50309	28.0638	1.61999e-06	2.4128e-05
ENSECAG00000025441	eca-mir-34a	3.97077	2.04763	11.0618	0.00156754	0.0110641
ENSECAG00000016973	FILIP1L	3.96421	3.56375	55.2773	3.63631e-10	1.14682e-08
ENSECAG00000042341	0	3.96378	2.27113	11.2847	0.00141861	0.0101504
ENSECAG00000020859	AGAP3	3.96017	5.31491	177.772	6.20559e-20	2.29841e-17
ENSECAG00000006466	CLDN4	3.9477	1.49759	39.8828	4.59692e-07	7.67105e-06
ENSECAG00000030416	PHETA1	3.946	4.44373	17.624	8.68179e-05	0.000858316
ENSECAG00000024790	0	3.94362	13.4834	192.237	9.89631e-21	4.84776e-18
ENSECAG00000000607	TRIB3	3.9384	3.10127	35.4749	1.29146e-07	2.43319e-06
ENSECAG00000026405	U6	3.92804	2.54509	9.56968	0.00309557	0.0201404
ENSECAG00000020753	NRP1	3.90214	7.17931	61.1322	7.79266e-11	2.85489e-09
ENSECAG00000022780	TTYH2	3.9011	6.03446	145.934	5.40668e-18	1.07324e-15
ENSECAG00000022378	IGSF3	3.89666	3.6027	55.7482	3.20328e-10	1.02299e-08
ENSECAG00000014519	ETV7	3.88495	4.15244	7.86282	0.00671544	0.0394795
ENSECAG00000035516	0	3.87648	5.13943	34.7011	1.6654e-07	3.06545e-06
ENSECAG00000001249	SOCS3	3.86121	5.9	92.8184	5.71229e-14	4.3186e-12
ENSECAG00000012857	JSRP1	3.85519	2.69096	150.385	2.78233e-18	6.12335e-16
ENSECAG00000018838	CCDC183	3.84691	1.46271	84.0397	7.28475e-09	1.79146e-07
ENSECAG00000020874	TCN2	3.84177	10.7764	210.673	1.10383e-21	7.13284e-19
ENSECAG00000009860	STAB1	3.84026	7.55433	40.8885	2.30944e-08	5.02796e-07
ENSECAG00000028354	0	3.82218	3.57636	68.8366	1.14677e-11	4.91237e-10
ENSECAG00000017281	SORBS3	3.81854	7.04428	163.155	4.45807e-19	1.23087e-16
ENSECAG00000016510	FAM89A	3.80302	5.62036	144.815	6.40393e-18	1.24675e-15
ENSECAG00000042557	0	3.78771	2.71386	13.0479	0.00060626	0.0047875
ENSECAG00000001633	FZD10	3.78615	2.03611	21.025	2.23021e-05	0.000254129
ENSECAG00000022853	CD28	3.78269	6.62223	66.5149	2.01776e-11	8.28125e-10
ENSECAG00000012710	C23H9orf153	3.78099	1.70356	65.5664	4.40514e-10	1.36798e-08
ENSECAG00000016339	ADAMTS1	3.77603	5.62398	25.8602	3.58996e-06	4.96497e-05
ENSECAG00000005730	HPGDS	3.76552	3.65269	24.7971	5.31183e-06	7.05711e-05
ENSECAG00000004544	HRH1	3.7432	4.82363	42.22	1.53455e-08	3.50684e-07
ENSECAG00000014328	SLC45A1	3.74233	2.24718	14.686	0.000297363	0.00255335
ENSECAG00000010298	SLC13A3	3.73056	2.53915	21.3864	1.93765e-05	0.000224099
ENSECAG00000010672	PLXDC1	3.73039	6.78555	81.0052	6.94915e-13	4.02772e-11
ENSECAG00000012344	PTPRU	3.73001	1.8338	52.2837	3.39307e-07	5.84852e-06
ENSECAG00000024471	COPZ2	3.72547	4.59849	7.78983	0.00696027	0.0407314
ENSECAG00000014359	GPR35	3.70861	4.81098	54.1555	4.92887e-10	1.51513e-08
ENSECAG00000015822	VDR	3.6962	4.56443	71.1409	6.61135e-12	2.98272e-10
ENSECAG00000040562	0	3.69468	1.64024	53.8517	1.52801e-06	2.28494e-05
ENSECAG00000005574	TMEM51	3.68935	3.21989	51.1116	1.14265e-09	3.30509e-08
ENSECAG00000001167	ARC	3.67329	1.71807	7.39809	0.00870176	0.049297
ENSECAG00000010251	SLC37A2	3.67156	7.49216	171.32	1.45928e-19	4.76557e-17
ENSECAG00000028455	0	3.66807	1.7077	61.5739	9.53454e-08	1.84795e-06
ENSECAG00000023657	FAM20A	3.6534	4.1982	32.5945	3.36507e-07	5.80355e-06
ENSECAG00000023645	FABP4	3.64857	8.67782	17.7363	8.29167e-05	0.000822424
ENSECAG00000018218	SYNPO2	3.64654	1.28577	39.1957	4.52591e-05	0.000478609
ENSECAG00000023092	FOSL1	3.63274	2.69823	29.3382	1.03237e-06	1.60709e-05
ENSECAG00000018415	TANC1	3.62391	3.87904	45.1146	6.42821e-09	1.60026e-07
ENSECAG00000017681	0	3.62241	4.35702	12.5225	0.000765145	0.00589055
ENSECAG00000027796	SEMA6B	3.62099	6.10319	181.696	3.73065e-20	1.51072e-17
ENSECAG00000009990	HTRA1	3.61601	7.55345	125.035	1.50194e-16	2.10209e-14
ENSECAG00000009689	GAMT	3.6159	7.55634	120.137	3.45573e-16	4.39235e-14
ENSECAG00000005781	SCPEP1	3.60816	9.54692	352.043	2.31275e-27	9.48903e-24
ENSECAG00000002569	FLRT3	3.59785	1.67096	14.8403	0.00027834	0.00240908
ENSECAG00000008285	PSEN2	3.59003	7.61392	136.696	2.24994e-17	3.75455e-15
ENSECAG00000024232	A2ML1	3.57408	4.53846	13.8045	0.000435197	0.00357033
ENSECAG00000029540	0	3.56538	1.27967	62.9061	2.01877e-05	0.000232469
ENSECAG00000000074	METRNL	3.56512	6.97035	177.209	6.68016e-20	2.44437e-17
ENSECAG00000010539	VEGFB	3.56052	7.38805	149.899	2.98961e-18	6.43953e-16
ENSECAG00000020438	RASGEF1B	3.54565	4.39148	70.1164	8.43538e-12	3.7183e-10
ENSECAG00000022376	0	3.53575	4.6529	42.8502	1.26704e-08	2.95102e-07
ENSECAG00000020311	BCO2	3.52418	2.76504	73.507	3.79345e-12	1.84929e-10
ENSECAG00000004592	DUSP4	3.5238	3.66843	27.1778	2.225e-06	3.23873e-05
ENSECAG00000012507	CRYAB	3.52335	4.50471	11.6939	0.00110958	0.00819731
ENSECAG00000000752	EHF	3.51267	1.89894	15.3315	0.000225774	0.00199854
ENSECAG00000031513	0	3.50143	2.1665	43.9649	4.38944e-06	5.93817e-05
ENSECAG00000009103	MLANA	3.49943	8.05528	32.1501	3.91166e-07	6.64938e-06
ENSECAG00000013156	LAD1	3.49276	1.17582	68.7192	0.000157477	0.00145549
ENSECAG00000028214	0	3.48778	1.98154	27.3808	2.30303e-05	0.000261772
ENSECAG00000035602	0	3.48047	7.32201	18.5972	5.8442e-05	0.000601472
ENSECAG00000024889	TDRD6	3.47123	1.89072	46.8573	0.000105771	0.00102077
ENSECAG00000004871	SERPINH1	3.47116	6.95113	52.4382	7.8982e-10	2.34026e-08
ENSECAG00000013722	PLD3	3.47064	10.2113	290.762	3.4755e-25	7.5396e-22
ENSECAG00000018677	SCTR	3.46639	4.57757	25.9914	3.42171e-06	4.77138e-05
ENSECAG00000019948	TNFRSF4	3.46636	6.39455	29.3925	1.01291e-06	1.5776e-05
ENSECAG00000017765	MYO1B	3.46165	3.82552	7.69931	0.00727703	0.0423392
ENSECAG00000010349	CIART	3.45557	4.79148	59.6127	1.15376e-10	4.07926e-09
ENSECAG00000016826	SGPL1	3.44104	7.26471	164.661	3.61736e-19	1.03644e-16
ENSECAG00000030957	0	3.43809	1.34921	15.533	0.000207297	0.00185117
ENSECAG00000021543	CDKN1A	3.43342	5.96042	40.3784	2.70499e-08	5.8306e-07
ENSECAG00000000398	PITRM1	3.42711	5.61218	141.62	1.04377e-17	1.9448e-15
ENSECAG00000014304	ATP11A	3.42254	5.63099	114.115	9.93488e-16	1.10525e-13
ENSECAG00000012993	JAG1	3.41273	3.61282	27.9791	1.66966e-06	2.47967e-05
ENSECAG00000010840	LIPA	3.41127	9.46156	132.668	4.27896e-17	6.76855e-15
ENSECAG00000017771	ATP1B1	3.3943	7.2883	88.4826	1.39638e-13	9.59488e-12
ENSECAG00000021255	MSANTD3-TMEFF1	3.39235	4.04705	20.2953	2.96879e-05	0.00032871
ENSECAG00000020557	KIAA1522	3.38741	5.56558	58.8692	1.40055e-10	4.84464e-09
ENSECAG00000020810	TNFRSF18	3.38244	4.43839	20.3918	2.85816e-05	0.000317852
ENSECAG00000014874	SLC23A2	3.38056	5.7831	120.558	3.21391e-16	4.136e-14
ENSECAG00000022973	HTR7	3.37757	2.21873	29.4347	1.07736e-06	1.66686e-05
ENSECAG00000010682	GNPTAB	3.37354	6.82539	159.578	7.36582e-19	1.92851e-16
ENSECAG00000017503	BNC2	3.37286	2.00985	84.8262	0.000370033	0.00308744
ENSECAG00000014526	PPIL6	3.36834	5.81303	94.733	3.88047e-14	3.02966e-12
ENSECAG00000041947	0	3.34893	1.95891	8.99843	0.00387741	0.0245912
ENSECAG00000016708	HSF4	3.34679	2.52702	21.2342	2.05568e-05	0.000236363
ENSECAG00000032923	0	3.33981	6.76172	225.063	2.2045e-22	2.02888e-19
ENSECAG00000030659	0	3.33189	1.34146	51.7455	2.73293e-05	0.000305154
ENSECAG00000019818	POU2F3	3.32662	5.94292	52.6515	7.44603e-10	2.22363e-08
ENSECAG00000010521	SERPINB8	3.32494	7.14112	277.026	1.20486e-24	2.28705e-21
ENSECAG00000022370	NEFM	3.32481	1.22977	21.8125	0.000519503	0.00417513
ENSECAG00000024640	CCL3	3.31727	7.9589	43.5821	1.01581e-08	2.41214e-07
ENSECAG00000022786	GBA	3.29991	7.82855	216.864	5.46353e-22	4.04714e-19
ENSECAG00000013182	0	3.29733	1.28345	15.5221	0.000594953	0.00471292
ENSECAG00000007412	RAMP2	3.28994	4.73878	107.787	3.13721e-15	3.06367e-13
ENSECAG00000016972	SMPD2	3.28878	7.16533	96.217	2.88503e-14	2.33036e-12
ENSECAG00000024795	CPVL	3.28224	8.1877	228.302	1.55143e-22	1.48195e-19
ENSECAG00000017450	CMTM8	3.27902	3.67316	27.5512	1.94566e-06	2.86158e-05
ENSECAG00000016606	LPAR1	3.27901	4.2963	17.4237	9.42512e-05	0.000923325
ENSECAG00000040085	0	3.27821	1.79453	10.9902	0.00161874	0.0113619
ENSECAG00000032595	PDPN	3.27806	2.00976	18.8582	5.26083e-05	0.000548307
ENSECAG00000012072	SRC	3.26932	3.79629	71.0402	6.77097e-12	3.04203e-10
ENSECAG00000029027	0	3.26921	1.12309	45.9381	0.000681845	0.00532074
ENSECAG00000010321	FNIP2	3.26613	5.83876	78.3025	1.26759e-12	6.93658e-11
ENSECAG00000040004	CD300H	3.25952	8.43967	160.939	6.07926e-19	1.60551e-16
ENSECAG00000039055	LCN15	3.25441	1.17076	47.5825	0.000182895	0.00165466
ENSECAG00000016658	SLCO4A1	3.24127	4.22879	34.6645	1.68561e-07	3.09702e-06
ENSECAG00000006442	ADAM9	3.22315	8.66155	196.587	5.81548e-21	2.99359e-18
ENSECAG00000041456	0	3.21956	1.21188	42.4041	0.000238083	0.00209772
ENSECAG00000024273	PDLIM4	3.19777	2.4043	12.236	0.000869525	0.00661532
ENSECAG00000025945	eca-mir-29a	3.19642	1.86915	17.3109	9.8726e-05	0.000959797
ENSECAG00000015236	PEDS1	3.19513	6.69801	228.242	1.56144e-22	1.48195e-19
ENSECAG00000007736	SLC38A7	3.18692	6.66776	212.417	9.03992e-22	5.96851e-19
ENSECAG00000024695	0	3.17908	2.06627	22.9843	1.64602e-05	0.00019384
ENSECAG00000010245	ZNF365	3.1715	5.13509	45.0033	6.64399e-09	1.64722e-07
ENSECAG00000001669	0	3.17124	4.05163	40.1222	2.9294e-08	6.27425e-07
ENSECAG00000009623	OLFML2B	3.16582	3.33712	12.2821	0.000851769	0.00649487
ENSECAG00000018970	DNASE2	3.16458	8.96201	182.14	3.52392e-20	1.4661e-17
ENSECAG00000023810	STX1A	3.16439	1.98479	8.46651	0.00500591	0.0306434
ENSECAG00000006256	COPRS	3.1598	5.98791	137.277	2.0532e-17	3.46432e-15
ENSECAG00000008185	KL	3.15041	1.80494	19.0291	4.91172e-05	0.000515104
ENSECAG00000015194	RHBDL2	3.14255	2.39506	39.5653	1.1364e-05	0.000139336
ENSECAG00000023629	GJC1	3.14161	1.85288	24.2077	0.00116797	0.0085744
ENSECAG00000005880	RIMKLA	3.13618	3.50841	14.8615	0.000442634	0.00362645
ENSECAG00000024705	MAFB	3.13514	8.69707	120.911	3.02476e-16	3.97685e-14
ENSECAG00000023023	OSGIN1	3.13342	4.82851	60.5682	9.00942e-11	3.26912e-09
ENSECAG00000010817	CTTNBP2NL	3.13191	5.10699	66.0386	2.26867e-11	9.21148e-10
ENSECAG00000020764	SCARF1	3.1268	4.78997	130.383	6.19862e-17	9.13875e-15
ENSECAG00000014787	RCAN1	3.1143	6.77782	59.6679	1.13732e-10	4.02582e-09
ENSECAG00000011746	PLK3	3.11201	4.95153	131.455	5.2064e-17	7.98604e-15
ENSECAG00000004251	PNMA1	3.1111	4.46533	73.4614	3.83397e-12	1.85417e-10
ENSECAG00000019187	PEA15	3.1066	8.96425	144.558	6.65887e-18	1.28813e-15
ENSECAG00000005924	TSKU	3.09991	2.61651	26.7946	0.000181933	0.00164841
ENSECAG00000020223	HACD1	3.09781	5.0681	89.2782	1.18283e-13	8.20179e-12
ENSECAG00000018131	CTNNAL1	3.07611	6.45448	147.63	4.19077e-18	8.37355e-16
ENSECAG00000020113	SEMA3C	3.07186	4.52486	72.8387	4.4334e-12	2.11376e-10
ENSECAG00000014504	KIF1A	3.05399	1.33576	14.0677	0.00177943	0.0123782
ENSECAG00000008678	PRDX1	3.04734	10.356	100.623	1.21632e-14	1.04648e-12
ENSECAG00000000897	ITGAE	3.04517	5.33175	18.0216	7.38066e-05	0.000740529
ENSECAG00000006745	LGALS1	3.03671	12.2155	98.1851	1.95569e-14	1.6053e-12
ENSECAG00000038904	ANKRD66	3.03249	1.29549	30.3185	0.00195639	0.0134429
ENSECAG00000016854	ACSL4	3.01813	5.87102	200.219	3.75659e-21	2.03734e-18
ENSECAG00000021081	FAM149A	3.01106	6.95962	59.589	1.16088e-10	4.09255e-09
ENSECAG00000025014	SYT12	3.0087	4.10593	14.9775	0.00026249	0.00228951
ENSECAG00000011650	BLVRA	3.00334	5.95825	171.884	1.35278e-19	4.46579e-17
ENSECAG00000023318	GNS	3.00282	9.99364	264.663	3.85467e-24	6.16159e-21
ENSECAG00000023626	PTGIR	2.99118	2.45851	14.0692	0.000387939	0.00321739
ENSECAG00000016315	SERINC5	2.98935	5.64161	85.529	2.60611e-13	1.66632e-11
ENSECAG00000008296	CCBE1	2.98694	3.31847	21.9941	1.53196e-05	0.000181464
ENSECAG00000013750	HTR3E	2.97445	1.14016	24.4853	0.00247452	0.0165064
ENSECAG00000019587	SLC31A1	2.97258	7.85756	89.2085	1.20012e-13	8.30269e-12
ENSECAG00000012203	0	2.97243	2.87711	8.41569	0.00513043	0.0312947
ENSECAG00000043558	0	2.96859	1.40303	37.9938	0.000153725	0.00142602
ENSECAG00000002867	F2RL1	2.96533	2.03654	37.4011	1.03629e-05	0.000128096
ENSECAG00000028820	HEY1	2.96241	1.80942	71.0075	4.8154e-09	1.23939e-07
ENSECAG00000031983	MTUS1	2.96225	3.17955	10.2417	0.00215879	0.0146447
ENSECAG00000022424	TNFRSF12A	2.95704	3.31189	10.8916	0.00159899	0.0112492
ENSECAG00000012838	EPB41L2	2.95587	8.26831	229.627	1.34522e-22	1.40881e-19
ENSECAG00000010606	CCDC169	2.94833	2.31694	8.14726	0.00584423	0.0350504
ENSECAG00000030891	0	2.94822	5.20876	95.3222	3.44846e-14	2.72742e-12
ENSECAG00000001049	DYNLT4	2.94596	1.32709	49.9731	0.000447378	0.00366235
ENSECAG00000004678	CYSLTR2	2.94541	3.92651	94.0547	5.31379e-10	1.62359e-08
ENSECAG00000017826	TMEM26	2.94214	4.78301	23.9039	7.41322e-06	9.49987e-05
ENSECAG00000016535	TUBB6	2.94118	7.98342	255.698	9.21116e-24	1.33215e-20
ENSECAG00000019423	FNDC3B	2.93907	6.1974	148.055	3.93282e-18	7.99527e-16
ENSECAG00000012755	TSPAN4	2.93481	8.66876	164.188	3.8621e-19	1.08607e-16
ENSECAG00000024981	HFE	2.93322	5.98064	51.1274	1.13758e-09	3.29355e-08
ENSECAG00000023752	P2RX4	2.92621	7.32243	344.413	4.13883e-27	1.39667e-23
ENSECAG00000010752	0	2.91897	5.06216	115.143	8.27551e-16	9.49529e-14
ENSECAG00000012671	PRTG	2.91704	1.83161	14.3976	0.000646667	0.00506575
ENSECAG00000006474	LGALS3	2.90829	11.1329	66.8568	1.85546e-11	7.68786e-10
ENSECAG00000024233	0	2.90755	1.5412	42.9065	1.17705e-05	0.000143683
ENSECAG00000010281	OCSTAMP	2.90722	3.31433	11.8404	0.00103856	0.00773294
ENSECAG00000008517	PNMA2	2.90613	2.00105	17.7526	8.23667e-05	0.000817503
ENSECAG00000015069	BHLHE40	2.90172	6.20342	80.4185	7.90994e-13	4.52416e-11
ENSECAG00000022301	PDXK	2.89356	7.05904	205.843	1.93239e-21	1.19772e-18
ENSECAG00000017715	CSF1	2.89276	5.26956	17.9217	7.68727e-05	0.000767994
ENSECAG00000029529	0	2.88742	1.79016	19.021	0.00226651	0.0152495
ENSECAG00000024882	0	2.88586	10.802	83.7384	3.82808e-13	2.35827e-11
ENSECAG00000015083	EAF2	2.88187	5.48924	45.2158	6.23837e-09	1.55939e-07
ENSECAG00000034056	ABHD17C	2.879	1.98248	10.6742	0.00181326	0.0125818
ENSECAG00000015145	ACTA2	2.87474	6.75462	16.847	0.000119575	0.00113773
ENSECAG00000008683	FTH1	2.86858	14.4037	114.437	9.38156e-16	1.05139e-13
ENSECAG00000015640	C21H5orf49	2.86063	2.4527	24.8376	5.23253e-06	6.97006e-05
ENSECAG00000020219	ZNF579	2.85533	5.06747	141.456	1.07047e-17	1.98239e-15
ENSECAG00000016662	MCF2L	2.8506	5.53468	73.5594	3.74755e-12	1.8328e-10
ENSECAG00000034177	0	2.84777	2.29696	28.7333	0.000367818	0.00307235
ENSECAG00000043417	0	2.84389	4.4549	8.18723	0.00573167	0.0344843
ENSECAG00000017735	GAS2L1	2.84271	3.70624	31.9514	4.18506e-07	7.06528e-06
ENSECAG00000009179	IL10	2.83748	3.51514	14.0999	0.000382817	0.00317925
ENSECAG00000039642	0	2.83216	4.06777	33.2966	2.65692e-07	4.70241e-06
ENSECAG00000021012	UAP1L1	2.83186	6.72819	157.88	9.37555e-19	2.41309e-16
ENSECAG00000013630	SULF2	2.82441	5.60807	32.2961	3.72255e-07	6.36944e-06
ENSECAG00000028292	SRXN1	2.82164	6.23142	110.91	1.76924e-15	1.82148e-13
ENSECAG00000000887	ARL4C	2.81194	8.63555	239.334	4.82456e-23	6.10528e-20
ENSECAG00000023356	PRCP	2.80447	8.28996	194.856	7.17781e-21	3.57373e-18
ENSECAG00000005594	PAQR8	2.79572	6.19484	152.971	1.90347e-18	4.37957e-16
ENSECAG00000021778	SLC16A7	2.79535	2.33761	63.8681	9.24626e-07	1.44752e-05
ENSECAG00000031435	ZNF396	2.79514	2.81607	101.73	1.20064e-06	1.83701e-05
ENSECAG00000019222	0	2.79135	5.67863	21.6294	1.76349e-05	0.000205917
ENSECAG00000024317	0	2.78582	1.08305	20.1546	0.00501783	0.030688
ENSECAG00000024722	SCARB2	2.78562	8.56763	198.685	4.5149e-21	2.40565e-18
ENSECAG00000015842	ANKRD55	2.78264	1.90032	46.2283	8.66785e-07	1.36896e-05
ENSECAG00000009317	PLBD2	2.7723	9.07359	179.168	5.1729e-20	2.01005e-17
ENSECAG00000023893	SERPINB5	2.77192	1.59732	24.4117	0.00209327	0.0142448
ENSECAG00000018736	MRAS	2.74267	5.41826	145.43	5.83435e-18	1.14319e-15
ENSECAG00000019215	ITGB8	2.74196	1.3447	47.4815	0.00310397	0.0201864
ENSECAG00000017003	DOCK4	2.73759	3.66439	42.8039	1.28494e-08	2.98811e-07
ENSECAG00000015440	TBC1D9	2.72972	5.27487	111.176	1.68567e-15	1.75327e-13
ENSECAG00000002903	0	2.72854	2.12206	27.3703	0.000950249	0.00714003
ENSECAG00000024742	PFN2	2.7277	3.59483	9.72997	0.0027421	0.0180769
ENSECAG00000041509	0	2.72755	1.29809	27.3578	0.00634975	0.0375996
ENSECAG00000033660	0	2.72602	1.31295	19.2215	0.00617302	0.0367337
ENSECAG00000018005	PMEPA1	2.72601	2.83598	14.4986	0.000322293	0.002738
ENSECAG00000003099	0	2.72341	1.12874	44.6062	0.00528182	0.0320957
ENSECAG00000034327	0	2.72243	1.53458	7.6456	0.00747212	0.0433001
ENSECAG00000023727	IL1A	2.71482	1.2195	33.0028	0.00209758	0.014271
ENSECAG00000020176	ADM2	2.71405	1.30597	34.8324	0.000309662	0.00264252
ENSECAG00000006191	RILPL1	2.71361	4.77242	75.2158	2.55545e-12	1.29568e-10
ENSECAG00000005360	MITF	2.71341	4.95192	85.65	2.53971e-13	1.62729e-11
ENSECAG00000021627	SLC16A1	2.70672	7.78543	161.321	5.76172e-19	1.53499e-16
ENSECAG00000002986	GHR	2.70641	2.36507	42.7934	0.00460178	0.0284534
ENSECAG00000016089	PMVK	2.70273	6.36742	177.112	6.76553e-20	2.44614e-17
ENSECAG00000016739	MYOZ1	2.69467	3.09675	40.9878	2.2397e-08	4.88663e-07
ENSECAG00000032188	0	2.69289	11.1861	209.625	1.24545e-21	7.88035e-19
ENSECAG00000023698	PEPD	2.68742	7.1793	102.312	8.78952e-15	7.7827e-13
ENSECAG00000017703	SLC35F6	2.68662	6.46853	137.844	1.87789e-17	3.25466e-15
ENSECAG00000021212	0	2.68464	6.80312	50.3435	1.41796e-09	4.03606e-08
ENSECAG00000010231	IL18BP	2.68297	7.38681	22.5863	1.22079e-05	0.000148366
ENSECAG00000009911	SLC12A7	2.68104	7.02968	103.505	7.00138e-15	6.32854e-13
ENSECAG00000009595	MPP1	2.67575	8.5972	308.387	7.55672e-26	2.08641e-22
ENSECAG00000037450	PTPRB	2.67569	3.38548	9.7624	0.00270064	0.0178384
ENSECAG00000028451	0	2.67524	1.72567	38.591	2.74554e-06	3.90928e-05
ENSECAG00000035746	0	2.67482	1.28767	25.9964	0.00511296	0.0312069
ENSECAG00000010099	SLC26A11	2.6676	4.20027	55.6616	3.27873e-10	1.04489e-08
ENSECAG00000036579	0	2.66365	1.39865	18.744	0.00760034	0.0439091
ENSECAG00000007709	SEMA3F	2.66215	1.87864	19.0931	0.000752584	0.00581153
ENSECAG00000027452	0	2.65206	2.24092	13.0986	0.000592855	0.0047012
ENSECAG00000008852	ABCA1	2.65057	5.51738	30.6271	6.59078e-07	1.06814e-05
ENSECAG00000019111	CD163	2.65003	9.5263	31.7542	4.47583e-07	7.48542e-06
ENSECAG00000000852	SGIP1	2.6423	2.33824	14.035	0.000393739	0.0032646
ENSECAG00000024442	NIBAN2	2.63915	6.31553	45.2719	6.13578e-09	1.53754e-07
ENSECAG00000023408	SMPDL3A	2.63067	6.60224	78.8638	1.11777e-12	6.21752e-11
ENSECAG00000018500	GLA	2.62533	8.07652	191.68	1.05998e-20	5.03011e-18
ENSECAG00000041817	0	2.61787	2.7079	19.2549	4.48694e-05	0.000475197
ENSECAG00000004338	AIFM2	2.61596	3.47773	75.066	2.15366e-11	8.8093e-10
ENSECAG00000037749	0	2.61221	2.37867	20.1654	0.000589954	0.00468191
ENSECAG00000010681	SAMD4A	2.60347	3.18167	36.6992	9.42752e-05	0.000923325
ENSECAG00000012075	SH2D3A	2.59874	1.58557	63.4914	4.76987e-05	0.000501612
ENSECAG00000023399	GADD45G	2.59843	3.9339	38.0869	5.55978e-08	1.13504e-06
ENSECAG00000012768	0	2.58605	8.79992	179.086	5.22849e-20	2.01005e-17
ENSECAG00000041650	0	2.5848	1.34295	19.4667	0.00370228	0.0236124
ENSECAG00000036673	0	2.58458	1.3073	29.7465	0.00262481	0.0174209
ENSECAG00000023788	GABRR3	2.58171	2.29582	15.6247	0.0081211	0.0464096
ENSECAG00000011663	NPTX1	2.5802	5.94277	11.8713	0.00102423	0.00763359
ENSECAG00000011911	DUSP3	2.57788	4.2787	112.028	1.44481e-15	1.53256e-13
ENSECAG00000024817	P4HA2	2.5767	4.52435	23.0467	1.0245e-05	0.000126742
ENSECAG00000023854	CRLF1	2.57386	3.98191	13.3506	0.00053067	0.004257
ENSECAG00000016054	GNGT2	2.57156	5.67756	24.855	5.1989e-06	6.9283e-05
ENSECAG00000016324	CD93	2.57044	4.98404	117.083	5.87705e-16	7.05502e-14
ENSECAG00000008759	DRAM1	2.57035	5.21126	121.104	2.9262e-16	3.86398e-14
ENSECAG00000014815	FXYD1	2.56927	3.35517	14.5471	0.000315629	0.00268741
ENSECAG00000020431	SGK1	2.55504	7.06328	151.345	2.41519e-18	5.43346e-16
ENSECAG00000012047	0	2.55496	5.53908	119.729	3.70771e-16	4.63403e-14
ENSECAG00000021921	SCAMP1	2.55016	5.02903	122.048	2.4901e-16	3.34633e-14
ENSECAG00000000442	DBNDD2	2.54982	5.67269	99.9648	1.38168e-14	1.16888e-12
ENSECAG00000018345	NPC2	2.5487	11.7805	205.457	2.02161e-21	1.22797e-18
ENSECAG00000013883	ICAM1	2.54398	5.51047	76.3188	1.98549e-12	1.03256e-10
ENSECAG00000034955	BHLHE41	2.5428	4.62243	16.8767	0.000118111	0.00112627
ENSECAG00000024211	CTNS	2.53403	5.39748	154.023	1.63313e-18	3.87499e-16
ENSECAG00000011673	0	2.52882	1.80534	13.0351	0.000609685	0.00481204
ENSECAG00000011797	SOD2	2.52219	9.16085	47.8374	2.89883e-09	7.76369e-08
ENSECAG00000042449	0	2.52165	3.13617	52.2424	8.3384e-10	2.46588e-08
ENSECAG00000036088	SDC4	2.51799	4.52277	46.5135	4.2586e-09	1.10906e-07
ENSECAG00000007922	KCNJ2	2.51586	4.75257	72.3806	4.93563e-12	2.31718e-10
ENSECAG00000015110	C7H11orf54	2.51305	4.62721	60.9655	8.13352e-11	2.96546e-09
ENSECAG00000008441	ADORA2B	2.51224	5.03836	42.4102	1.44818e-08	3.33202e-07
ENSECAG00000004811	MB21D2	2.50924	2.67914	27.3413	0.000625897	0.00492464
ENSECAG00000014755	ELOVL5	2.50845	5.86087	55.6163	3.31889e-10	1.05548e-08
ENSECAG00000006450	SLC9A9	2.50505	4.965	12.3959	0.000809575	0.00619647
ENSECAG00000031526	0	2.503	2.01346	15.0303	0.000266176	0.00231833
ENSECAG00000039059	CD99	2.50122	10.0925	181.868	3.6492e-20	1.4977e-17
ENSECAG00000031455	0	2.4978	3.60113	17.7687	8.1825e-05	0.000812924
ENSECAG00000017347	MS4A7	2.49723	7.14429	84.5036	3.24616e-13	2.04118e-11
ENSECAG00000010663	SKIL	2.49327	4.05443	137.607	1.94923e-17	3.32585e-15
ENSECAG00000036519	EPOP	2.48674	2.25532	23.0622	0.000923488	0.00697173
ENSECAG00000023663	LRP4	2.47803	3.85427	16.2593	0.000152724	0.00141803
ENSECAG00000007379	KCNE3	2.4714	7.96564	172.629	1.22447e-19	4.13205e-17
ENSECAG00000009822	SLC3A2	2.46864	8.5467	178.712	5.48951e-20	2.08403e-17
ENSECAG00000000022	PLXNA1	2.46438	3.56268	34.6521	1.69254e-07	3.10786e-06
ENSECAG00000024345	SUCNR1	2.46215	5.6022	16.2116	0.000155806	0.00144223
ENSECAG00000014846	ACO1	2.45591	7.11301	136.87	2.18894e-17	3.67295e-15
ENSECAG00000007050	WDR7	2.45239	5.02849	68.0338	1.3926e-11	5.92362e-10
ENSECAG00000006455	CYP51A1	2.4508	6.30229	72.3086	5.01985e-12	2.3419e-10
ENSECAG00000006429	ANXA5	2.44355	9.59841	355.702	1.75632e-27	8.89018e-24
ENSECAG00000011396	TOX2	2.43786	1.97343	9.63503	0.00483965	0.029736
ENSECAG00000002350	CTSA	2.43623	9.03267	305.162	9.93544e-26	2.47043e-22
ENSECAG00000015381	RIN2	2.43067	4.04593	23.1141	9.98635e-06	0.0001242
ENSECAG00000039700	0	2.43018	2.07668	26.3315	3.02263e-06	4.27177e-05
ENSECAG00000015509	SYT8	2.4278	5.35733	12.6138	0.000734714	0.00569235
ENSECAG00000022851	0	2.42753	2.80879	7.52999	0.00791087	0.0454008
ENSECAG00000024199	FUT4	2.42608	3.59901	41.4818	1.92356e-08	4.2705e-07
ENSECAG00000022383	PKIB	2.42172	5.53343	26.5978	2.74385e-06	3.9087e-05
ENSECAG00000005267	BAG3	2.41673	4.74452	124.018	1.78252e-16	2.44963e-14
ENSECAG00000007829	TPP1	2.4143	8.51232	66.6312	1.96094e-11	8.05896e-10
ENSECAG00000000105	GCNT2	2.40783	4.36367	48.1799	2.62635e-09	7.09022e-08
ENSECAG00000021673	GPR157	2.40761	3.91295	24.38	6.20344e-06	8.09995e-05
ENSECAG00000012369	0	2.40262	1.77297	18.7899	5.40744e-05	0.000561852
ENSECAG00000006755	RAB3IL1	2.40114	6.56664	41.8747	1.70529e-08	3.83357e-07
ENSECAG00000024764	ARHGAP18	2.39924	6.64073	103.043	7.64382e-15	6.86836e-13
ENSECAG00000002061	NEURL2	2.39901	3.83735	29.4714	9.85283e-07	1.53772e-05
ENSECAG00000007642	IL20RA	2.39739	2.34739	17.0711	0.000108985	0.00104885
ENSECAG00000009757	IRF2BPL	2.39713	4.28543	69.7795	9.14306e-12	3.98398e-10
ENSECAG00000006734	PHLDA3	2.39488	3.25651	12.4361	0.000795179	0.00609704
ENSECAG00000020173	ENG	2.39076	7.15456	132.037	4.73818e-17	7.41769e-15
ENSECAG00000013998	SQLE	2.39063	5.09856	45.5702	5.61806e-09	1.42307e-07
ENSECAG00000014218	SIGLEC1	2.38735	7.36268	29.6613	9.21946e-07	1.44407e-05
ENSECAG00000001499	CCR1	2.38456	6.3429	67.5129	1.58062e-11	6.63971e-10
ENSECAG00000020739	SLC39A1	2.38097	7.63969	224.287	2.39958e-22	2.08222e-19
ENSECAG00000011044	TUFT1	2.38044	4.79156	58.1639	1.6852e-10	5.68679e-09
ENSECAG00000018670	ALCAM	2.37719	5.27452	65.3846	2.66671e-11	1.06148e-09
ENSECAG00000015140	LIPG	2.3715	1.63287	11.2365	0.00859577	0.0487602
ENSECAG00000024909	FBXL2	2.3701	2.29566	16.5543	0.00398258	0.0251859
ENSECAG00000006764	CCL20	2.37	1.61569	9.34179	0.00329324	0.0212897
ENSECAG00000024874	CRP	2.36775	1.76615	33.1515	1.1781e-05	0.000143752
ENSECAG00000009054	CKB	2.36563	8.90857	49.0969	2.01943e-09	5.58073e-08
ENSECAG00000005075	TMEM251	2.36439	4.63352	61.8185	6.53765e-11	2.42732e-09
ENSECAG00000015726	NR1H3	2.36418	6.47878	86.3926	2.16869e-13	1.41342e-11
ENSECAG00000018095	KIAA0825	2.35997	2.46003	42.5692	0.00106727	0.00792715
ENSECAG00000021856	PADI2	2.35842	6.6609	34.4543	1.80687e-07	3.30581e-06
ENSECAG00000007737	PLEKHA8	2.35833	4.0928	36.0492	1.07084e-07	2.05189e-06
ENSECAG00000029581	0	2.3496	9.28226	90.9853	8.30933e-14	6.07294e-12
ENSECAG00000020973	BCAT1	2.34884	5.42699	39.3403	3.74101e-08	7.87374e-07
ENSECAG00000010538	HSD17B12	2.34673	6.12443	87.7896	1.61472e-13	1.09952e-11
ENSECAG00000043118	0	2.34075	2.13545	11.8903	0.0010155	0.00757411
ENSECAG00000040197	0	2.34037	2.8488	27.9532	8.7083e-06	0.000109925
ENSECAG00000029611	0	2.33954	1.94235	10.3699	0.00861609	0.0488572
ENSECAG00000015048	CGN	2.33923	1.72308	8.31123	0.00731384	0.0425045
ENSECAG00000013772	MDFIC	2.33262	6.394	78.03	1.34769e-12	7.33523e-11
ENSECAG00000016161	SLPI	2.33037	7.44962	43.1516	1.1566e-08	2.70417e-07
ENSECAG00000011486	ATF3	2.31928	6.69303	37.4972	6.71129e-08	1.34986e-06
ENSECAG00000013946	UMODL1	2.31513	1.952	10.6543	0.00444478	0.0276794
ENSECAG00000000713	MDM1	2.30868	4.58381	97.1716	2.38776e-14	1.94943e-12
ENSECAG00000023970	MERTK	2.30772	5.34597	49.22	1.94981e-09	5.40307e-08
ENSECAG00000029728	0	2.30512	2.67909	41.2396	2.07238e-08	4.5808e-07
ENSECAG00000021199	SYS1	2.30499	6.7956	150.127	2.89042e-18	6.31546e-16
ENSECAG00000022695	MAP1A	2.30449	3.30108	11.2515	0.00135629	0.00977733
ENSECAG00000020898	RELB	2.30302	4.49254	80.7227	7.39564e-13	4.25403e-11
ENSECAG00000013128	ACP2	2.30128	7.6441	157.642	9.69901e-19	2.47537e-16
ENSECAG00000035561	0	2.2873	2.24082	11.0151	0.00240121	0.0160597
ENSECAG00000004709	C2	2.28646	6.50308	17.6145	8.71545e-05	0.000860803
ENSECAG00000011991	LIMA1	2.28127	4.25341	35.1514	1.43594e-07	2.68374e-06
ENSECAG00000001129	HMOX1	2.27989	9.67403	47.9524	2.80423e-09	7.53693e-08
ENSECAG00000021525	IL4R	2.2773	8.69031	148.791	3.52377e-18	7.2311e-16
ENSECAG00000020881	CTSC	2.27644	8.66438	33.4684	2.5084e-07	4.46818e-06
ENSECAG00000021568	IDO2	2.27631	1.29548	33.8495	0.000595498	0.00471477
ENSECAG00000029773	0	2.27612	2.07548	12.5234	0.000764851	0.00588978
ENSECAG00000011735	ITGA7	2.27568	8.13543	69.167	1.05904e-11	4.5623e-10
ENSECAG00000029371	FTL	2.27186	14.464	82.8924	4.59834e-13	2.78199e-11
ENSECAG00000008287	SLC39A14	2.26825	4.20859	23.2692	9.41654e-06	0.000117884
ENSECAG00000009973	CLEC4D	2.26743	3.0855	18.1114	7.11564e-05	0.000717493
ENSECAG00000012603	MRPS6	2.2671	6.10384	45.8599	5.15846e-09	1.31986e-07
ENSECAG00000004727	S1PR2	2.26551	3.74762	36.6716	8.75205e-08	1.71143e-06
ENSECAG00000013131	PECR	2.26479	5.06869	78.4948	1.21406e-12	6.66764e-11
ENSECAG00000012627	MRC2	2.26417	4.4767	24.151	6.75742e-06	8.7518e-05
ENSECAG00000018687	CPPED1	2.25759	4.92702	26.1064	3.28105e-06	4.60059e-05
ENSECAG00000010015	YARS1	2.2568	5.28039	109.822	2.15746e-15	2.16968e-13
ENSECAG00000008658	MORN4	2.25227	5.54641	56.7526	2.44856e-10	8.00486e-09
ENSECAG00000020440	CCDC122	2.24555	3.54494	8.19706	0.00570433	0.0343402
ENSECAG00000017831	SDF4	2.24387	7.28477	85.4486	2.65124e-13	1.69161e-11
ENSECAG00000005282	TIFAB	2.24381	2.25924	18.7322	5.53458e-05	0.000574081
ENSECAG00000009261	AOAH	2.23865	6.80445	63.5211	4.24694e-11	1.63064e-09
ENSECAG00000014501	TMEM54	2.23458	2.09384	34.1895	6.80549e-05	0.000689885
ENSECAG00000014992	JAM2	2.23369	4.88517	15.3898	0.000220262	0.00195659
ENSECAG00000015269	TGFBR2	2.22424	6.39246	115.113	8.31961e-16	9.49905e-14
ENSECAG00000008190	ADTRP	2.22345	1.30833	21.7336	0.00675682	0.0396927
ENSECAG00000006518	SLC39A10	2.21742	6.45618	28.4583	1.40807e-06	2.12759e-05
ENSECAG00000029043	STBD1	2.21736	5.84412	43.1662	1.15152e-08	2.69435e-07
ENSECAG00000012173	SPART	2.21716	5.15682	43.5471	1.02655e-08	2.43574e-07
ENSECAG00000006826	SLC46A1	2.21437	5.27175	64.954	2.96762e-11	1.17204e-09
ENSECAG00000031309	0	2.21327	3.33854	30.1953	7.65435e-07	1.22047e-05
ENSECAG00000015401	GAA	2.20849	6.91165	74.0181	3.36894e-12	1.66371e-10
ENSECAG00000009168	GADD45B	2.20652	6.20301	54.797	4.14052e-10	1.29641e-08
ENSECAG00000007275	TTL	2.20394	5.36547	70.0757	8.51786e-12	3.74379e-10
ENSECAG00000008940	TMEM40	2.19952	6.03053	84.0539	3.57609e-13	2.21652e-11
ENSECAG00000039158	FDPS	2.1965	5.6149	45.9447	5.03137e-09	1.29061e-07
ENSECAG00000018472	PDGFB	2.18675	3.75873	8.68117	0.00451389	0.0280294
ENSECAG00000016138	SLC66A1	2.18426	5.47264	99.9924	1.37429e-14	1.16588e-12
ENSECAG00000015245	PAIP1	2.18369	5.76542	121.902	2.55277e-16	3.40394e-14
ENSECAG00000019559	WHRN	2.1811	3.13993	73.1051	4.1659e-12	1.99248e-10
ENSECAG00000002570	HS3ST1	2.1804	4.86272	19.075	4.82207e-05	0.000506576
ENSECAG00000016180	RAI14	2.17825	3.16329	32.2928	1.54413e-05	0.000182834
ENSECAG00000037234	0	2.1731	1.41938	57.2675	0.00598633	0.0357333
ENSECAG00000023641	SNX8	2.16563	5.04391	106.288	4.14549e-15	3.9717e-13
ENSECAG00000034818	H2AJ	2.163	8.19798	48.5086	2.38963e-09	6.509e-08
ENSECAG00000012166	LRP1	2.16192	6.72994	66.8576	1.85506e-11	7.68786e-10
ENSECAG00000040296	0	2.15802	3.33192	35.3824	1.33117e-07	2.50024e-06
ENSECAG00000039645	0	2.14416	8.75093	60.0491	1.03026e-10	3.67686e-09
ENSECAG00000019371	SLC1A3	2.14386	5.07716	23.9814	7.20059e-06	9.26256e-05
ENSECAG00000009855	ALS2	2.14148	3.04099	120.005	2.16496e-07	3.9208e-06
ENSECAG00000017817	TRIP10	2.13264	3.62789	69.7518	3.45678e-09	9.13716e-08
ENSECAG00000024482	ME1	2.1301	5.90841	94.8129	3.81878e-14	2.9969e-12
ENSECAG00000022930	C13H7orf50	2.12615	4.43173	17.7999	8.07913e-05	0.000803179
ENSECAG00000024967	CTSZ	2.11866	12.008	109.947	2.1087e-15	2.13914e-13
ENSECAG00000018428	HSPH1	2.11485	5.99025	123.596	1.91426e-16	2.59545e-14
ENSECAG00000010554	MSMO1	2.10971	7.64177	44.155	8.55401e-09	2.07197e-07
ENSECAG00000000197	TLR3	2.10902	3.47757	7.64088	0.00748951	0.0433777
ENSECAG00000007962	SOAT1	2.1035	6.63334	71.4427	6.15562e-12	2.80288e-10
ENSECAG00000013154	SERAC1	2.10297	4.089	96.987	1.09419e-13	7.63943e-12
ENSECAG00000024970	KCNQ1	2.10163	4.84859	23.2248	9.57605e-06	0.000119537
ENSECAG00000020847	ARSB	2.0977	7.63321	69.7413	9.22695e-12	4.01478e-10
ENSECAG00000035317	0	2.09713	6.07453	74.3391	3.12762e-12	1.55465e-10
ENSECAG00000020535	DDIT3	2.09618	7.30446	57.1815	2.18471e-10	7.22786e-09
ENSECAG00000000982	CHST2	2.09257	3.41398	29.8061	8.76495e-07	1.38142e-05
ENSECAG00000012767	C7H11orf52	2.09174	4.57634	56.4546	2.65105e-10	8.63896e-09
ENSECAG00000004757	TGFBR1	2.07725	5.22473	90.0048	1.01727e-13	7.16831e-12
ENSECAG00000015330	SRFBP1	2.07464	4.64804	73.3246	3.95806e-12	1.90508e-10
ENSECAG00000007716	SAT2	2.07404	5.09612	34.2875	1.90953e-07	3.48523e-06
ENSECAG00000014216	ATP6AP1	2.07397	9.03382	178.07	5.96871e-20	2.23797e-17
ENSECAG00000020103	DSTN	2.07372	6.40258	75.6684	2.30345e-12	1.18173e-10
ENSECAG00000007479	WSB2	2.07206	6.4384	254.93	9.9371e-24	1.37182e-20
ENSECAG00000014269	AGAP1	2.06729	3.36584	13.5105	0.00049478	0.00399972
ENSECAG00000018860	ZFP36L1	2.0667	7.99658	65.6618	2.48986e-11	9.97618e-10
ENSECAG00000007611	INF2	2.06312	5.36345	52.9687	6.8224e-10	2.05355e-08
ENSECAG00000034988	MAPK6	2.05656	5.69282	82.6726	4.82353e-13	2.91243e-11
ENSECAG00000010884	CYP20A1	2.05252	5.50551	220.226	3.75363e-22	3.00004e-19
ENSECAG00000014357	DLL1	2.05177	1.50235	23.536	0.00570625	0.034345
ENSECAG00000014267	NINJ1	2.05008	6.60484	48.5733	2.3457e-09	6.39508e-08
ENSECAG00000000282	ABCD4	2.04739	5.08906	102.039	9.26008e-15	8.17552e-13
ENSECAG00000034008	0	2.04684	2.09834	10.1697	0.00457907	0.0283471
ENSECAG00000009140	KLHL25	2.04199	2.19312	22.2202	7.28072e-05	0.000731468
ENSECAG00000009133	ACVRL1	2.0413	4.57174	35.0225	1.49807e-07	2.79128e-06
ENSECAG00000009796	FER	2.03932	2.84383	22.5566	0.000135857	0.00127427
ENSECAG00000031722	0	2.03693	2.4061	17.2872	0.000107573	0.00103685
ENSECAG00000012539	RASGRP3	2.03688	3.23345	16.2379	0.0001541	0.00142862
ENSECAG00000024359	SLC45A2	2.03417	4.66622	25.5277	4.05567e-06	5.52601e-05
ENSECAG00000017101	PTGFRN	2.03045	2.68358	28.8535	1.22435e-06	1.8714e-05
ENSECAG00000000715	LPXN	2.03017	5.96416	96.4813	2.73751e-14	2.22898e-12
ENSECAG00000018288	C5H1orf21	2.02676	6.96833	90.2125	9.74481e-14	6.93114e-12
ENSECAG00000012321	ANXA4	2.02593	9.00314	90.8785	8.49394e-14	6.17152e-12
ENSECAG00000033122	DNAL1	2.0225	2.78775	48.9169	0.000154185	0.00142897
ENSECAG00000015370	MECR	2.02222	5.88475	95.8602	3.09735e-14	2.48038e-12
ENSECAG00000018831	0	2.02035	7.05005	176.332	7.49553e-20	2.64705e-17
ENSECAG00000005163	SLC38A6	2.01634	6.64337	87.7791	1.61828e-13	1.09952e-11
ENSECAG00000021447	ASPH	2.01603	6.37293	56.9277	2.33708e-10	7.66516e-09
ENSECAG00000008327	PI4K2A	2.01405	6.44395	154.18	1.59639e-18	3.81764e-16
ENSECAG00000014711	TNS1	2.01321	4.49918	11.4434	0.0012429	0.0090393
ENSECAG00000011008	MCOLN2	2.01189	6.24636	24.0566	7.0006e-06	9.03208e-05
ENSECAG00000038326	0	2.00702	3.60032	39.3079	3.77928e-08	7.94329e-07
ENSECAG00000021787	CNPY4	2.00441	5.34461	65.7253	2.45105e-11	9.83366e-10
ENSECAG00000011009	STARD13	2.00392	3.60974	12.3821	0.000814587	0.0062317
ENSECAG00000012730	ASL	1.99871	5.08411	51.6972	9.70235e-10	2.83883e-08
ENSECAG00000029062	PRNP	1.99562	6.55111	74.992	2.69036e-12	1.35504e-10
ENSECAG00000010983	AP1S1	1.9926	7.30125	153.945	1.65175e-18	3.88878e-16
ENSECAG00000017708	0	1.98329	1.52064	9.6132	0.00289695	0.019007
ENSECAG00000031636	PLIN5	1.97793	2.63095	36.8884	8.16098e-08	1.60842e-06
ENSECAG00000028949	0	1.97504	5.1749	16.7138	0.000126368	0.00119524
ENSECAG00000018168	ATF5	1.97482	3.82348	26.8329	2.51996e-06	3.61769e-05
ENSECAG00000007859	GET1	1.96979	5.0365	24.4804	5.97548e-06	7.81573e-05
ENSECAG00000021812	STARD5	1.96817	5.02435	86.5027	2.11861e-13	1.39324e-11
ENSECAG00000020992	NEIL2	1.9669	2.74089	44.7558	0.00236911	0.015873
ENSECAG00000005856	LY9	1.9623	7.14905	47.4489	3.24357e-09	8.59602e-08
ENSECAG00000024548	POLR3G	1.96129	2.38286	18.7476	0.00308158	0.0200623
ENSECAG00000037808	CLN8	1.96003	4.72456	53.1354	6.51645e-10	1.97123e-08
ENSECAG00000019190	IFT22	1.95898	3.86015	18.1099	7.12015e-05	0.00071771
ENSECAG00000015144	CADM1	1.95329	7.53992	61.114	7.82924e-11	2.86484e-09
ENSECAG00000016824	NRP2	1.9508	5.24954	25.196	4.58273e-06	6.17215e-05
ENSECAG00000000637	CACNB1	1.94942	3.2413	7.98089	0.00633832	0.0375392
ENSECAG00000011942	GLB1	1.94233	7.6146	153.784	1.69097e-18	3.95049e-16
ENSECAG00000007373	SHTN1	1.94233	5.33477	45.0537	6.54541e-09	1.62526e-07
ENSECAG00000033016	HSPA6	1.94058	3.87868	20.1778	3.10972e-05	0.000343064
ENSECAG00000004464	0	1.93856	3.62294	9.02906	0.00382114	0.0242888
ENSECAG00000034395	MHCB3	1.93791	10.1387	29.3217	1.03838e-06	1.61395e-05
ENSECAG00000015430	MRPS28	1.93419	3.31963	34.3793	1.85233e-07	3.38695e-06
ENSECAG00000020011	SLC2A8	1.93176	4.62023	46.0413	4.89059e-09	1.25662e-07
ENSECAG00000024928	GLMP	1.93138	7.70326	131.384	5.26689e-17	8.00673e-15
ENSECAG00000030990	ZNRF1	1.92884	3.81791	33.8544	2.20512e-07	3.98522e-06
ENSECAG00000024992	HSD17B7	1.92639	3.11752	14.1205	0.000379412	0.00315443
ENSECAG00000011466	0	1.92563	8.65625	85.0684	2.87577e-13	1.8272e-11
ENSECAG00000014922	EPS8	1.92274	4.86465	14.4713	0.0003261	0.00276549
ENSECAG00000030777	0	1.91778	11.6155	13.6607	0.000463353	0.00377785
ENSECAG00000008326	SCAMP4	1.91763	5.2532	58.3966	1.58522e-10	5.39861e-09
ENSECAG00000009297	PLOD2	1.91683	5.17193	16.4444	0.00014136	0.00132385
ENSECAG00000022648	RASSF8	1.91659	3.93603	43.4717	1.05015e-08	2.48396e-07
ENSECAG00000006983	RAPGEF2	1.91416	3.58019	104.627	5.66216e-15	5.24285e-13
ENSECAG00000021598	ZFAND2A	1.90913	5.74963	59.3328	1.24092e-10	4.322e-09
ENSECAG00000041895	TEX53	1.90604	2.27051	16.2913	0.000171018	0.00156398
ENSECAG00000013738	SLC25A13	1.90578	3.85164	31.354	5.13205e-07	8.48017e-06
ENSECAG00000034857	MAFF	1.90471	2.46132	9.67505	0.00281382	0.0185216
ENSECAG00000003398	MARCKS	1.90024	7.47449	45.2307	6.21103e-09	1.55383e-07
ENSECAG00000003599	0	1.89579	6.96753	112.076	1.43235e-15	1.52638e-13
ENSECAG00000031565	0	1.89044	3.36158	76.9303	1.72779e-12	9.15788e-11
ENSECAG00000010839	GFOD2	1.88283	3.89604	41.6644	1.81872e-08	4.06747e-07
ENSECAG00000011965	OLR1	1.88127	5.11033	25.5309	4.05088e-06	5.52196e-05
ENSECAG00000011450	AMZ2	1.87954	5.77796	34.1702	1.98529e-07	3.61266e-06
ENSECAG00000013276	0	1.87949	8.11506	32.8673	3.0692e-07	5.34488e-06
ENSECAG00000019544	CFAP206	1.87332	2.7308	23.2132	0.00414039	0.0260347
ENSECAG00000009479	CASS4	1.87036	3.75289	24.1781	6.68926e-06	8.67461e-05
ENSECAG00000021209	CRELD2	1.85818	6.25838	60.47	9.24045e-11	3.32908e-09
ENSECAG00000018406	CXCL16	1.85314	9.89961	105.032	5.24616e-15	4.87251e-13
ENSECAG00000022897	RTN2	1.84956	2.14756	41.342	0.000375851	0.00313082
ENSECAG00000011340	MRPL24	1.84752	6.27338	64.0919	3.67995e-11	1.43471e-09
ENSECAG00000007808	DCBLD1	1.84702	4.90894	51.756	9.54464e-10	2.79537e-08
ENSECAG00000029848	C9orf116	1.84142	6.88654	51.6041	9.95723e-10	2.90222e-08
ENSECAG00000014544	NME5	1.83589	2.72072	17.9414	0.00484999	0.0297814
ENSECAG00000031540	SMIM13	1.8347	4.08598	13.9598	0.000406795	0.00336276
ENSECAG00000022933	ELL2	1.83444	4.56892	75.9016	2.18382e-12	1.12225e-10
ENSECAG00000017516	DCTD	1.832	7.37951	54.2166	4.84757e-10	1.49165e-08
ENSECAG00000020108	TEX12	1.82844	1.77147	14.3381	0.000595466	0.00471477
ENSECAG00000025574	0	1.82667	5.96459	25.9017	3.53588e-06	4.90582e-05
ENSECAG00000011686	ACVR1B	1.82446	4.73808	95.6324	3.24128e-14	2.58375e-12
ENSECAG00000001069	CCRL2	1.81868	7.57798	54.221	4.84171e-10	1.49135e-08
ENSECAG00000007309	FZD5	1.8185	2.62787	26.2538	0.000355326	0.0029811
ENSECAG00000043419	0	1.81771	3.55723	19.7225	3.72408e-05	0.000401791
ENSECAG00000008755	POR	1.81669	6.34139	75.4675	2.41197e-12	1.23323e-10
ENSECAG00000010655	STX4	1.81653	5.31674	94.0038	4.49356e-14	3.4638e-12
ENSECAG00000018866	MAN2A2	1.81542	6.18047	89.149	1.21507e-13	8.38705e-12
ENSECAG00000016301	MCUB	1.81452	6.37757	37.1148	7.58725e-08	1.50653e-06
ENSECAG00000005957	FMNL3	1.81195	4.7541	82.4516	5.06144e-13	3.04398e-11
ENSECAG00000007351	PLAU	1.80812	6.1643	79.4783	9.74508e-13	5.48089e-11
ENSECAG00000008623	SPRED1	1.80378	4.31754	15.8013	0.0001851	0.00167112
ENSECAG00000016168	CLIC4	1.80296	7.34876	53.8757	5.31985e-10	1.62381e-08
ENSECAG00000035469	GPX4	1.79884	8.07025	69.3825	1.00561e-11	4.36303e-10
ENSECAG00000022623	SNX9	1.79803	6.44374	116.071	7.0221e-16	8.26621e-14
ENSECAG00000008450	ATP2B1	1.79703	6.38223	47.8912	2.85416e-09	7.65081e-08
ENSECAG00000014250	0	1.7939	7.51034	80.5774	7.63688e-13	4.37622e-11
ENSECAG00000015040	NASP	1.79076	8.64584	74.241	3.19938e-12	1.58513e-10
ENSECAG00000022696	SLC7A11	1.79064	2.05885	11.7024	0.00200846	0.0137469
ENSECAG00000019241	CNKSR3	1.79048	3.70586	17.2054	0.00010311	0.000996994
ENSECAG00000004611	ARL11	1.78809	6.33225	35.6006	1.23947e-07	2.34354e-06
ENSECAG00000032213	0	1.78532	2.26496	9.18384	0.00354961	0.0227918
ENSECAG00000018028	TLR2	1.78459	5.44713	29.0548	1.14049e-06	1.75381e-05
ENSECAG00000014761	LONP1	1.7836	5.27749	50.3092	1.43172e-09	4.07141e-08
ENSECAG00000009060	DIPK2A	1.77797	5.6598	8.88689	0.00408974	0.0257536
ENSECAG00000024138	CREG1	1.77568	9.70909	67.7751	1.48292e-11	6.299e-10
ENSECAG00000022556	ABCA9	1.77294	7.24805	39.4874	3.57223e-08	7.53418e-07
ENSECAG00000019938	GFPT1	1.77024	4.56455	112.098	1.08095e-14	9.51581e-13
ENSECAG00000013869	0	1.76819	2.32455	9.78137	0.00683967	0.0401173
ENSECAG00000024986	RAP2B	1.76796	8.24198	72.3753	4.9418e-12	2.31718e-10
ENSECAG00000018122	MTFP1	1.76632	4.97874	20.6126	2.6206e-05	0.000294016
ENSECAG00000041692	0	1.76477	6.95603	45.832	5.20093e-09	1.32849e-07
ENSECAG00000011846	RTN4	1.76423	8.43403	98.9995	1.6674e-14	1.39506e-12
ENSECAG00000024049	S100A13	1.75989	6.32277	8.202	0.00569066	0.0342647
ENSECAG00000021040	CDC42BPB	1.75897	3.98319	97.7931	9.71258e-09	2.32635e-07
ENSECAG00000026566	0	1.75557	1.73415	10.1385	0.00226505	0.0152431
ENSECAG00000023941	PIK3CB	1.75315	6.15076	68.6926	1.18732e-11	5.07176e-10
ENSECAG00000017714	FDX1	1.75221	5.07619	70.8568	7.07205e-12	3.16326e-10
ENSECAG00000011097	LMNA	1.75092	7.21397	11.9823	0.000974302	0.0073027
ENSECAG00000021497	EMP1	1.75015	8.49035	22.4001	1.31089e-05	0.000158303
ENSECAG00000020056	SLC11A2	1.74929	5.11771	51.0013	1.17851e-09	3.39589e-08
ENSECAG00000013544	TMEM268	1.74826	6.22564	43.0202	1.20346e-08	2.80725e-07
ENSECAG00000017458	BNIP3	1.73895	6.84043	10.3203	0.00208134	0.0141732
ENSECAG00000000421	GON7	1.73557	6.41164	46.3734	4.43676e-09	1.14973e-07
ENSECAG00000017390	KIF1C	1.73287	4.32481	48.744	1.20994e-07	2.29526e-06
ENSECAG00000014872	DHDH	1.73183	5.64241	38.2258	5.31961e-08	1.09237e-06
ENSECAG00000006763	GPBAR1	1.73134	5.03938	22.707	1.16585e-05	0.000142601
ENSECAG00000034144	ATP6V1F	1.73083	10.1384	73.1775	4.09618e-12	1.96222e-10
ENSECAG00000016942	NUDT14	1.73075	4.32536	15.911	0.000176746	0.00160813
ENSECAG00000010201	0	1.73037	4.8825	33.3575	2.60327e-07	4.61283e-06
ENSECAG00000010371	GAS2L3	1.72997	3.0573	31.9605	4.51459e-06	6.08848e-05
ENSECAG00000016337	GALNT6	1.72822	5.22781	18.0221	7.37893e-05	0.000740529
ENSECAG00000018309	SEC24D	1.72396	5.21507	143.157	8.24388e-18	1.55512e-15
ENSECAG00000013080	HYOU1	1.72151	6.44679	98.3129	1.90724e-14	1.57404e-12
ENSECAG00000008056	FSCN1	1.72107	6.32993	32.0422	4.05771e-07	6.87322e-06
ENSECAG00000018059	SC5D	1.72092	5.15419	50.065	1.53394e-09	4.3499e-08
ENSECAG00000011662	STX6	1.71834	4.96778	83.8549	3.73296e-13	2.30434e-11
ENSECAG00000010409	LRP3	1.71466	5.34662	23.0983	1.00464e-05	0.000124845
ENSECAG00000006409	B3GNT9	1.71455	2.8587	27.4643	0.000166315	0.00152603
ENSECAG00000012059	OPLAH	1.71373	4.73273	27.902	1.71617e-06	2.54619e-05
ENSECAG00000021383	EFNA1	1.71333	1.83441	34.758	6.21347e-06	8.10956e-05
ENSECAG00000011690	NME7	1.71253	3.75559	14.1002	0.000382768	0.00317925
ENSECAG00000008637	HMGCS1	1.70945	5.14377	22.0354	1.50779e-05	0.00017888
ENSECAG00000021651	NPC1	1.70612	5.63663	53.201	6.40008e-10	1.93796e-08
ENSECAG00000015453	PLA2G12A	1.70333	4.90814	76.561	1.87896e-12	9.8677e-11
ENSECAG00000017237	ADGRE1	1.70306	6.61429	20.3368	2.9207e-05	0.000323976
ENSECAG00000022423	PLPP3	1.70278	5.03524	18.2489	6.7292e-05	0.000682607
ENSECAG00000011657	HEXB	1.69884	8.54645	91.7722	7.07068e-14	5.25045e-12
ENSECAG00000018808	TG	1.69369	2.50937	43.1702	1.15012e-08	2.69317e-07
ENSECAG00000000458	LTBR	1.68623	7.22434	180.144	4.55811e-20	1.79785e-17
ENSECAG00000013903	0	1.68468	5.9595	35.679	1.20812e-07	2.29323e-06
ENSECAG00000009014	PUDP	1.68348	3.83102	30.8247	1.11565e-06	1.72085e-05
ENSECAG00000016476	VPS18	1.68223	3.97207	52.8671	7.01592e-10	2.10554e-08
ENSECAG00000011361	SLC8B1	1.68211	7.89001	63.51	4.25882e-11	1.63108e-09
ENSECAG00000009016	METTL1	1.68189	4.39614	22.6905	1.17318e-05	0.000143382
ENSECAG00000016645	MCOLN1	1.68156	6.09569	74.2436	3.19751e-12	1.58513e-10
ENSECAG00000016887	OSTM1	1.67996	6.15574	70.154	8.3601e-12	3.69584e-10
ENSECAG00000015488	KCNN4	1.67828	2.20415	9.65796	0.00283653	0.0186589
ENSECAG00000000053	AIMP2	1.67817	4.72709	45.0513	6.55007e-09	1.62526e-07
ENSECAG00000005769	ABHD12	1.67799	7.15308	88.2486	1.46646e-13	1.0031e-11
ENSECAG00000011626	S1PR1	1.67676	4.35929	23.6179	8.25489e-06	0.000104724
ENSECAG00000015128	CAPG	1.67569	9.43151	30.2713	7.45498e-07	1.19229e-05
ENSECAG00000016787	0	1.67545	2.61951	18.2471	0.000302892	0.00259204
ENSECAG00000000229	GNAI1	1.67478	5.11852	10.4359	0.00197273	0.0135436
ENSECAG00000003955	TRPV2	1.6746	7.01312	47.8948	2.85117e-09	7.64956e-08
ENSECAG00000016664	PPARG	1.67388	4.81596	75.4476	2.42301e-12	1.2368e-10
ENSECAG00000010244	GDE1	1.67129	6.0996	25.6772	3.83906e-06	5.26869e-05
ENSECAG00000010555	ATP6V1C2	1.6707	2.31987	29.7985	0.00128997	0.00932802
ENSECAG00000028937	FIGNL2	1.66854	1.56486	23.9731	0.00403432	0.0254574
ENSECAG00000035821	SPINDOC	1.6654	2.60081	21.0157	0.00321171	0.0208113
ENSECAG00000022787	BCAP31	1.6644	8.73379	55.359	3.55701e-10	1.12414e-08
ENSECAG00000007090	ZFR2	1.66369	6.05528	13.1643	0.000575938	0.00457662
ENSECAG00000000057	TRMT5	1.66333	5.35411	89.6827	1.08751e-13	7.61029e-12
ENSECAG00000043794	0	1.66328	4.79968	40.2648	2.80218e-08	6.02726e-07
ENSECAG00000004618	PRKAR1B	1.6619	3.47773	18.7984	5.38884e-05	0.000560495
ENSECAG00000011592	HNMT	1.66038	7.2902	62.9653	4.88589e-11	1.85255e-09
ENSECAG00000017760	ELK3	1.65928	5.83906	110.938	1.76014e-15	1.81827e-13
ENSECAG00000041909	0	1.65086	5.73058	26.2685	3.09275e-06	4.36275e-05
ENSECAG00000019607	GRWD1	1.65066	4.0904	52.9978	6.76791e-10	2.03917e-08
ENSECAG00000011309	ARHGAP21	1.65057	4.5124	37.0013	7.8695e-08	1.55501e-06
ENSECAG00000015093	NUDT12	1.6473	2.90213	25.5459	0.000665647	0.0052037
ENSECAG00000012484	NAMPT	1.64591	6.58036	54.608	4.35816e-10	1.35617e-08
ENSECAG00000014660	IFNGR2	1.64193	8.22269	91.8061	7.02175e-14	5.2269e-12
ENSECAG00000040129	0	1.63722	1.64093	13.0366	0.00727698	0.0423392
ENSECAG00000013816	VPS45	1.63078	8.94115	77.469	1.52941e-12	8.20668e-11
ENSECAG00000017805	HSD17B4	1.62979	6.42826	157.478	9.93003e-19	2.49244e-16
ENSECAG00000003049	HILPDA	1.62448	6.24289	35.3598	1.34104e-07	2.51722e-06
ENSECAG00000017618	LAMP1	1.62423	10.2718	71.7753	5.69088e-12	2.61875e-10
ENSECAG00000025656	eca-mir-23a	1.62222	5.28129	26.7995	2.55058e-06	3.65592e-05
ENSECAG00000014289	ARHGAP12	1.61473	3.61687	47.5825	8.07489e-08	1.59352e-06
ENSECAG00000021478	EIF4A1	1.6135	9.4035	124.322	1.69323e-16	2.3375e-14
ENSECAG00000012481	TNFRSF1B	1.61303	7.29594	82.068	5.50359e-13	3.27103e-11
ENSECAG00000022721	BCAR3	1.61219	3.51667	11.7116	0.00110075	0.00813995
ENSECAG00000017717	0	1.6092	4.48859	9.01371	0.00384923	0.024452
ENSECAG00000012609	NAA20	1.60634	8.19831	76.6412	1.845e-12	9.72822e-11
ENSECAG00000022717	PDIA6	1.59999	7.52166	123.82	1.8429e-16	2.5212e-14
ENSECAG00000021500	HCFC1R1	1.59903	4.74204	10.2257	0.00217493	0.0147345
ENSECAG00000038549	FAM200A	1.59755	3.84267	81.2331	6.6092e-13	3.85275e-11
ENSECAG00000019284	NEU1	1.59476	6.72012	108.014	3.00775e-15	2.95626e-13
ENSECAG00000014003	TMEM192	1.59461	5.16115	130.435	6.14585e-17	9.10516e-15
ENSECAG00000032085	CXCL14	1.59448	5.94922	29.2594	1.06133e-06	1.64541e-05
ENSECAG00000013583	CD320	1.59301	4.42513	16.5987	0.000132565	0.00124725
ENSECAG00000017520	PLXDC2	1.59284	5.06145	13.9264	0.000412738	0.00340633
ENSECAG00000005015	ARHGEF10L	1.59268	3.82556	21.8442	1.62306e-05	0.000191433
ENSECAG00000013124	0	1.59254	4.83551	48.0922	2.69348e-09	7.25853e-08
ENSECAG00000031669	SLC48A1	1.59166	5.47731	29.6838	9.14724e-07	1.4372e-05
ENSECAG00000012960	IRAK2	1.58895	3.77818	75.9273	2.17102e-12	1.11756e-10
ENSECAG00000016437	C21H5orf51	1.58863	4.07326	79.1568	2.37983e-10	7.79696e-09
ENSECAG00000021184	LAT	1.58739	7.75061	18.081	7.20422e-05	0.000724981
ENSECAG00000001166	MTHFD1L	1.58525	4.8491	52.6606	7.42729e-10	2.22022e-08
ENSECAG00000009079	CLEC1A	1.58382	5.67741	51.6721	9.77049e-10	2.85601e-08
ENSECAG00000012743	ANO6	1.58095	5.27837	40.9445	2.26986e-08	4.94887e-07
ENSECAG00000000516	CHPF	1.57943	4.26036	21.169	2.10853e-05	0.000241744
ENSECAG00000019472	FBXO10	1.57847	2.21395	43.9387	0.00759621	0.0438936
ENSECAG00000008889	SPRYD4	1.5751	3.69429	78.9578	4.22211e-09	1.10068e-07
ENSECAG00000032774	0	1.57443	4.56863	14.4192	0.0003335	0.00281901
ENSECAG00000016131	FRMD4B	1.57316	5.15953	17.019	0.00011136	0.00107063
ENSECAG00000006472	EIF4E	1.57191	7.0181	69.0973	1.07695e-11	4.63288e-10
ENSECAG00000014672	TNFRSF11A	1.57153	3.38564	8.69639	0.00448098	0.0278649
ENSECAG00000018548	TRIM35	1.56899	4.4531	65.8684	2.36593e-11	9.5426e-10
ENSECAG00000021354	NOP16	1.56454	4.66202	27.8508	1.74784e-06	2.58819e-05
ENSECAG00000039454	CACTIN	1.56418	7.26153	31.4494	4.96721e-07	8.24368e-06
ENSECAG00000024512	0	1.56379	4.16136	39.5847	3.46493e-08	7.31856e-07
ENSECAG00000010818	EGR2	1.56359	3.50004	10.295	0.00210595	0.0143247
ENSECAG00000013084	ARL8B	1.56178	7.91139	116.097	6.98998e-16	8.26041e-14
ENSECAG00000018586	MIF4GD	1.5614	6.53485	110.867	1.78296e-15	1.8294e-13
ENSECAG00000020196	CCDC102A	1.55987	3.06981	34.059	2.38255e-05	0.000270203
ENSECAG00000013885	TEX264	1.55594	6.37938	79.5805	9.52604e-13	5.371e-11
ENSECAG00000019424	EXOC6B	1.55473	3.05352	17.9736	0.00534272	0.0323815
ENSECAG00000012646	SYNJ2	1.55416	2.51401	40.2155	0.000479877	0.00389576
ENSECAG00000016635	BAX	1.55319	6.98565	59.4533	1.20258e-10	4.20506e-09
ENSECAG00000021011	APP	1.55151	6.84385	43.4849	1.04597e-08	2.47653e-07
ENSECAG00000038174	C1orf53	1.55103	3.48802	10.2599	0.00214063	0.0145346
ENSECAG00000015256	SPAG9	1.5499	4.67794	57.7573	1.87586e-10	6.28134e-09
ENSECAG00000019795	ARID5B	1.54939	3.94103	50.8977	1.21323e-09	3.486e-08
ENSECAG00000004400	RBM47	1.54872	5.1892	105.063	5.21529e-15	4.86288e-13
ENSECAG00000017582	DFFA	1.54792	4.40932	139.288	8.43481e-12	3.7183e-10
ENSECAG00000001114	CCR5	1.54788	4.32817	13.9251	0.000412963	0.00340726
ENSECAG00000031895	0	1.54621	2.55958	33.2432	0.000117986	0.00112543
ENSECAG00000008561	AARS1	1.5453	6.45415	82.2502	5.28882e-13	3.16195e-11
ENSECAG00000020437	BCL2	1.54524	3.67414	42.522	1.39973e-08	3.23772e-07
ENSECAG00000022321	PEAK1	1.54373	3.55669	19.3741	4.27825e-05	0.000455432
ENSECAG00000021995	M6PR	1.54251	7.84429	99.1371	1.62321e-14	1.36184e-12
ENSECAG00000011938	MANF	1.54205	7.24765	52.0282	8.84883e-10	2.61174e-08
ENSECAG00000000898	NAA40	1.54158	3.86453	57.0749	2.24738e-10	7.40296e-09
ENSECAG00000015850	TIMM23	1.53751	5.05157	84.7818	3.05791e-13	1.93483e-11
ENSECAG00000001394	MPEG1	1.53659	8.2813	19.8185	3.58471e-05	0.000389382
ENSECAG00000021267	PIH1D1	1.535	5.47864	36.3003	9.86984e-08	1.90309e-06
ENSECAG00000016629	ARHGAP10	1.53468	3.4276	60.4046	5.08755e-05	0.000531523
ENSECAG00000013778	PINX1	1.53217	5.02237	64.0087	3.75747e-11	1.46118e-09
ENSECAG00000012599	TRMT61A	1.53003	4.07507	66.9161	2.83626e-10	9.18338e-09
ENSECAG00000007495	MTX1	1.5263	4.51049	87.596	1.68182e-13	1.14015e-11
ENSECAG00000024033	PKD2	1.52517	3.64631	17.3956	9.53488e-05	0.000931292
ENSECAG00000026892	MIPOL1	1.52375	3.46512	31.2965	4.16986e-05	0.000445768
ENSECAG00000009897	CIPC	1.52352	4.09313	55.9781	2.98369e-08	6.3636e-07
ENSECAG00000021620	GSS	1.52165	4.76861	61.9389	6.33994e-11	2.35968e-09
ENSECAG00000018369	RGMB	1.52158	3.68637	21.7397	4.12418e-05	0.000441507
ENSECAG00000007598	0	1.51761	5.96304	40.2232	2.83868e-08	6.09713e-07
ENSECAG00000007559	KIF16B	1.51562	4.29393	70.5868	7.91732e-09	1.93138e-07
ENSECAG00000019904	CHST11	1.51544	5.08606	65.9285	2.33112e-11	9.41756e-10
ENSECAG00000007359	IL10RB	1.51286	8.74776	169.582	1.84456e-19	5.77538e-17
ENSECAG00000001495	CCDC86	1.51248	4.87035	32.2153	3.82607e-07	6.52451e-06
ENSECAG00000015812	ECE1	1.51202	3.95446	59.3753	1.22727e-10	4.27937e-09
ENSECAG00000035364	RIDA	1.50982	2.89051	31.7979	0.00174595	0.0121703
ENSECAG00000007948	PPM1J	1.50982	6.36749	71.2376	6.46158e-12	2.93779e-10
ENSECAG00000005708	ABL2	1.50945	3.38632	35.1616	6.10996e-05	0.000625642
ENSECAG00000020502	RDH11	1.50879	4.28655	21.3163	1.99106e-05	0.000229664
ENSECAG00000009813	CD83	1.50793	7.43281	84.7138	3.10286e-13	1.95919e-11
ENSECAG00000025118	TADA2A	1.50631	4.50424	73.456	2.87093e-11	1.13829e-09
ENSECAG00000031782	0	1.50384	2.79948	41.5687	1.62528e-07	3.00069e-06
ENSECAG00000001515	MRPL54	1.50228	6.24048	121.896	2.55539e-16	3.40394e-14
ENSECAG00000026808	APRT	1.50039	7.91581	51.8965	9.17889e-10	2.69866e-08
ENSECAG00000024957	SHFL	1.49741	6.66023	37.3271	7.08721e-08	1.41796e-06
ENSECAG00000009507	0	1.49547	6.64135	194.943	7.10214e-21	3.57373e-18
ENSECAG00000000248	SERTAD1	1.49522	5.84564	36.6526	8.80599e-08	1.71881e-06
ENSECAG00000007403	SNX24	1.49393	6.17175	43.3868	1.07735e-08	2.54237e-07
ENSECAG00000008462	RYK	1.49257	4.49727	60.8057	4.7021e-09	1.21229e-07
ENSECAG00000013762	NCR1	1.49126	6.09686	27.7775	1.79425e-06	2.65045e-05
ENSECAG00000023516	POLR1C	1.48978	4.90586	79.093	1.06194e-12	5.92872e-11
ENSECAG00000005017	FBXW9	1.48834	3.34015	15.8036	0.000299419	0.0025681
ENSECAG00000014825	LRPAP1	1.48796	7.96946	61.3179	7.43038e-11	2.73537e-09
ENSECAG00000014847	NUPR1	1.48793	6.1306	10.6967	0.00174889	0.0121853
ENSECAG00000011263	PNO1	1.48745	5.79806	90.2612	9.64732e-14	6.8779e-12
ENSECAG00000001472	0	1.48665	2.18642	27.807	0.00589632	0.0352835
ENSECAG00000014169	CCSER2	1.48656	3.33952	52.6567	0.000147444	0.00137372
ENSECAG00000019877	DENND11	1.48544	5.51799	32.8917	3.04405e-07	5.31022e-06
ENSECAG00000021502	HS1BP3	1.48524	4.93577	75.2079	2.56005e-12	1.29586e-10
ENSECAG00000017223	BCL2L1	1.48398	6.88586	62.9139	4.94975e-11	1.87442e-09
ENSECAG00000024189	LIMD1	1.48252	5.62246	23.7851	7.75136e-06	9.8873e-05
ENSECAG00000000242	AP2M1	1.48075	9.26676	92.7604	5.78002e-14	4.35595e-12
ENSECAG00000012734	BAIAP2L1	1.47875	3.11935	54.1278	4.5963e-07	7.67105e-06
ENSECAG00000008358	ADA	1.47729	6.70199	19.3247	4.36347e-05	0.000463205
ENSECAG00000021368	FGGY	1.47477	5.06905	50.9612	1.19183e-09	3.43101e-08
ENSECAG00000023741	EGR3	1.47258	2.01068	8.59088	0.00515753	0.0314285
ENSECAG00000024402	WASHC5	1.47082	6.62381	71.0679	6.7267e-12	3.02662e-10
ENSECAG00000010260	IFNAR1	1.47032	7.16407	37.5536	6.5912e-08	1.32746e-06
ENSECAG00000000901	LUZP1	1.46943	3.15687	18.6467	0.000464059	0.00378158
ENSECAG00000024886	CCL14	1.4635	8.93633	11.1159	0.00144289	0.0103014
ENSECAG00000002855	FCGRT	1.46249	9.49501	54.3047	4.73269e-10	1.46074e-08
ENSECAG00000005451	RAB9A	1.46202	6.49821	59.6029	1.15668e-10	4.08481e-09
ENSECAG00000021595	FAM98A	1.4579	4.50455	56.2886	2.77132e-10	8.99228e-09
ENSECAG00000016039	SLC27A1	1.4554	4.83805	44.7445	7.1748e-09	1.76728e-07
ENSECAG00000023182	PDE4A	1.45485	4.03331	44.6136	7.45982e-09	1.83155e-07
ENSECAG00000017253	SPIRE1	1.45433	3.84938	58.6489	1.95738e-06	2.87742e-05
ENSECAG00000016488	RCN2	1.45366	4.79915	64.3652	9.08102e-11	3.29117e-09
ENSECAG00000024727	CYTH4	1.45032	6.29214	75.9458	2.16188e-12	1.11475e-10
ENSECAG00000026944	NSMCE2	1.44779	5.82813	30.5373	6.79851e-07	1.09654e-05
ENSECAG00000011588	C2orf80	1.44534	4.11396	34.754	3.6243e-07	6.20483e-06
ENSECAG00000007977	CBY1	1.44326	4.99901	67.6431	1.53131e-11	6.46835e-10
ENSECAG00000016519	ARV1	1.44179	5.97827	83.2225	4.2803e-13	2.61038e-11
ENSECAG00000012479	LARP4	1.4393	4.24985	49.4252	1.83913e-09	5.12443e-08
ENSECAG00000016852	CPT1A	1.43891	6.47416	27.4714	2.00215e-06	2.9404e-05
ENSECAG00000028359	SLC25A5	1.43723	7.53416	76.0178	2.12662e-12	1.10218e-10
ENSECAG00000020442	ERG28	1.43395	5.73545	52.6785	7.39079e-10	2.21367e-08
ENSECAG00000011982	CISD3	1.43328	4.73444	11.3662	0.00128727	0.00931071
ENSECAG00000023632	RGS10	1.4321	6.89154	46.3793	4.42919e-09	1.14875e-07
ENSECAG00000027770	CEBPB	1.43117	8.41169	34.6853	1.67407e-07	3.07954e-06
ENSECAG00000026397	eca-mir-24-1	1.43075	5.47592	23.9657	7.24328e-06	9.30959e-05
ENSECAG00000019191	DCSTAMP	1.43062	3.39977	8.70325	0.00446622	0.0277939
ENSECAG00000012113	ACP5	1.42967	8.7779	17.7405	8.2776e-05	0.000821297
ENSECAG00000018902	ACVR1	1.42942	3.01735	22.9208	0.00393597	0.02493
ENSECAG00000010292	NKIRAS1	1.4274	4.21826	41.0149	2.22101e-08	4.84934e-07
ENSECAG00000037935	0	1.42623	3.59911	12.4988	0.000773295	0.00594458
ENSECAG00000014896	VAV1	1.42438	7.36636	152.784	1.95605e-18	4.43338e-16
ENSECAG00000009577	HSDL1	1.42413	3.42466	33.2927	1.022e-05	0.000126587
ENSECAG00000021913	PLOD3	1.42372	6.45245	83.5837	3.95823e-13	2.4237e-11
ENSECAG00000019077	CLTC	1.42347	7.01819	120.748	3.11062e-16	4.03729e-14
ENSECAG00000010140	MVB12A	1.42331	5.57177	35.3875	1.32895e-07	2.49763e-06
ENSECAG00000012858	RASL11A	1.42261	2.48672	15.0815	0.00671878	0.0394845
ENSECAG00000016767	ATP7A	1.4194	4.57975	20.7918	2.44289e-05	0.000276427
ENSECAG00000017527	NDUFAF2	1.41937	4.33491	16.1475	0.000160043	0.00147695
ENSECAG00000011676	PGPEP1	1.41885	5.14767	69.0593	1.08685e-11	4.66885e-10
ENSECAG00000013896	IFI30	1.41849	8.66742	33.3849	2.57947e-07	4.58135e-06
ENSECAG00000007589	ITGB5	1.41833	6.89927	33.032	2.90372e-07	5.10944e-06
ENSECAG00000024663	PLIN2	1.41595	7.30881	79.9838	8.7094e-13	4.93495e-11
ENSECAG00000017400	SMURF1	1.41563	4.17714	20.3545	2.90037e-05	0.000322074
ENSECAG00000032490	POLR1G	1.41475	2.97482	21.8023	8.86257e-05	0.000874197
ENSECAG00000017682	LRRC25	1.41414	8.21509	51.3916	1.05656e-09	3.07364e-08
ENSECAG00000018426	ERF	1.4127	5.55003	102.437	8.58121e-15	7.64372e-13
ENSECAG00000023395	KCNK6	1.41233	4.22131	21.2165	2.06983e-05	0.000237577
ENSECAG00000020695	RNASEH1	1.40816	6.4448	157.478	9.92913e-19	2.49244e-16
ENSECAG00000021917	RPP30	1.40809	5.07192	86.0966	2.30937e-13	1.49867e-11
ENSECAG00000039673	0	1.40423	7.92779	43.3805	1.07941e-08	2.54524e-07
ENSECAG00000023648	ABCE1	1.40321	5.40386	71.9292	5.48815e-12	2.54086e-10
ENSECAG00000003330	SIRT3	1.4032	2.37297	29.358	0.008587	0.0487196
ENSECAG00000013700	PIR	1.40103	4.44113	20.9582	2.28905e-05	0.000260378
ENSECAG00000018832	GSTM3	1.39994	5.00605	10.2344	0.00216615	0.0146881
ENSECAG00000004945	CCR7	1.39445	3.33002	15.5361	0.000207025	0.00184928
ENSECAG00000016754	0	1.3941	10.1989	34.1785	1.97984e-07	3.60491e-06
ENSECAG00000007907	ALDH3B1	1.38998	7.31282	37.9276	5.84918e-08	1.18668e-06
ENSECAG00000022754	ASPHD2	1.38995	3.84119	17.2724	0.000100305	0.000973899
ENSECAG00000020251	ETV1	1.38345	3.83364	10.5235	0.0018944	0.013082
ENSECAG00000030746	ILT11A	1.38322	7.91182	40.0939	2.95535e-08	6.31646e-07
ENSECAG00000008164	CALR	1.38238	10.0063	64.7104	3.15316e-11	1.23887e-09
ENSECAG00000019596	VCAN	1.38036	7.0155	13.3134	0.000539405	0.00431908
ENSECAG00000000300	ARL3	1.37588	4.17764	19.5286	4.02268e-05	0.000431706
ENSECAG00000036727	NIP7	1.37548	5.06752	73.2305	4.04579e-12	1.94422e-10
ENSECAG00000016394	IL1R1	1.37389	3.18586	27.4077	2.04843e-06	2.99966e-05
ENSECAG00000025085	MRRF	1.37246	4.16138	78.775	3.89948e-08	8.16766e-07
ENSECAG00000019913	FURIN	1.372	6.94807	32.9718	2.96305e-07	5.19578e-06
ENSECAG00000023716	RBM19	1.37131	3.74285	65.8008	3.12363e-07	5.43344e-06
ENSECAG00000014391	0	1.37022	6.25287	72.4725	4.83043e-12	2.27803e-10
ENSECAG00000033034	0	1.37015	3.5104	26.2221	3.14543e-06	4.42678e-05
ENSECAG00000012143	CYFIP1	1.36971	5.799	43.6683	9.89817e-09	2.35963e-07
ENSECAG00000010918	SELP	1.36969	6.58611	19.9961	3.34118e-05	0.000366072
ENSECAG00000015530	KPNA3	1.36942	5.67727	40.0126	3.03122e-08	6.46043e-07
ENSECAG00000010580	TMEM126A	1.36924	5.88868	50.3662	1.40889e-09	4.01401e-08
ENSECAG00000013041	ETF1	1.36901	6.87952	100.943	1.14327e-14	9.97762e-13
ENSECAG00000005659	TPST1	1.36692	6.25543	71.7822	5.68154e-12	2.61842e-10
ENSECAG00000008028	KLC2	1.36615	3.52318	36.5686	1.49622e-05	0.000177645
ENSECAG00000008529	WWP1	1.36547	5.36129	11.6176	0.00114854	0.0084543
ENSECAG00000015745	BLNK	1.36496	6.05839	40.1558	2.89887e-08	6.21762e-07
ENSECAG00000012224	PSMD12	1.36443	5.73077	118.088	4.93016e-16	5.96549e-14
ENSECAG00000012128	CD86	1.36261	6.94886	52.5818	7.59081e-10	2.25799e-08
ENSECAG00000033482	MAF	1.36244	4.67107	9.09634	0.00370054	0.0236062
ENSECAG00000019554	LRRC40	1.35938	4.23927	56.6857	6.42665e-09	1.60026e-07
ENSECAG00000019857	FAM189B	1.35545	4.94562	30.1997	7.6425e-07	1.21971e-05
ENSECAG00000011845	CXCL13	1.35488	2.11046	7.31364	0.00880642	0.0498527
ENSECAG00000015719	EIF4EBP1	1.35487	5.20596	11.8404	0.00103858	0.00773294
ENSECAG00000017271	ARHGAP5	1.35438	3.08406	18.2784	0.00382855	0.0243308
ENSECAG00000014144	SMCHD1	1.35283	5.80043	36.7261	8.59955e-08	1.68501e-06
ENSECAG00000022923	GMPR	1.35114	4.65413	23.3205	9.23537e-06	0.000115856
ENSECAG00000036924	0	1.35081	2.26131	24.3429	0.00611331	0.0364339
ENSECAG00000012567	SLC35B4	1.34886	3.97649	26.0926	3.29763e-06	4.6217e-05
ENSECAG00000022195	IGSF8	1.34882	6.73561	51.9733	8.98502e-10	2.64679e-08
ENSECAG00000005760	ADAM17	1.34826	6.0218	45.2492	6.17706e-09	1.54661e-07
ENSECAG00000023388	0	1.34655	3.22453	11.2534	0.00253224	0.0168766
ENSECAG00000017157	IER3	1.34634	7.5349	41.8871	1.69879e-08	3.82178e-07
ENSECAG00000033923	RHOQ	1.34548	4.6388	51.4947	1.66794e-08	3.75795e-07
ENSECAG00000023086	FARSB	1.34522	5.0184	68.3229	1.29834e-11	5.53044e-10
ENSECAG00000020948	PANK3	1.34078	5.99569	141.04	1.1415e-17	2.08847e-15
ENSECAG00000009654	DCAF13	1.33934	4.38336	86.8275	6.89507e-11	2.55067e-09
ENSECAG00000037376	0	1.33453	3.95211	22.1895	1.42113e-05	0.000169792
ENSECAG00000024559	CREBRF	1.33419	4.78572	36.689	8.703e-08	1.70309e-06
ENSECAG00000009049	CD4	1.33401	7.54	16.3674	0.000145978	0.00136205
ENSECAG00000021791	RCBTB1	1.33236	4.77452	45.5791	5.60331e-09	1.42052e-07
ENSECAG00000017542	CTNND1	1.33199	4.73863	30.4569	6.9905e-07	1.12571e-05
ENSECAG00000008071	FAM102B	1.33001	3.64346	23.0661	1.01699e-05	0.000126172
ENSECAG00000017148	FNIP1	1.32992	4.9671	42.1104	1.58677e-08	3.60446e-07
ENSECAG00000032710	0	1.32915	7.80625	18.3255	6.52321e-05	0.000662819
ENSECAG00000010141	LSM4	1.32819	6.8924	66.2268	2.16586e-11	8.82942e-10
ENSECAG00000007646	NR1D2	1.32682	3.9932	22.6771	1.17921e-05	0.000143824
ENSECAG00000019889	ATP6AP2	1.32593	8.36202	133.035	4.03332e-17	6.44715e-15
ENSECAG00000013745	SNX10	1.32445	8.34857	20.0454	3.27671e-05	0.000359656
ENSECAG00000020162	PRR5L	1.3231	3.23004	12.3882	0.000812371	0.00621631
ENSECAG00000008096	FAM111B	1.32242	4.42745	49.9861	1.5686e-09	4.43576e-08
ENSECAG00000012054	ITSN1	1.32007	5.20336	8.58965	0.00471717	0.0290835
ENSECAG00000020891	SLC29A3	1.32	4.40902	28.5923	1.34278e-06	2.03704e-05
ENSECAG00000011229	SLC1A4	1.31977	3.18883	16.0048	0.000169912	0.00155527
ENSECAG00000020929	SQSTM1	1.31953	7.94008	41.9597	1.66151e-08	3.74901e-07
ENSECAG00000029169	0	1.31881	3.80643	7.95786	0.0064101	0.03792
ENSECAG00000011078	TGIF1	1.31826	5.21876	41.7081	1.79453e-08	4.01633e-07
ENSECAG00000011920	ALG2	1.31776	4.14982	51.8043	7.17805e-07	1.15285e-05
ENSECAG00000000060	CIAPIN1	1.31729	5.03434	43.2076	1.13718e-08	2.66698e-07
ENSECAG00000012184	HDDC2	1.31631	5.47479	42.74	1.31007e-08	3.03957e-07
ENSECAG00000038523	ADH5	1.31541	9.37704	114.95	8.56365e-16	9.74107e-14
ENSECAG00000011656	DPH5	1.31425	3.12799	38.2462	4.28611e-05	0.000456108
ENSECAG00000010512	RCN3	1.31285	6.64251	13.3441	0.0005322	0.00426589
ENSECAG00000002578	PES1	1.31113	4.45635	39.2397	3.86112e-08	8.10409e-07
ENSECAG00000038762	0	1.30998	8.63326	33.5022	2.48013e-07	4.42303e-06
ENSECAG00000011022	METTL22	1.30959	4.01707	21.3974	1.92935e-05	0.000223395
ENSECAG00000031204	PIM3	1.30896	4.75911	14.7032	0.000295178	0.0025389
ENSECAG00000024925	KLF9	1.30724	3.45872	19.3225	4.36734e-05	0.000463454
ENSECAG00000029781	0	1.30481	3.51624	22.8772	1.09266e-05	0.000134516
ENSECAG00000011951	POMP	1.30444	6.69282	50.0736	1.53023e-09	4.34342e-08
ENSECAG00000019622	PEX13	1.30077	3.95358	46.4792	6.28822e-06	8.20007e-05
ENSECAG00000021133	FDFT1	1.29977	6.15709	24.3026	6.38535e-06	8.31602e-05
ENSECAG00000019491	MR1	1.29883	5.47343	36.6698	8.75723e-08	1.71143e-06
ENSECAG00000010800	PPID	1.2964	4.94883	59.5823	1.16291e-10	4.09255e-09
ENSECAG00000033958	0	1.29437	5.54933	80.0658	8.55239e-13	4.85504e-11
ENSECAG00000020576	TMEM181	1.29411	3.53268	24.9883	0.000158119	0.00146053
ENSECAG00000037549	0	1.29409	3.27496	17.2202	0.00172291	0.012018
ENSECAG00000025039	RNF185	1.29378	5.90097	45.3622	5.97398e-09	1.50259e-07
ENSECAG00000024290	ATP6V0B	1.2931	9.61525	85.9093	2.40324e-13	1.55088e-11
ENSECAG00000042234	0	1.29179	4.52772	22.1514	1.44208e-05	0.000172024
ENSECAG00000005265	NAAA	1.29166	9.59589	30.1947	7.65593e-07	1.22047e-05
ENSECAG00000035596	0	1.29113	4.81303	77.7974	1.42016e-12	7.63391e-11
ENSECAG00000020854	TARS1	1.29103	5.71059	95.2118	3.52547e-14	2.78109e-12
ENSECAG00000013582	DHRS3	1.29043	5.93195	26.3179	3.03766e-06	4.28902e-05
ENSECAG00000012523	LYPLAL1	1.29034	4.2875	18.6817	5.64831e-05	0.000584679
ENSECAG00000006587	RWDD1	1.28974	6.03692	22.1142	1.46281e-05	0.000174019
ENSECAG00000015597	HIF1A	1.28963	6.76825	25.349	4.33127e-06	5.86993e-05
ENSECAG00000023795	MOB1B	1.28788	4.39755	49.0201	6.39038e-09	1.59345e-07
ENSECAG00000022381	UTP25	1.28779	2.46862	63.7545	0.00706851	0.0412921
ENSECAG00000001117	HS6ST1	1.28761	4.71261	31.9954	4.12285e-07	6.96736e-06
ENSECAG00000008117	SNX11	1.28515	4.33844	28.9784	1.1716e-06	1.79815e-05
ENSECAG00000023341	DHCR7	1.28497	6.37809	15.9064	0.000177084	0.00161073
ENSECAG00000019528	MKKS	1.28082	4.24849	35.2654	1.59665e-07	2.95502e-06
ENSECAG00000016581	HRH2	1.27906	2.9188	19.6821	3.78432e-05	0.000408145
ENSECAG00000019963	STAM	1.27803	5.51017	43.3431	1.09165e-08	2.57011e-07
ENSECAG00000011830	UTP4	1.27707	3.55637	62.88	5.43732e-06	7.20493e-05
ENSECAG00000007508	IRF2	1.27674	6.68261	115.445	7.84396e-16	9.05814e-14
ENSECAG00000023253	IARS1	1.27442	4.7403	36.4208	9.49185e-08	1.84085e-06
ENSECAG00000019684	GNPNAT1	1.27435	5.51626	77.933	1.37745e-12	7.4838e-11
ENSECAG00000021994	UBXN6	1.27334	6.72459	30.739	6.34089e-07	1.03315e-05
ENSECAG00000021672	PSAP	1.2733	12.5351	51.9953	8.93014e-10	2.63318e-08
ENSECAG00000015421	BAAT	1.27271	3.37916	58.9173	5.12541e-05	0.000534927
ENSECAG00000003013	POGK	1.27251	3.5938	34.4805	4.52277e-05	0.000478444
ENSECAG00000018072	0	1.27042	6.72245	91.0154	8.25801e-14	6.07274e-12
ENSECAG00000005108	SMIM29	1.26965	6.78242	66.2198	2.16963e-11	8.83294e-10
ENSECAG00000028530	0	1.26961	5.83284	20.8341	2.40288e-05	0.000272103
ENSECAG00000019520	SSR1	1.26907	8.80874	112.015	1.44824e-15	1.53256e-13
ENSECAG00000013165	VAMP4	1.26648	6.49295	37.1139	7.58947e-08	1.50653e-06
ENSECAG00000018324	SLC43A2	1.26636	6.75869	58.7898	1.42993e-10	4.94067e-09
ENSECAG00000032734	GTPBP6	1.26609	3.82811	29.993	5.14544e-06	6.86006e-05
ENSECAG00000008227	PPARD	1.26604	4.36273	30.041	8.07604e-07	1.28216e-05
ENSECAG00000015276	PDIA5	1.26453	4.09676	57.3645	4.09248e-08	8.53658e-07
ENSECAG00000019428	UTP15	1.2633	3.59769	61.0256	5.68811e-06	7.49473e-05
ENSECAG00000021295	SHMT2	1.26261	5.53331	35.6425	1.22262e-07	2.31728e-06
ENSECAG00000020182	GGA2	1.26233	6.25662	44.3569	8.05327e-09	1.96139e-07
ENSECAG00000013870	CERCAM	1.26129	3.43158	7.63821	0.00749936	0.0434248
ENSECAG00000017170	TEFM	1.26123	3.48222	40.0216	4.74696e-05	0.000499549
ENSECAG00000002250	SPRY2	1.26083	4.32325	10.9041	0.00158984	0.0111978
ENSECAG00000007419	0	1.26067	4.09924	19.8122	3.59371e-05	0.00039008
ENSECAG00000019915	RRAGC	1.25966	6.35412	46.5831	4.17287e-09	1.08878e-07
ENSECAG00000011347	TCEAL8	1.25923	5.11717	65.3437	2.69388e-11	1.07089e-09
ENSECAG00000002732	MORF4L2	1.25899	6.31341	64.2174	3.56618e-11	1.39393e-09
ENSECAG00000043759	WDR55	1.25846	4.70405	46.8594	3.84962e-09	1.00964e-07
ENSECAG00000015053	SDCBP	1.25717	9.49562	53.6071	5.72536e-10	1.74233e-08
ENSECAG00000009114	TSR1	1.25594	4.79042	106.332	7.54507e-13	4.33179e-11
ENSECAG00000027868	PRKAR2A	1.2557	4.91589	28.3537	1.46128e-06	2.19489e-05
ENSECAG00000025015	CDK4	1.25507	7.27349	105.543	4.7655e-15	4.49482e-13
ENSECAG00000015033	NTMT1	1.25504	4.81976	34.1924	1.97071e-07	3.59044e-06
ENSECAG00000018452	MED11	1.25497	6.45688	33.6207	2.3839e-07	4.26404e-06
ENSECAG00000006022	TMEM104	1.25474	6.18256	42.7282	1.31477e-08	3.04584e-07
ENSECAG00000038107	LRG1	1.25368	6.55618	14.3578	0.000342444	0.00288259
ENSECAG00000013864	CNOT2	1.25217	4.78865	95.4725	3.34646e-14	2.65366e-12
ENSECAG00000020969	HBP1	1.25143	5.69549	68.4536	1.25791e-11	5.36572e-10
ENSECAG00000010646	IDE	1.25065	4.5994	46.2468	4.60438e-09	1.18911e-07
ENSECAG00000024710	FKBP14	1.25062	4.11486	19.5197	0.0010988	0.0081295
ENSECAG00000031100	0	1.24832	8.06073	41.5059	1.90939e-08	4.24525e-07
ENSECAG00000018014	DCUN1D3	1.24789	3.49186	62.3087	6.13339e-07	1.00149e-05
ENSECAG00000014859	ELP3	1.24689	4.04882	39.1185	8.75575e-07	1.38069e-05
ENSECAG00000034468	0	1.2456	3.42211	13.8188	0.000432498	0.00355107
ENSECAG00000010736	RESF1	1.24442	6.63236	14.6269	0.000304996	0.0026071
ENSECAG00000000565	NSMAF	1.24358	4.92839	67.2731	1.67584e-11	7.02998e-10
ENSECAG00000014330	CYCS	1.24125	6.82691	20.1674	3.12246e-05	0.000344218
ENSECAG00000001722	NSDHL	1.23964	5.72173	63.9666	3.79734e-11	1.4748e-09
ENSECAG00000024907	ABCF1	1.23737	5.68184	138.507	1.69255e-17	2.98697e-15
ENSECAG00000013490	ZDHHC9	1.23608	4.20575	50.4149	2.92997e-07	5.15253e-06
ENSECAG00000022834	WDR59	1.23602	4.33266	43.6182	1.00484e-08	2.38981e-07
ENSECAG00000008007	TBCB	1.23598	6.84032	63.6501	4.11135e-11	1.58459e-09
ENSECAG00000000288	IL1R2	1.23594	6.13271	10.3244	0.00207745	0.014153
ENSECAG00000011135	GPATCH4	1.23277	3.38866	56.4725	2.40172e-05	0.000272072
ENSECAG00000007513	HSPA9	1.23185	7.24536	63.5119	4.25676e-11	1.63108e-09
ENSECAG00000003512	PCYT2	1.23155	6.38769	56.9488	2.324e-10	7.63052e-09
ENSECAG00000008848	PDIA4	1.23149	7.89606	61.4377	7.20593e-11	2.65596e-09
ENSECAG00000017657	FOSL2	1.23044	5.85508	53.6423	5.67048e-10	1.72736e-08
ENSECAG00000015817	ATP6V0D1	1.22946	8.55106	81.0881	6.82338e-13	3.96239e-11
ENSECAG00000017440	TBC1D20	1.22882	5.2407	72.7203	4.558e-12	2.15961e-10
ENSECAG00000021377	FAM171B	1.22759	4.35561	13.4957	0.000497984	0.00402348
ENSECAG00000013624	GAR1	1.2268	5.03946	30.1392	7.80483e-07	1.24105e-05
ENSECAG00000017216	EHD4	1.22223	5.28627	16.9745	0.000113426	0.00108739
ENSECAG00000023579	C28H12orf45	1.22148	3.77597	8.11527	0.00593599	0.0354746
ENSECAG00000007244	LRP8	1.22125	2.9672	22.1092	3.46883e-05	0.000378419
ENSECAG00000008085	OTOA	1.2204	2.65114	14.2097	0.000365058	0.00305264
ENSECAG00000000354	PLK2	1.21894	3.97616	10.9512	0.00155587	0.0110045
ENSECAG00000013242	ABCA3	1.21888	5.65596	34.6282	1.70595e-07	3.1287e-06
ENSECAG00000017066	NARS1	1.21791	6.69176	42.384	1.45976e-08	3.35611e-07
ENSECAG00000014926	MRPL16	1.21736	5.73791	26.7353	2.6105e-06	3.72573e-05
ENSECAG00000001640	P2RY13	1.21728	4.97138	24.5964	5.72308e-06	7.53754e-05
ENSECAG00000011098	MFSD11	1.21703	5.741	116.292	6.75395e-16	8.01882e-14
ENSECAG00000024988	PARP14	1.2167	4.085	8.52628	0.00486351	0.0298524
ENSECAG00000008092	FKBP7	1.21648	3.49459	11.1027	0.00145162	0.0103539
ENSECAG00000015945	SLC17A5	1.21363	4.75317	37.3519	9.90265e-08	1.90548e-06
ENSECAG00000015165	TMED9	1.21105	7.10088	109.658	2.22287e-15	2.22808e-13
ENSECAG00000023376	NTPCR	1.21104	5.5194	21.6451	1.75279e-05	0.000204904
ENSECAG00000006410	0	1.21101	3.28594	27.1723	0.000242203	0.00213154
ENSECAG00000024267	TFRC	1.21085	7.70213	8.83107	0.00420052	0.0263637
ENSECAG00000019246	AP1B1	1.21052	6.87769	20.0406	3.28293e-05	0.000360079
ENSECAG00000005335	HDHD3	1.20612	3.33969	18.1577	0.000361996	0.00302953
ENSECAG00000020412	LDAH	1.20612	3.22693	23.6614	0.00157112	0.0110788
ENSECAG00000033754	0	1.20564	4.21303	24.2899	6.41565e-06	8.35189e-05
ENSECAG00000023081	GNL1	1.20543	4.70271	24.9242	5.0674e-06	6.76492e-05
ENSECAG00000009583	P4HB	1.20505	9.20545	54.61	4.35581e-10	1.35617e-08
ENSECAG00000023575	HNRNPH2	1.20494	7.04787	72.3442	4.97799e-12	2.32953e-10
ENSECAG00000004050	SLC8A1	1.20351	3.99869	13.5997	0.000475865	0.00386741
ENSECAG00000011320	MSANTD4	1.20041	3.55476	27.0208	0.000130256	0.00122743
ENSECAG00000016273	DPP7	1.19869	7.54682	22.7391	1.15167e-05	0.000140924
ENSECAG00000008892	CISD1	1.19846	4.69228	13.0964	0.000593436	0.00470335
ENSECAG00000013074	FPGS	1.19787	3.6399	50.588	2.05637e-05	0.000236363
ENSECAG00000033690	TUBA1C	1.19691	6.06588	19.7262	3.71853e-05	0.000401401
ENSECAG00000018205	OTUD6B	1.19652	4.20292	25.8708	3.57608e-06	4.95002e-05
ENSECAG00000004762	NRIP1	1.1963	4.74243	10.3309	0.00207121	0.0141168
ENSECAG00000038709	0	1.19574	5.3181	20.8624	2.37636e-05	0.000269601
ENSECAG00000014178	GSR	1.19501	6.62927	29.2316	1.07176e-06	1.65904e-05
ENSECAG00000009235	YIF1A	1.19277	4.54401	28.7426	1.27325e-06	1.94029e-05
ENSECAG00000020451	COA7	1.1923	3.1921	39.9791	0.000379229	0.00315377
ENSECAG00000018783	WDR54	1.19216	3.18609	9.38008	0.00473495	0.0291635
ENSECAG00000000382	CLEC2B	1.19199	7.32713	13.6133	0.000473031	0.00384849
ENSECAG00000020771	CCDC134	1.19152	4.04387	17.4988	9.13901e-05	0.000897674
ENSECAG00000014873	OAT	1.19129	5.93052	33.6929	2.3271e-07	4.17927e-06
ENSECAG00000007777	NFE2L1	1.19093	6.48786	24.2296	6.5617e-06	8.5274e-05
ENSECAG00000001533	TRMT10C	1.18945	3.42069	53.0422	0.000360216	0.00301713
ENSECAG00000007581	PUS3	1.18748	3.48648	29.8925	0.000149144	0.00138861
ENSECAG00000019593	NFKB2	1.18728	5.19577	56.7299	2.46342e-10	8.04478e-09
ENSECAG00000009062	PCP4L1	1.187	6.21165	14.5014	0.000321904	0.00273546
ENSECAG00000024564	PEBP1	1.18572	8.67682	75.0333	2.66489e-12	1.34444e-10
ENSECAG00000016711	NSUN4	1.18503	3.5902	60.3598	4.0573e-05	0.000435114
ENSECAG00000009774	ABCB8	1.18393	4.62344	20.787	2.44752e-05	0.000276753
ENSECAG00000040168	0	1.18146	2.88084	11	0.00413825	0.0260266
ENSECAG00000023747	KYAT3	1.18145	4.23117	46.5856	3.40505e-07	5.86251e-06
ENSECAG00000014999	TMEM241	1.18046	4.21607	34.5876	1.72897e-07	3.16711e-06
ENSECAG00000010820	TIMM13	1.18027	5.98377	17.9844	7.49336e-05	0.000750844
ENSECAG00000013766	E2F5	1.18024	3.39619	14.5468	0.0018379	0.012744
ENSECAG00000000404	FKBP9	1.1801	4.6542	16.2296	0.000154635	0.0014327
ENSECAG00000023740	RNPEP	1.17855	3.94353	48.9511	3.54156e-06	4.91145e-05
ENSECAG00000004925	YWHAQ	1.17748	7.64801	76.6855	1.82652e-12	9.64752e-11
ENSECAG00000021542	SLC49A4	1.17703	5.44885	46.9598	3.73873e-09	9.8345e-08
ENSECAG00000033338	eca-mir-9109	1.17605	5.48831	46.2856	4.55242e-09	1.17669e-07
ENSECAG00000023644	PPAT	1.17515	4.49273	15.249	0.000233822	0.00206256
ENSECAG00000020633	CCT3	1.17263	7.23945	67.7626	1.48743e-11	6.30931e-10
ENSECAG00000024964	ATP6V1C1	1.17177	5.42843	45.0894	6.47647e-09	1.61095e-07
ENSECAG00000002362	PWWP2B	1.16993	3.72616	47.1991	3.56804e-05	0.000388126
ENSECAG00000024148	RAB39A	1.16891	3.13988	10.0857	0.00513325	0.0313056
ENSECAG00000023363	SLC26A2	1.16875	3.52423	24.7455	0.000171937	0.00157144
ENSECAG00000004791	TICAM1	1.16841	3.3397	36.9262	9.42494e-05	0.000923325
ENSECAG00000003760	SNTB2	1.16825	2.69468	18.8081	0.00832748	0.0474688
ENSECAG00000006942	STIP1	1.16789	6.49215	115.484	7.79011e-16	9.03028e-14
ENSECAG00000009340	NUDT1	1.16748	5.00324	27.1113	2.27896e-06	3.30695e-05
ENSECAG00000024452	HARBI1	1.16655	3.41924	56.2614	0.000515461	0.00414813
ENSECAG00000019885	ATP1B3	1.16637	8.00771	98.8255	1.72507e-14	1.43935e-12
ENSECAG00000016779	MRPL27	1.16556	6.51792	17.8838	7.80692e-05	0.000777645
ENSECAG00000005100	TTYH3	1.16523	6.85325	21.841	1.62511e-05	0.0001916
ENSECAG00000012526	DNAJB9	1.16326	5.50642	22.9378	1.06777e-05	0.000131772
ENSECAG00000011882	THOP1	1.16325	4.5488	33.7451	2.28694e-07	4.11962e-06
ENSECAG00000007609	CREB3L2	1.16239	3.66151	23.3578	4.96226e-05	0.000519865
ENSECAG00000012404	TMEM97	1.16058	6.32414	37.6382	6.41532e-08	1.29548e-06
ENSECAG00000011827	SBNO2	1.16049	5.8014	49.5844	1.7578e-09	4.92946e-08
ENSECAG00000005988	REXO2	1.15937	8.0207	82.3516	5.17297e-13	3.10491e-11
ENSECAG00000012639	NOP2	1.15927	4.34819	43.1287	1.16461e-08	2.72079e-07
ENSECAG00000014116	SLC38A9	1.15912	4.64667	16.1891	0.000157276	0.00145407
ENSECAG00000016422	BATF	1.15887	4.85536	11.4995	0.00121165	0.00885445
ENSECAG00000019044	NCKAP5L	1.15729	3.26357	18.1854	0.00425632	0.0266699
ENSECAG00000014046	ANKMY2	1.15605	3.91725	54.0227	4.34857e-06	5.88864e-05
ENSECAG00000001989	SESN2	1.15514	4.81719	21.4866	1.86378e-05	0.000216297
ENSECAG00000010152	TIMM10	1.15512	6.29816	26.4016	2.94658e-06	4.16817e-05
ENSECAG00000015333	ADAP2	1.15479	5.99071	12.5914	0.000742068	0.00574102
ENSECAG00000011242	DRAM2	1.1542	6.18241	36.8764	8.19243e-08	1.61252e-06
ENSECAG00000010175	NDUFS8	1.15363	7.99477	23.6576	8.13228e-06	0.000103298
ENSECAG00000010601	FKBP2	1.15204	6.63032	14.6669	0.000299805	0.00257069
ENSECAG00000004794	SLC39A7	1.15035	6.77708	90.6118	8.97364e-14	6.45826e-12
ENSECAG00000018142	CYB561A3	1.14812	7.96377	13.7332	0.00044893	0.00367011
ENSECAG00000008716	EIF3J	1.14648	6.28229	64.7127	3.15132e-11	1.23887e-09
ENSECAG00000036345	SNX12	1.14616	6.62302	184.307	2.67147e-20	1.15908e-17
ENSECAG00000013654	POLR2I	1.14604	6.92968	18.6407	5.74245e-05	0.000593211
ENSECAG00000014132	RAD51B	1.14258	3.60934	20.0072	0.000774355	0.00595089
ENSECAG00000003621	PTRH2	1.1414	5.6008	28.6886	1.29778e-06	1.97667e-05
ENSECAG00000033027	THAP8	1.13917	3.96749	21.9169	2.47356e-05	0.00027917
ENSECAG00000008046	EIF4G1	1.13874	6.78863	92.307	6.33897e-14	4.74189e-12
ENSECAG00000015409	YIF1B	1.13761	6.73825	44.5319	7.64366e-09	1.87063e-07
ENSECAG00000024770	HSPBAP1	1.13722	4.02546	19.1797	4.62414e-05	0.000488317
ENSECAG00000015752	PDCL3	1.13712	5.65119	46.3927	4.41175e-09	1.14619e-07
ENSECAG00000031619	CD164	1.13665	7.37076	43.7468	9.66746e-09	2.31737e-07
ENSECAG00000011086	PPP1R3B	1.13594	6.11497	12.9607	0.000630037	0.00495208
ENSECAG00000014688	GUSB	1.13488	7.99006	56.0407	2.96149e-10	9.51782e-09
ENSECAG00000000684	KDM8	1.1343	3.75555	47.3073	3.80979e-05	0.000410192
ENSECAG00000042076	0	1.13246	6.46056	10.496	0.00191866	0.0132255
ENSECAG00000017584	ZFYVE26	1.13162	3.85326	26.4586	1.33208e-05	0.000160351
ENSECAG00000012571	AMDHD2	1.13116	7.1384	21.9458	1.56077e-05	0.000184587
ENSECAG00000010062	POLR1B	1.12905	3.2566	34.3746	0.000663543	0.00518992
ENSECAG00000009111	RUFY3	1.12814	6.51303	44.929	6.79217e-09	1.68258e-07
ENSECAG00000015838	ST13	1.12573	7.89349	204.524	2.2555e-21	1.34317e-18
ENSECAG00000013857	DIMT1	1.12487	4.5371	81.5964	3.19618e-08	6.7882e-07
ENSECAG00000016532	MAK16	1.12193	5.40654	84.2137	3.45501e-13	2.1591e-11
ENSECAG00000013411	TTC38	1.12136	6.15824	32.6757	3.27398e-07	5.6561e-06
ENSECAG00000026846	ATP6V0C	1.11914	10.8506	45.6584	5.4739e-09	1.39003e-07
ENSECAG00000025139	MRM1	1.11906	3.67647	27.8487	0.000156252	0.00144593
ENSECAG00000021484	CEMIP2	1.11887	4.44785	25.9486	3.47574e-06	4.83341e-05
ENSECAG00000019392	BLOC1S1	1.11843	9.34309	18.4979	6.08341e-05	0.000623766
ENSECAG00000021950	NPM1	1.11623	7.23534	78.4448	1.22776e-12	6.73074e-11
ENSECAG00000034000	0	1.11579	9.35881	33.0756	2.86144e-07	5.04381e-06
ENSECAG00000012372	SPNS1	1.11563	6.33661	41.3551	1.99999e-08	4.42723e-07
ENSECAG00000010610	HSP90B1	1.11507	8.96666	49.2791	1.91724e-09	5.32254e-08
ENSECAG00000022755	EIF5A2	1.11384	4.60097	32.9266	3.00848e-07	5.2542e-06
ENSECAG00000017063	TIMM9	1.11254	5.90822	38.8889	4.31216e-08	8.95178e-07
ENSECAG00000008317	NF1	1.1125	3.42327	20.7516	0.000368678	0.00307782
ENSECAG00000023743	MIX23	1.11207	5.25283	24.2024	6.62875e-06	8.60718e-05
ENSECAG00000006380	UFSP1	1.10991	3.12308	13.1324	0.00101919	0.00759792
ENSECAG00000000411	MCFD2	1.1091	6.19724	41.0913	2.16932e-08	4.76732e-07
ENSECAG00000020565	0	1.10813	5.44159	22.4786	1.2721e-05	0.000154047
ENSECAG00000024383	RARS1	1.10695	5.1305	42.3432	1.47799e-08	3.39034e-07
ENSECAG00000019019	SNX1	1.10662	7.49036	86.4313	2.15094e-13	1.40789e-11
ENSECAG00000009617	UBE2Q2	1.10654	4.42907	30.5164	1.44155e-06	2.17104e-05
ENSECAG00000019865	ZNF277	1.10424	4.7116	33.2204	2.72567e-07	4.82128e-06
ENSECAG00000001767	ZBTB9	1.10405	3.95595	50.4792	3.60035e-06	4.97707e-05
ENSECAG00000022645	CUX1	1.10378	5.66779	64.2064	3.57601e-11	1.39598e-09
ENSECAG00000002284	C4H7orf25	1.10368	3.80109	82.3136	2.74231e-05	0.000306089
ENSECAG00000008220	0	1.10338	6.48362	12.0116	0.000961548	0.00721244
ENSECAG00000013606	RNF6	1.10306	6.99309	23.1084	1.00078e-05	0.000124415
ENSECAG00000032462	0	1.10269	3.10257	25.73	0.000341339	0.00287408
ENSECAG00000002783	VEZT	1.10245	3.64765	38.0472	0.00108418	0.00803506
ENSECAG00000011457	CCT8	1.10216	6.77358	60.5313	9.09557e-11	3.29251e-09
ENSECAG00000024711	PRPS2	1.10187	5.15006	17.8952	7.77084e-05	0.000775068
ENSECAG00000001141	NAIP	1.10183	5.44341	32.7718	3.16957e-07	5.50075e-06
ENSECAG00000024917	ALG3	1.10121	3.6881	24.4708	7.55147e-05	0.00075542
ENSECAG00000015796	LIAS	1.09896	4.55929	48.2745	8.12782e-08	1.60292e-06
ENSECAG00000010789	AKIRIN2	1.09617	6.26407	50.0292	1.54959e-09	4.39016e-08
ENSECAG00000000478	CA5B	1.0941	4.86371	14.9809	0.000262107	0.00228749
ENSECAG00000022169	PDSS1	1.09362	3.78932	21.0451	0.000232945	0.00205602
ENSECAG00000024139	LONRF3	1.09362	5.34211	50.2519	1.45506e-09	4.13392e-08
ENSECAG00000022412	EMG1	1.09314	5.54421	29.1409	1.10647e-06	1.70843e-05
ENSECAG00000015926	RWDD2B	1.09264	3.11206	34.2585	0.00341419	0.0219967
ENSECAG00000007742	SLC5A6	1.09133	3.51137	19.7553	5.98693e-05	0.000614327
ENSECAG00000018948	HSP90AA1	1.09132	8.47215	92.815	5.71624e-14	4.3186e-12
ENSECAG00000016220	DHDDS	1.09006	5.18328	71.8397	5.60516e-12	2.59109e-10
ENSECAG00000014678	ACAT2	1.08927	5.59548	54.3866	4.62833e-10	1.43144e-08
ENSECAG00000007021	SH2B3	1.08902	5.9493	38.076	5.57912e-08	1.1372e-06
ENSECAG00000021195	GSPT1	1.08804	6.5351	109.903	2.12567e-15	2.14481e-13
ENSECAG00000013756	RBIS	1.08756	5.6727	8.37894	0.00522251	0.0317809
ENSECAG00000007319	MRPS11	1.08725	5.66585	15.9236	0.000175812	0.00160203
ENSECAG00000033970	TRMT112	1.08675	7.39261	55.3176	3.5969e-10	1.13557e-08
ENSECAG00000016517	VTI1B	1.08624	7.28589	35.843	1.14517e-07	2.17919e-06
ENSECAG00000008142	DESI2	1.08617	3.60364	23.3294	4.51876e-05	0.000478186
ENSECAG00000019386	CARHSP1	1.08588	5.59734	33.6913	2.32832e-07	4.17927e-06
ENSECAG00000016744	PTGES2	1.08576	4.06792	18.4897	6.10366e-05	0.000625208
ENSECAG00000010628	PPP1R14B	1.08537	6.80284	30.123	7.84885e-07	1.2474e-05
ENSECAG00000014013	GOLT1B	1.08532	5.25828	53.8304	5.38604e-10	1.64236e-08
ENSECAG00000014882	CORO1B	1.08497	7.82129	36.4368	9.44272e-08	1.83366e-06
ENSECAG00000010378	CCNY	1.08337	6.31903	56.1654	2.86422e-10	9.26403e-09
ENSECAG00000025140	GALE	1.08225	5.406	32.1495	3.91243e-07	6.64938e-06
ENSECAG00000018326	METTL15	1.08225	3.19285	15.218	0.00595767	0.0355883
ENSECAG00000011451	SND1	1.0822	7.00682	84.2367	3.43797e-13	2.15288e-11
ENSECAG00000017517	LIPT2	1.08134	3.51091	18.7354	0.000324521	0.00275385
ENSECAG00000017984	LITAF	1.08133	8.57704	34.8192	1.60175e-07	2.96086e-06
ENSECAG00000009540	PPP3CC	1.07999	4.6324	22.3651	1.43559e-05	0.000171318
ENSECAG00000014941	INPP5F	1.07943	4.65195	19.1649	4.6516e-05	0.000490534
ENSECAG00000006989	SELENOW	1.07899	7.0475	14.2407	0.000360191	0.00301713
ENSECAG00000026842	ACER3	1.0787	5.89274	51.104	1.14507e-09	3.30895e-08
ENSECAG00000023836	HCFC2	1.07849	6.6686	32.2217	3.81779e-07	6.51771e-06
ENSECAG00000007541	ERGIC1	1.07815	4.55774	33.6982	2.32296e-07	4.17459e-06
ENSECAG00000013808	FAM151B	1.07743	4.98218	21.1489	2.12509e-05	0.000243552
ENSECAG00000017121	RPF2	1.07709	3.94277	50.0439	1.81535e-05	0.000211079
ENSECAG00000002087	SAE1	1.07708	6.16574	82.3129	5.21686e-13	3.12508e-11
ENSECAG00000023067	MVK	1.0761	4.24227	18.0308	7.35286e-05	0.000738227
ENSECAG00000012877	SMPD1	1.07562	7.45215	21.0975	2.16806e-05	0.000247915
ENSECAG00000039910	FAM174C	1.07486	7.62358	16.403	0.000143824	0.00134444
ENSECAG00000011637	SLC1A5	1.0734	6.82116	8.90369	0.00405698	0.025584
ENSECAG00000022698	CEP162	1.07329	2.82314	26.9488	0.00407682	0.0256882
ENSECAG00000014199	FEM1C	1.0728	4.91261	37.295	7.1606e-08	1.42887e-06
ENSECAG00000015810	PCBD2	1.07277	5.09787	16.0885	0.000164046	0.00150794
ENSECAG00000019908	ATP5MC1	1.07126	7.47177	15.5204	0.000208406	0.00186052
ENSECAG00000032748	0	1.07098	3.63873	14.4134	0.000334329	0.00282524
ENSECAG00000024159	ATP6V1H	1.07056	6.35472	32.2761	3.74795e-07	6.4093e-06
ENSECAG00000014473	SEC14L1	1.06964	6.95552	63.57	4.19495e-11	1.61272e-09
ENSECAG00000017953	TCP1	1.06837	6.66889	76.019	2.126e-12	1.10218e-10
ENSECAG00000011562	SMARCAD1	1.06717	3.0166	22.0117	0.00617329	0.0367337
ENSECAG00000018394	MESD	1.06714	6.54343	109.935	2.11301e-15	2.13914e-13
ENSECAG00000006710	TBC1D15	1.06554	4.42543	69.4344	7.60839e-10	2.261e-08
ENSECAG00000013003	ZC3H10	1.06526	3.66965	66.5659	2.83702e-05	0.000315731
ENSECAG00000020404	DENND1B	1.06495	3.87757	15.1646	0.000677995	0.00529206
ENSECAG00000036666	SRPRB	1.06412	6.36248	74.6285	2.92543e-12	1.46132e-10
ENSECAG00000009007	RIOK1	1.06383	5.01831	48.2109	2.603e-09	7.03342e-08
ENSECAG00000017662	NLRP12	1.06312	3.13185	43.0643	4.33945e-07	7.28945e-06
ENSECAG00000029564	0	1.0628	5.01687	15.7561	0.000188653	0.00170017
ENSECAG00000026874	0	1.06253	8.52344	28.2317	1.52602e-06	2.28309e-05
ENSECAG00000011102	ABCF2	1.06238	5.54651	90.9819	8.31514e-14	6.07294e-12
ENSECAG00000012180	NAGPA	1.05951	5.98262	42.2988	1.49815e-08	3.4314e-07
ENSECAG00000007103	GET3	1.05896	6.7615	46.9586	3.74003e-09	9.8345e-08
ENSECAG00000013658	EXOSC4	1.05881	5.62549	13.2307	0.000559373	0.0044587
ENSECAG00000020479	GEMIN5	1.05569	3.01264	39.2368	0.00228002	0.0153336
ENSECAG00000018926	CFDP1	1.05451	6.0645	57.6706	1.91929e-10	6.40557e-09
ENSECAG00000006575	WDR3	1.05404	4.49826	53.1606	1.48951e-06	2.23397e-05
ENSECAG00000004492	RRS1	1.05361	3.48717	19.8757	0.0001564	0.00144685
ENSECAG00000018843	TMEM165	1.05361	7.69324	57.0146	2.28367e-10	7.51433e-09
ENSECAG00000003916	0	1.05057	5.29068	35.6823	1.20681e-07	2.29218e-06
ENSECAG00000019212	WDR4	1.04986	3.5176	30.0166	0.000331437	0.00280392
ENSECAG00000020137	LAPTM4B	1.04916	4.41283	25.57	9.45675e-05	0.000925293
ENSECAG00000015274	MRPS10	1.04888	5.05255	18.4925	6.09683e-05	0.00062472
ENSECAG00000015011	SEL1L	1.04865	5.90665	36.8141	8.35859e-08	1.6431e-06
ENSECAG00000031931	TIMM8A	1.0485	5.71145	56.0746	2.93468e-10	9.44784e-09
ENSECAG00000018569	LETM1	1.04714	5.37779	46.3221	4.50388e-09	1.16514e-07
ENSECAG00000005303	TULP3	1.04709	3.54594	20.2686	0.000746021	0.00576818
ENSECAG00000013441	APOO	1.04687	5.03396	30.5535	6.7605e-07	1.09098e-05
ENSECAG00000013663	FTCDNL1	1.04616	2.95231	16.8331	0.00624632	0.0371029
ENSECAG00000020091	CCT6A	1.04388	6.43733	90.4865	9.20868e-14	6.58063e-12
ENSECAG00000012598	MRTO4	1.04241	4.94376	19.481	4.09965e-05	0.000439035
ENSECAG00000002233	SLC44A1	1.04234	6.27718	14.1871	0.000368639	0.00307782
ENSECAG00000001649	WDFY4	1.04119	5.93921	23.7647	7.81096e-06	9.95496e-05
ENSECAG00000017545	PITHD1	1.04113	7.45594	47.407	3.28319e-09	8.69345e-08
ENSECAG00000007175	0	1.04098	4.75102	37.9865	5.74041e-08	1.16695e-06
ENSECAG00000020190	SARS1	1.04032	6.57442	49.6374	1.73153e-09	4.86478e-08
ENSECAG00000011095	0	1.03859	5.46648	37.7556	6.17918e-08	1.25029e-06
ENSECAG00000012531	ACYP2	1.03321	4.98211	13.6057	0.00047462	0.00385832
ENSECAG00000009773	ABCG2	1.03046	4.73052	11.0226	0.00150575	0.0107074
ENSECAG00000020283	CHCHD2	1.03032	9.37189	37.6393	6.41306e-08	1.29548e-06
ENSECAG00000024592	ALG5	1.02982	5.88576	58.9189	1.38247e-10	4.78758e-09
ENSECAG00000021330	HMGCR	1.02952	5.37431	26.4735	2.87049e-06	4.07191e-05
ENSECAG00000023667	ARID5A	1.02933	6.73726	62.1464	6.01359e-11	2.24372e-09
ENSECAG00000009482	PPRC1	1.02861	5.48692	54.9459	3.97691e-10	1.24904e-08
ENSECAG00000024136	RHOBTB2	1.02852	2.83943	25.8374	0.0065364	0.038577
ENSECAG00000022924	EEF2K	1.0277	4.58849	23.4018	8.95594e-06	0.000112676
ENSECAG00000009904	NDUFV2	1.02767	7.27114	33.426	2.5442e-07	4.52666e-06
ENSECAG00000023121	SAYSD1	1.02719	4.22436	18.6129	5.80736e-05	0.000598288
ENSECAG00000037138	ATP6V1G1	1.02662	9.39633	36.1245	1.04493e-07	2.00351e-06
ENSECAG00000020242	SUMF1	1.02619	5.54584	51.3732	1.06201e-09	3.08653e-08
ENSECAG00000019777	PLAAT3	1.02563	7.32889	15.5014	0.00021009	0.0018739
ENSECAG00000016829	ABTB2	1.02487	2.39306	14.1389	0.00144924	0.0103419
ENSECAG00000012998	APH1A	1.0245	7.18455	113.691	1.07161e-15	1.1878e-13
ENSECAG00000016586	NUCB2	1.02367	5.16933	28.9782	1.17169e-06	1.79815e-05
ENSECAG00000012082	MLLT6	1.02315	7.71567	49.1133	2.01003e-09	5.55979e-08
ENSECAG00000019188	ESF1	1.02166	3.65818	47.4314	0.000167552	0.00153616
ENSECAG00000012914	RAB22A	1.02164	4.87092	34.0138	2.09117e-07	3.79396e-06
ENSECAG00000012890	DDX54	1.02151	4.77229	38.0862	5.56102e-08	1.13504e-06
ENSECAG00000022999	ZNF597	1.02107	2.53123	35.789	0.00524649	0.0319129
ENSECAG00000024977	IDI1	1.02075	6.85635	15.9303	0.000175318	0.00159801
ENSECAG00000019611	RAB33B	1.01863	5.41449	14.7678	0.000287113	0.00248007
ENSECAG00000013284	0	1.01845	3.63691	17.65	0.00617611	0.0367361
ENSECAG00000026920	HSBP1	1.01833	9.5743	47.717	3.00139e-09	8.01718e-08
ENSECAG00000022641	SDF2L1	1.01832	6.32047	16.6271	0.000131007	0.00123336
ENSECAG00000024036	ELP6	1.01791	3.78462	34.8811	0.000124406	0.00117999
ENSECAG00000009830	PHF13	1.01771	3.47449	35.4108	0.000448417	0.00366789
ENSECAG00000019862	PAICS	1.01669	5.47646	23.5414	8.49632e-06	0.000107473
ENSECAG00000037704	HSPA8	1.0163	7.80484	37.0589	7.72497e-08	1.52943e-06
ENSECAG00000006573	CMTR2	1.01616	3.57105	19.8502	0.000873081	0.00663738
ENSECAG00000003363	EXOC8	1.0155	3.75283	46.1228	3.15772e-06	4.44202e-05
ENSECAG00000005912	STARD8	1.01541	4.78647	41.5338	4.90134e-07	8.13879e-06
ENSECAG00000000591	TRAF3IP2	1.01529	4.57221	27.639	1.88537e-06	2.77964e-05
ENSECAG00000022254	TPM4	1.01455	9.00947	83.1057	4.39017e-13	2.66668e-11
ENSECAG00000025158	MAD2L1BP	1.01294	3.65821	50.4948	1.66784e-05	0.000196106
ENSECAG00000017430	MRPL51	1.01283	6.13314	21.3616	1.9564e-05	0.000226096
ENSECAG00000023934	ZNF593	1.01171	4.80856	10.2372	0.00216333	0.0146723
ENSECAG00000008587	SETD6	1.01055	3.6059	28.4384	0.00103102	0.00768044
ENSECAG00000010727	KLHL2	1.00982	6.11126	30.6892	6.45087e-07	1.0477e-05
ENSECAG00000023726	UBAP2	1.00816	4.66084	34.0651	2.05583e-07	3.73431e-06
ENSECAG00000009570	LIMK2	1.00677	6.23494	28.5414	1.3672e-06	2.06995e-05
ENSECAG00000026908	PFDN6	1.00478	6.75947	22.419	1.3014e-05	0.000157219
ENSECAG00000012409	SAR1B	1.00462	6.76265	42.7347	1.31218e-08	3.04216e-07
ENSECAG00000014760	RRBP1	1.00392	6.09528	45.4972	5.74039e-09	1.45285e-07
ENSECAG00000012464	SYNCRIP	1.00325	3.41792	30.0086	0.000626848	0.00493085
ENSECAG00000008927	HIPK2	1.00315	3.81044	18.7559	8.98261e-05	0.000883741
ENSECAG00000018137	TEF	1.00304	3.76689	19.4455	0.000108383	0.00104432
ENSECAG00000008260	UTP18	1.00279	5.74979	86.501	2.11938e-13	1.39324e-11
ENSECAG00000013046	ZBTB21	1.00269	3.56582	12.1127	0.000924422	0.00697704
ENSECAG00000014071	SLC30A7	1.00237	5.016	29.6785	9.16431e-07	1.43914e-05
ENSECAG00000003503	DNAJA3	1.00224	4.7139	43.4178	3.39907e-08	7.19896e-07
ENSECAG00000012682	NFU1	1.0021	4.65066	14.7465	0.000289752	0.00249789
ENSECAG00000015565	PTS	1.00148	5.29374	27.0362	2.34149e-06	3.38312e-05
ENSECAG00000021522	TMED1	1.00087	4.45609	19.895	3.4777e-05	0.000379251
Downregulated
ENSECAG00000013495	GOLGA4	0.999158	4.42253	24.7485	5.40856e-06	7.17621e-05
ENSECAG00000040575	0	0.998281	6.1659	31.7476	4.48598e-07	7.49828e-06
ENSECAG00000017769	PHB	0.997874	6.52028	30.6155	6.61711e-07	1.07157e-05
ENSECAG00000008252	NOL11	0.997742	5.01071	26.2304	3.13602e-06	4.41558e-05
ENSECAG00000023622	DDX47	0.997616	4.64406	86.4864	2.75724e-07	4.86861e-06
ENSECAG00000023059	RABL3	0.996886	4.5315	67.2146	1.5721e-08	3.57382e-07
ENSECAG00000015740	DDX18	0.996551	4.77403	30.6147	6.61902e-07	1.07157e-05
ENSECAG00000025087	SEC23B	0.995293	5.74589	100.727	1.19195e-14	1.03136e-12
ENSECAG00000014217	RABEP1	0.994759	4.78449	47.5567	1.7022e-07	3.12372e-06
ENSECAG00000012658	MICOS13	0.994622	7.19076	12.1276	0.000912792	0.00689956
ENSECAG00000000700	EPRS1	0.994386	5.79182	78.7077	1.15751e-12	6.42683e-11
ENSECAG00000020501	ARHGDIA	0.993981	9.69898	58.4519	1.56237e-10	5.33155e-09
ENSECAG00000042563	GCSAM	0.993056	1.97533	10.4524	0.00551361	0.0332778
ENSECAG00000023731	ABCD3	0.992153	4.8655	32.2515	3.7793e-07	6.45926e-06
ENSECAG00000013359	LRRC8A	0.991767	4.08524	35.2091	1.63911e-05	0.000193176
ENSECAG00000023192	GYG1	0.990993	7.2721	29.7243	9.01879e-07	1.41775e-05
ENSECAG00000022178	EBP	0.99087	5.77041	15.2515	0.000233573	0.00206096
ENSECAG00000000103	ANKRD39	0.990545	4.90822	18.3351	6.49801e-05	0.000660479
ENSECAG00000011206	MVD	0.990002	4.87751	25.6493	3.87844e-06	5.32033e-05
ENSECAG00000023594	FAM50A	0.98895	5.35059	54.2563	4.79534e-10	1.47857e-08
ENSECAG00000017661	ZC2HC1C	0.988614	3.30119	35.4076	0.00359618	0.0230518
ENSECAG00000007453	PCGF2	0.988535	4.16808	28.224	6.3518e-05	0.000647134
ENSECAG00000015244	SMG8	0.987931	3.44147	121.336	0.000419073	0.00345016
ENSECAG00000030463	0	0.987824	6.56589	26.2558	3.10714e-06	4.38101e-05
ENSECAG00000020218	DYNC1LI2	0.986371	5.19933	59.0827	3.9214e-09	1.0267e-07
ENSECAG00000000377	BRIX1	0.98621	4.76458	30.5738	6.71336e-07	1.08453e-05
ENSECAG00000011001	B4GAT1	0.986145	3.96008	20.2508	0.00128559	0.00930078
ENSECAG00000025082	AP5S1	0.985277	4.23167	43.9365	5.81213e-05	0.000598576
ENSECAG00000014168	PSMA7	0.985181	7.77612	31.6183	4.68834e-07	7.81222e-06
ENSECAG00000016911	HEBP1	0.98467	8.4119	36.2978	9.87766e-08	1.90309e-06
ENSECAG00000008478	TMEM208	0.98414	6.6064	21.8848	1.59786e-05	0.000188681
ENSECAG00000012663	CCND2	0.983927	4.52166	15.9514	0.00017377	0.00158629
ENSECAG00000007747	OPTN	0.98305	5.03753	17.4315	9.39516e-05	0.000921047
ENSECAG00000000471	KIFBP	0.982852	4.35379	43.0814	3.66693e-05	0.000397035
ENSECAG00000020160	GNA12	0.982138	3.83373	25.7655	0.000551999	0.00440482
ENSECAG00000002920	RDX	0.981996	5.43025	37.0427	7.76527e-08	1.53641e-06
ENSECAG00000024018	TWF1	0.981411	4.80127	17.2614	0.000100758	0.000977048
ENSECAG00000006884	MRPL10	0.981305	4.32987	33.892	9.31941e-06	0.000116814
ENSECAG00000020341	0	0.979785	3.76067	21.6859	1.72536e-05	0.000202087
ENSECAG00000015413	SLC7A1	0.979503	3.88305	10.5681	0.00185579	0.0128446
ENSECAG00000022986	CNDP1	0.979035	8.01431	38.7074	4.56668e-08	9.44787e-07
ENSECAG00000024205	HSPA5	0.978923	9.25835	27.0796	2.30517e-06	3.3386e-05
ENSECAG00000008968	HSPD1	0.978618	7.33627	52.0834	8.71439e-10	2.57456e-08
ENSECAG00000001516	HCAR1	0.977843	6.40429	20.9625	2.28522e-05	0.000260039
ENSECAG00000016251	0	0.977656	7.09638	10.46	0.0019509	0.0134143
ENSECAG00000021232	CYP2U1	0.97717	6.43574	58.5832	1.50948e-10	5.17918e-09
ENSECAG00000040980	0	0.976171	3.71571	17.3945	9.5389e-05	0.000931292
ENSECAG00000007942	LMNB1	0.975987	7.01008	19.9259	3.43537e-05	0.000374903
ENSECAG00000022275	MLEC	0.975608	6.43844	51.9559	9.02836e-10	2.65698e-08
ENSECAG00000019354	GMPPB	0.975439	4.73352	35.0714	1.47419e-07	2.75016e-06
ENSECAG00000016548	WDR46	0.97498	4.86344	36.7016	8.66785e-08	1.6973e-06
ENSECAG00000021048	ALDH1L1	0.973786	7.71441	19.7258	3.71915e-05	0.000401401
ENSECAG00000014244	MAN1C1	0.973633	6.34936	35.1053	1.45783e-07	2.72298e-06
ENSECAG00000038090	0	0.972611	3.50681	13.2241	0.00156099	0.0110279
ENSECAG00000008873	NHLRC3	0.971039	4.82814	24.7209	5.46411e-06	7.23411e-05
ENSECAG00000004911	VPS35	0.970917	6.46337	60.0975	1.01743e-10	3.63962e-09
ENSECAG00000009292	SLC35F5	0.969232	5.54894	27.0314	2.34554e-06	3.38737e-05
ENSECAG00000020378	NQO1	0.968895	5.16504	19.8256	3.57473e-05	0.000388576
ENSECAG00000018373	FAM234B	0.968452	3.47482	16.8592	0.00123761	0.00900944
ENSECAG00000004031	0	0.968419	6.55855	13.0067	0.000617364	0.00486633
ENSECAG00000006949	CTNNB1	0.968184	7.49953	24.1983	6.63902e-06	8.61682e-05
ENSECAG00000033355	0	0.967587	4.35904	7.39777	0.00844614	0.048037
ENSECAG00000019372	0	0.967227	2.73324	11.9419	0.00497526	0.0304829
ENSECAG00000017326	CLPTM1	0.967219	6.96194	45.934	5.04727e-09	1.29359e-07
ENSECAG00000020408	PSMD7	0.966446	6.62345	23.4334	8.84972e-06	0.000111432
ENSECAG00000019574	TMEM184C	0.965862	5.74361	43.6833	9.85367e-09	2.35591e-07
ENSECAG00000018412	LMBRD1	0.96504	5.63558	49.3477	3.69036e-09	9.72071e-08
ENSECAG00000033363	TMEM65	0.96408	4.56096	7.82143	0.00685313	0.0401829
ENSECAG00000008068	GNL2	0.961992	4.30977	76.1384	5.59905e-06	7.39986e-05
ENSECAG00000008261	FCF1	0.961919	5.97097	60.6413	8.8411e-11	3.21188e-09
ENSECAG00000013601	COPS8	0.96155	4.72646	44.683	1.40687e-07	2.63103e-06
ENSECAG00000007845	PSMD1	0.960827	6.03773	60.8521	8.3741e-11	3.04587e-09
ENSECAG00000020642	TFE3	0.959935	5.19923	39.74	3.30056e-08	7.00009e-07
ENSECAG00000020656	CLDND1	0.959635	5.61852	33.8283	2.2244e-07	4.01171e-06
ENSECAG00000020499	DNAJC24	0.95904	5.17081	15.0859	0.00025063	0.00220061
ENSECAG00000014142	PRKCI	0.95859	3.55289	21.8219	0.00304522	0.0198469
ENSECAG00000015797	SLC19A2	0.957371	3.1589	13.0321	0.00549236	0.0331759
ENSECAG00000020524	MRNIP	0.955547	3.34714	12.8814	0.000652518	0.00510895
ENSECAG00000014421	NVL	0.955058	3.46141	42.2777	0.000697251	0.0054284
ENSECAG00000008902	VPS29	0.954708	7.24823	42.1508	1.56729e-08	3.56555e-07
ENSECAG00000016077	NNT	0.954694	5.66095	25.7105	3.79234e-06	5.21636e-05
ENSECAG00000000384	ERP29	0.952819	7.59561	39.1098	4.02218e-08	8.40149e-07
ENSECAG00000031589	IER5	0.95279	5.70058	38.4019	5.03041e-08	1.03438e-06
ENSECAG00000006545	NSFL1C	0.952223	6.32957	46.152	4.73418e-09	1.21952e-07
ENSECAG00000009436	HCCS	0.952171	3.87469	42.0659	0.000163892	0.00150699
ENSECAG00000019612	ENOPH1	0.95191	6.10833	96.425	2.76824e-14	2.24798e-12
ENSECAG00000004005	TLNRD1	0.951772	5.16837	32.8044	3.13493e-07	5.44997e-06
ENSECAG00000004807	TLE3	0.951714	5.42183	27.7718	1.79788e-06	2.65452e-05
ENSECAG00000015792	TMEM156	0.949834	5.21131	22.5497	1.23796e-05	0.000150273
ENSECAG00000007486	OGFOD1	0.948635	4.21247	59.4587	1.64212e-05	0.000193455
ENSECAG00000009665	DAG1	0.947417	4.04732	11.3399	0.00351094	0.0225769
ENSECAG00000014972	PHF11	0.946846	5.58452	59.5711	1.1663e-10	4.09972e-09
ENSECAG00000015009	UGDH	0.946783	3.57315	17.5667	0.000766106	0.00589378
ENSECAG00000024786	PSMC3	0.946544	6.99047	22.5968	1.21592e-05	0.000147833
ENSECAG00000011623	ZW10	0.946539	3.80715	76.9199	0.000101068	0.000979747
ENSECAG00000016716	RRAS	0.946248	4.78918	15.9611	0.000173065	0.00158032
ENSECAG00000018466	MTFR1	0.945796	4.28396	25.2715	1.22784e-05	0.000149164
ENSECAG00000000800	0	0.945427	4.50851	13.9714	0.000404745	0.00334764
ENSECAG00000012750	SLC6A6	0.943899	6.86761	22.8088	1.12146e-05	0.00013756
ENSECAG00000018381	RPN2	0.943811	8.21131	65.9345	2.32767e-11	9.41756e-10
ENSECAG00000011664	PRKAR2B	0.943621	6.07166	14.8503	0.000277153	0.00240154
ENSECAG00000019842	NAA15	0.943067	4.45053	28.0468	1.62983e-06	2.42525e-05
ENSECAG00000013295	NUFIP1	0.941799	3.78294	84.88	6.44503e-05	0.000655753
ENSECAG00000012559	RAB7A	0.941666	9.93751	69.9807	8.71338e-12	3.81317e-10
ENSECAG00000015977	DYRK2	0.939518	5.14173	40.4529	3.3192e-07	5.73095e-06
ENSECAG00000023897	TIMM22	0.939176	3.17044	24.4339	0.00502298	0.0307133
ENSECAG00000023901	ARFGAP3	0.938951	4.8872	46.7386	3.98765e-09	1.04314e-07
ENSECAG00000021822	TXNL1	0.93888	6.70349	42.4791	1.41812e-08	3.27278e-07
ENSECAG00000022082	C6H12orf4	0.938148	3.77339	44.7929	0.000258378	0.00225754
ENSECAG00000024623	ATP1A1	0.937964	7.44009	33.2065	2.73838e-07	4.83905e-06
ENSECAG00000024929	POLR3K	0.937868	5.38808	18.5634	5.92465e-05	0.00060872
ENSECAG00000007385	NIBAN1	0.937467	5.42038	18.6255	5.77785e-05	0.000595854
ENSECAG00000005600	ZNF771	0.93727	3.67451	18.1687	0.000707763	0.0055046
ENSECAG00000007294	PIGT	0.936252	5.97446	29.8319	8.68639e-07	1.37118e-05
ENSECAG00000015278	IDH3A	0.935726	4.81754	24.4318	6.08481e-06	7.95531e-05
ENSECAG00000008254	CRYZ	0.935542	4.44411	11.8613	0.00102886	0.00766618
ENSECAG00000024134	TNIP2	0.934816	3.76	56.4021	1.31883e-05	0.000159198
ENSECAG00000019199	0	0.934485	4.33387	23.7575	2.21471e-05	0.000252583
ENSECAG00000010871	TMEM126B	0.934252	4.46755	26.2384	3.12689e-06	4.4048e-05
ENSECAG00000017004	TBC1D7	0.93418	3.99409	52.2269	0.000145747	0.00136032
ENSECAG00000003968	NUP35	0.934178	4.17485	75.1608	4.18984e-05	0.000447117
ENSECAG00000006819	DNAJC11	0.933652	5.13804	29.7435	8.95846e-07	1.409e-05
ENSECAG00000009177	DHPS	0.932016	5.77348	27.1072	2.28229e-06	3.3102e-05
ENSECAG00000017046	THOC6	0.931545	2.8381	29.3519	0.00500829	0.0306434
ENSECAG00000029121	eca-mir-9159	0.931224	2.93168	10.9343	0.00156794	0.0110641
ENSECAG00000013478	FMO4	0.931108	3.99157	13.5107	0.00166087	0.0116307
ENSECAG00000014724	AP3D1	0.930454	6.52743	47.7976	2.93238e-09	7.83973e-08
ENSECAG00000014240	IFT46	0.930141	4.16395	38.3132	0.000416684	0.00343329
ENSECAG00000043590	0	0.929707	4.2005	21.8366	0.000543096	0.00434749
ENSECAG00000017839	0	0.92863	5.92723	15.1512	0.000243756	0.00214459
ENSECAG00000008748	HABP4	0.928391	4.16171	24.1175	0.00143458	0.0102444
ENSECAG00000029915	PHF23	0.928256	6.22194	86.9214	1.93895e-13	1.28622e-11
ENSECAG00000007773	ZMPSTE24	0.92822	4.563	50.1185	5.68748e-06	7.49473e-05
ENSECAG00000029898	MPND	0.926719	3.99329	16.4704	0.000159764	0.00147483
ENSECAG00000006219	RAB2B	0.926047	4.60201	71.8172	6.62839e-07	1.07251e-05
ENSECAG00000015062	TMA16	0.925908	3.46506	16.0138	0.000841471	0.00642118
ENSECAG00000010701	EIF6	0.925316	6.04122	28.556	1.36015e-06	2.06134e-05
ENSECAG00000011590	FHL3	0.925103	6.2054	18.4307	6.25129e-05	0.000638178
ENSECAG00000032128	0	0.924908	3.75313	15.7043	0.000192822	0.00173227
ENSECAG00000021229	SURF6	0.924837	4.19958	19.1102	4.7545e-05	0.000500169
ENSECAG00000019192	CCT5	0.924676	7.12927	56.3955	2.69325e-10	8.76594e-09
ENSECAG00000010849	MDH1	0.924534	7.70267	30.0337	8.09652e-07	1.28474e-05
ENSECAG00000005387	UTP3	0.923596	4.77981	80.026	8.5995e-09	2.07939e-07
ENSECAG00000022375	PSMD2	0.923125	7.36973	72.1023	5.26909e-12	2.4469e-10
ENSECAG00000023991	CTNNA1	0.922423	6.12533	17.9816	7.50192e-05	0.000751454
ENSECAG00000020128	ACAT1	0.922286	6.62572	39.0641	4.08056e-08	8.51757e-07
ENSECAG00000002321	SEC24A	0.921892	4.69409	32.8009	3.13857e-07	5.45318e-06
ENSECAG00000016359	PDP1	0.920737	3.96935	15.8081	0.000353741	0.00296945
ENSECAG00000014624	SPX	0.920697	4.30037	12.2243	0.000874108	0.00664353
ENSECAG00000019560	KCTD10	0.920611	6.13079	66.843	1.86171e-11	7.70326e-10
ENSECAG00000029557	C1orf122	0.919929	4.55094	7.6719	0.0073759	0.0427997
ENSECAG00000005570	VMP1	0.918518	6.55652	40.4308	2.66132e-08	5.74054e-07
ENSECAG00000023814	LRPPRC	0.917275	4.73025	37.4652	4.40242e-07	7.39116e-06
ENSECAG00000001235	TIMM50	0.916354	5.46977	18.4	6.32927e-05	0.000645271
ENSECAG00000023251	GPR65	0.916303	4.1895	8.9493	0.00396947	0.0251108
ENSECAG00000017556	ATP6V1D	0.916215	7.97113	33.838	2.21722e-07	4.00115e-06
ENSECAG00000019713	SRM	0.916111	3.96959	10.9541	0.00155381	0.0109943
ENSECAG00000022585	PRKACB	0.915758	5.35519	8.24379	0.00557626	0.0336158
ENSECAG00000019056	GTF2H1	0.914052	5.11223	65.2898	1.1626e-10	4.09255e-09
ENSECAG00000023592	YBX1	0.913262	10.1199	70.5974	7.52171e-12	3.34959e-10
ENSECAG00000019394	ACAA2	0.912562	5.32697	32.8695	3.06695e-07	5.34402e-06
ENSECAG00000017978	CCNYL1	0.912545	3.91648	31.0773	0.000167571	0.00153616
ENSECAG00000022325	APEX1	0.912213	6.01964	30.646	6.54779e-07	1.06173e-05
ENSECAG00000015504	DERA	0.91191	6.76291	54.6285	4.33398e-10	1.35141e-08
ENSECAG00000012726	MRPL14	0.911823	5.68023	9.13753	0.00362868	0.0232209
ENSECAG00000007629	DNAJC1	0.911284	4.6973	17.9049	7.74011e-05	0.000772256
ENSECAG00000021551	UTP11	0.909349	5.75381	42.4541	1.42895e-08	3.29276e-07
ENSECAG00000023998	RTCB	0.909281	5.09448	88.4517	3.18851e-10	1.01935e-08
ENSECAG00000028977	ATAD3A	0.907618	4.21625	19.8669	3.51665e-05	0.000382811
ENSECAG00000014069	GOLM1	0.907451	5.97909	32.1279	3.94121e-07	6.68717e-06
ENSECAG00000008534	LNPK	0.906956	5.19166	30.3442	7.26874e-07	1.16557e-05
ENSECAG00000000437	MBTPS2	0.906798	3.73058	26.9342	0.00177214	0.0123331
ENSECAG00000022568	TMEM154	0.906303	6.12029	18.7821	5.42451e-05	0.000563433
ENSECAG00000006910	ABT1	0.905818	4.34829	32.3843	3.36996e-05	0.000368692
ENSECAG00000018738	TMEM218	0.905087	3.65753	15.3927	0.0045427	0.0281449
ENSECAG00000007949	AKIP1	0.904926	5.63625	22.2548	1.38596e-05	0.000165981
ENSECAG00000014743	ELOVL1	0.903708	6.41543	43.7835	9.5614e-09	2.29557e-07
ENSECAG00000013751	TM9SF3	0.903304	6.7265	36.0287	1.078e-07	2.0643e-06
ENSECAG00000011687	UBE2F	0.903215	6.27816	25.6969	3.81129e-06	5.23531e-05
ENSECAG00000019657	TRAPPC2L	0.902854	6.90006	22.1267	1.45578e-05	0.000173455
ENSECAG00000008746	0	0.902773	6.98431	71.7078	5.78219e-12	2.64873e-10
ENSECAG00000039393	SLFN11	0.901439	3.55301	17.4545	0.000182109	0.0016493
ENSECAG00000011509	PSMA3	0.901233	7.0344	24.8096	5.28726e-06	7.03063e-05
ENSECAG00000021100	CSNK2B	0.900982	7.30075	29.8771	8.55059e-07	1.35255e-05
ENSECAG00000000107	BCL2A1	0.900714	3.43072	10.5109	0.0019055	0.0131497
ENSECAG00000019747	ETV3	0.899539	4.5195	25.5393	4.03835e-06	5.50983e-05
ENSECAG00000003104	TECPR1	0.899287	5.47473	20.7643	2.46938e-05	0.000278905
ENSECAG00000008167	SPPL2A	0.897041	6.33535	56.392	2.69579e-10	8.76594e-09
ENSECAG00000002238	MIS12	0.896637	3.75675	28.6689	6.30668e-05	0.000643184
ENSECAG00000018946	TRAPPC6A	0.894465	6.42021	14.5189	0.000319484	0.00271566
ENSECAG00000018629	WDR77	0.89438	3.85597	20.8182	0.000256175	0.00224216
ENSECAG00000017005	NOD2	0.893335	4.30727	27.8309	1.76034e-06	2.60416e-05
ENSECAG00000001645	FAM53C	0.892213	3.49199	34.8671	0.00112376	0.00828394
ENSECAG00000009547	WDR12	0.892099	4.7512	38.061	1.26481e-06	1.92838e-05
ENSECAG00000012107	CDIPT	0.891978	8.07272	39.6859	3.35689e-08	7.11459e-07
ENSECAG00000011704	TNFAIP2	0.891216	4.82817	17.6205	8.69411e-05	0.000859255
ENSECAG00000005661	TMEM43	0.89116	5.99257	86.9345	1.93358e-13	1.28622e-11
ENSECAG00000010400	0	0.891139	5.42679	31.7846	4.42971e-07	7.42876e-06
ENSECAG00000012286	DDX52	0.890883	3.53095	24.6917	0.0013203	0.00952921
ENSECAG00000016982	CCT4	0.890315	7.07755	73.2221	4.0538e-12	1.94499e-10
ENSECAG00000010156	MRPL17	0.890195	6.50939	22.4287	1.29659e-05	0.000156763
ENSECAG00000012624	POLD3	0.889771	4.70609	46.5	9.86736e-09	2.35599e-07
ENSECAG00000015867	PAQR3	0.889751	4.39785	15.1504	0.000243843	0.00214473
ENSECAG00000009106	NAB1	0.889282	3.60257	17.1222	0.000327918	0.00277957
ENSECAG00000014160	ERCC6	0.889201	3.18415	22.2051	0.00427019	0.0267347
ENSECAG00000042818	0	0.888995	4.3001	48.3615	1.50904e-05	0.000178958
ENSECAG00000011750	ROPN1L	0.888025	2.36602	16.0067	0.00263707	0.0174832
ENSECAG00000025049	EMC4	0.887501	6.5412	24.5627	5.7952e-06	7.61449e-05
ENSECAG00000014306	PSMD11	0.887487	6.03088	67.6548	1.52694e-11	6.45887e-10
ENSECAG00000007436	FAM210A	0.887042	3.40913	14.4979	0.00538863	0.0326254
ENSECAG00000003199	GGACT	0.886318	4.64705	19.6093	3.89545e-05	0.00041894
ENSECAG00000015206	SYNE3	0.885807	4.58572	24.8144	5.27782e-06	7.02115e-05
ENSECAG00000022811	VPS50	0.885195	4.24068	27.132	9.65973e-05	0.00094091
ENSECAG00000024390	COPE	0.884903	6.64397	19.4275	4.18816e-05	0.000447095
ENSECAG00000008048	CBX1	0.88426	6.31318	21.2179	2.06876e-05	0.000237544
ENSECAG00000011079	MRPL19	0.883878	5.57526	23.9937	7.16742e-06	9.2238e-05
ENSECAG00000020315	SLC39A9	0.883778	5.85631	29.5117	9.71459e-07	1.51927e-05
ENSECAG00000008732	GALNS	0.88316	6.76232	31.1707	5.46528e-07	9.00142e-06
ENSECAG00000013653	TPMT	0.88033	5.7173	43.916	9.18886e-09	2.20858e-07
ENSECAG00000001058	SLC7A7	0.879696	5.86679	33.4873	2.49259e-07	4.44264e-06
ENSECAG00000018561	CDKN2B	0.879027	4.96943	9.53346	0.00300793	0.0196375
ENSECAG00000022498	ITGB1	0.8787	7.75635	35.2898	1.37219e-07	2.57119e-06
ENSECAG00000041376	ZNF614	0.878036	3.25384	21.583	0.00126768	0.00918869
ENSECAG00000003113	RPL7L1	0.876363	7.13667	77.9009	1.38742e-12	7.51902e-11
ENSECAG00000036923	RAB8B	0.876343	8.85063	33.3156	2.64005e-07	4.67527e-06
ENSECAG00000012336	ARHGAP26	0.875964	5.20961	23.1286	9.93147e-06	0.000123618
ENSECAG00000015723	ELL3	0.874969	2.77412	10.6366	0.00179798	0.01249
ENSECAG00000012727	TNFAIP1	0.874737	3.80012	24.2826	0.000633769	0.00497627
ENSECAG00000000064	ELOC	0.874397	7.66899	32.9414	2.9936e-07	5.23725e-06
ENSECAG00000020284	DDRGK1	0.873147	6.40923	21.8461	1.6219e-05	0.00019137
ENSECAG00000024978	ZNHIT6	0.871735	3.66698	28.1974	0.00261141	0.0173547
ENSECAG00000038258	KLHL21	0.871253	3.29923	10.7952	0.00318485	0.0206505
ENSECAG00000005530	ACAD9	0.870367	3.803	29.9062	0.000939785	0.00707488
ENSECAG00000040546	MARCKSL1	0.869804	6.56304	9.44066	0.00314269	0.0204164
ENSECAG00000009882	PBDC1	0.869416	5.46332	27.4118	2.04547e-06	2.99676e-05
ENSECAG00000017435	CLN3	0.868123	5.69003	32.5634	3.40053e-07	5.85805e-06
ENSECAG00000015489	UPRT	0.86812	4.62816	62.3482	8.57303e-07	1.3554e-05
ENSECAG00000009648	CLIP1	0.867636	6.13697	20.5662	2.66876e-05	0.000298868
ENSECAG00000012194	DDX49	0.867571	4.27614	15.8806	0.000179019	0.00162589
ENSECAG00000023748	NOB1	0.866333	4.10006	38.4044	6.12658e-05	0.000626922
ENSECAG00000021824	DENR	0.864266	5.84603	21.4674	1.8777e-05	0.000217746
ENSECAG00000014833	CRY1	0.863918	3.56247	35.8913	0.000378264	0.00314833
ENSECAG00000000084	ACBD3	0.863818	5.62477	46.7963	3.92108e-09	1.0267e-07
ENSECAG00000020336	KIF1B	0.862658	5.05585	18.5695	5.90999e-05	0.000607418
ENSECAG00000021637	PSMB1	0.862383	7.01159	15.769	0.000187631	0.00169197
ENSECAG00000016116	USP36	0.862363	3.67771	18.8011	0.000363507	0.00304135
ENSECAG00000009708	UMPS	0.861141	4.85865	52.0878	5.57409e-08	1.13694e-06
ENSECAG00000006138	AIMP1	0.860757	5.96173	24.7138	5.47871e-06	7.25028e-05
ENSECAG00000010166	PYCARD	0.860551	7.29233	15.7959	0.000185519	0.00167442
ENSECAG00000022296	SGSM3	0.860309	5.80361	28.5476	1.36419e-06	2.06642e-05
ENSECAG00000012840	PPP1R37	0.859547	5.20438	30.5626	6.73933e-07	1.08815e-05
ENSECAG00000020761	QSOX2	0.859261	5.22986	17.3722	9.62704e-05	0.000938629
ENSECAG00000019373	GARS1	0.859204	6.64929	26.7541	2.59277e-06	3.70565e-05
ENSECAG00000011777	NT5C3A	0.858522	6.8921	14.1465	0.000375164	0.00312668
ENSECAG00000011524	CAP2	0.858085	4.35804	24.54	5.84429e-06	7.66395e-05
ENSECAG00000023135	LYRM7	0.855969	4.4105	11.7209	0.00109613	0.00811173
ENSECAG00000013937	TFEC	0.855892	4.51617	10.4748	0.00193759	0.0133348
ENSECAG00000023208	NAA50	0.855647	6.64901	44.3048	8.17957e-09	1.98896e-07
ENSECAG00000006392	SEC63	0.854829	6.34927	60.3198	9.60585e-11	3.45663e-09
ENSECAG00000023805	ZSWIM6	0.85466	3.71274	20.7404	0.000636843	0.00499911
ENSECAG00000011364	OBI1	0.854377	3.41611	22.0908	0.00169235	0.0118211
ENSECAG00000009525	TXNDC12	0.853335	5.67075	26.0045	3.4054e-06	4.753e-05
ENSECAG00000018545	MRPL47	0.853031	4.43047	10.9345	0.00156781	0.0110641
ENSECAG00000040214	HAUS2	0.852957	4.49225	20.5844	4.87419e-05	0.000511697
ENSECAG00000016227	NAGLU	0.852479	5.58766	24.7702	5.36504e-06	7.12157e-05
ENSECAG00000009511	ANKRD52	0.852319	3.33769	16.2177	0.00436884	0.027268
ENSECAG00000019989	SNRPG	0.85224	8.80437	14.8548	0.000276619	0.0023976
ENSECAG00000037226	eca-mir-9078	0.851196	5.95244	25.9742	3.44337e-06	4.79499e-05
ENSECAG00000022985	USP14	0.851119	4.7341	39.2502	6.8985e-06	8.9231e-05
ENSECAG00000001360	AIFM1	0.851104	4.97575	22.071	1.48729e-05	0.000176723
ENSECAG00000009193	LAMTOR2	0.851065	8.13057	11.3913	0.00127266	0.00921821
ENSECAG00000005731	0	0.850146	6.43632	49.3706	1.86795e-09	5.19519e-08
ENSECAG00000011678	TCF12	0.84925	4.65682	9.32847	0.0033141	0.0214063
ENSECAG00000019677	EPHX1	0.848466	5.84467	27.0516	2.32857e-06	3.36607e-05
ENSECAG00000012586	FAHD2A	0.848371	4.42653	24.1042	2.3713e-05	0.000269129
ENSECAG00000005266	SORD	0.847056	5.91892	28.0395	1.63406e-06	2.42917e-05
ENSECAG00000021880	EIF3A	0.846629	6.61506	37.2971	7.15593e-08	1.42887e-06
ENSECAG00000008288	PAK1IP1	0.84643	4.41477	28.4475	5.0273e-06	6.7173e-05
ENSECAG00000034102	KLF16	0.845191	4.4714	28.3384	5.26823e-06	7.01453e-05
ENSECAG00000021098	SLAMF6	0.845177	6.45815	16.502	0.00013801	0.00129327
ENSECAG00000024158	GRB10	0.844699	3.73974	11.0162	0.00307858	0.0200471
ENSECAG00000013993	TOMM40	0.843975	3.73651	14.6113	0.000836172	0.00638556
ENSECAG00000024527	MRPL35	0.84339	4.66604	9.15267	0.00360263	0.0230871
ENSECAG00000005675	NFE2L2	0.842408	7.51473	32.9719	2.96297e-07	5.19578e-06
ENSECAG00000021473	PREB	0.841989	4.66723	44.7005	3.60344e-07	6.17259e-06
ENSECAG00000014653	ATIC	0.841808	6.05251	24.8163	5.27404e-06	7.01919e-05
ENSECAG00000000224	BCS1L	0.841733	3.91847	12.8118	0.000672928	0.00525791
ENSECAG00000019355	ZEB2	0.841552	6.47289	10.7778	0.00168481	0.011782
ENSECAG00000007072	PRPF4	0.841492	4.02316	41.7185	6.90864e-05	0.000698941
ENSECAG00000013475	SEC61A1	0.840601	7.51734	78.5859	1.18952e-12	6.54474e-11
ENSECAG00000013414	0	0.839994	4.9863	17.177	0.000104324	0.00100841
ENSECAG00000033060	0	0.839886	4.16768	8.1075	0.00595853	0.0355883
ENSECAG00000008719	MTFR1L	0.839249	4.84132	29.1258	1.71282e-05	0.000200849
ENSECAG00000002816	PIAS2	0.839001	4.45971	40.2075	4.00662e-05	0.000430286
ENSECAG00000005917	MCEE	0.837535	5.67438	15.6964	0.000193463	0.00173631
ENSECAG00000016076	TTI2	0.837303	4.52638	59.4055	1.39488e-05	0.000166878
ENSECAG00000023369	EDEM1	0.837284	6.50421	31.9342	4.20956e-07	7.09875e-06
ENSECAG00000010844	MGAT4B	0.837181	6.5129	19.8591	3.52749e-05	0.000383853
ENSECAG00000009044	PRDM1	0.835823	3.39693	10.4017	0.00246112	0.0164279
ENSECAG00000007717	URI1	0.835602	5.70092	21.2979	2.00536e-05	0.000231225
ENSECAG00000006244	BAG5	0.833798	4.97859	19.42	4.2006e-05	0.000447951
ENSECAG00000000212	DPY19L3	0.833289	5.36539	15.6919	0.000193835	0.00173914
ENSECAG00000012884	CLTA	0.832994	8.64933	22.4997	1.26185e-05	0.000153049
ENSECAG00000011021	NDUFAF5	0.832305	3.41969	9.10802	0.00688193	0.0403114
ENSECAG00000022422	PARL	0.831962	5.47024	23.2273	9.56709e-06	0.000119524
ENSECAG00000021375	DLAT	0.831898	4.94334	28.7818	3.94128e-06	5.38707e-05
ENSECAG00000023415	PSMB7	0.83167	7.26705	12.8024	0.000675728	0.00527707
ENSECAG00000024209	TMEM120A	0.831237	6.03122	19.5465	3.99399e-05	0.000429386
ENSECAG00000021970	CYB561D2	0.831183	5.01275	19.982	3.35986e-05	0.00036772
ENSECAG00000016543	0	0.831128	7.67136	13.569	0.000482279	0.00391012
ENSECAG00000016403	AP2S1	0.828804	9.12758	7.416	0.0083701	0.0476671
ENSECAG00000023967	PGM3	0.827947	3.6625	29.0517	0.00627813	0.037257
ENSECAG00000016254	PSMB6	0.827725	7.56475	16.2824	0.000151255	0.00140654
ENSECAG00000009669	GRPEL1	0.826667	5.89553	27.4221	2.03786e-06	2.98706e-05
ENSECAG00000021178	UBA5	0.826419	6.00512	47.5335	3.16504e-09	8.40993e-08
ENSECAG00000006078	AGO2	0.825893	3.6852	28.1109	0.000304152	0.00260062
ENSECAG00000013999	TSPAN3	0.825227	7.19016	54.456	4.54184e-10	1.40899e-08
ENSECAG00000015673	SHQ1	0.824986	3.57263	27.9186	0.00263548	0.0174803
ENSECAG00000013918	ZFYVE16	0.824745	4.72209	21.0744	2.18766e-05	0.000249759
ENSECAG00000007671	ATP2A2	0.823775	5.99296	35.5995	1.2399e-07	2.34354e-06
ENSECAG00000010303	CIAO2A	0.823584	7.05992	24.7753	5.35489e-06	7.11121e-05
ENSECAG00000000364	PIN4	0.82345	5.90259	10.2162	0.00218454	0.0147831
ENSECAG00000009335	DNAJC3	0.823114	7.28371	33.0036	2.9316e-07	5.15253e-06
ENSECAG00000024304	EIF1AD	0.822734	5.54497	45.2064	6.25576e-09	1.56116e-07
ENSECAG00000012824	DPH2	0.82148	3.2485	42.1566	0.00339296	0.0218738
ENSECAG00000004274	IQGAP2	0.81962	6.3317	12.1492	0.000904003	0.00683822
ENSECAG00000011093	YTHDF3	0.819529	4.61198	15.6754	0.000195185	0.0017497
ENSECAG00000021981	WDR83OS	0.819506	7.31843	28.237	1.52316e-06	2.27994e-05
ENSECAG00000010644	VCP	0.819326	7.67508	74.6121	2.93648e-12	1.46443e-10
ENSECAG00000002611	ETFA	0.817665	5.58725	18.635	5.75581e-05	0.000594389
ENSECAG00000024076	PRMT1	0.817399	6.7626	39.1112	4.02041e-08	8.40149e-07
ENSECAG00000023914	TRMT6	0.817275	4.05576	32.6239	0.000192768	0.00173227
ENSECAG00000014124	GNE	0.817172	4.29866	46.3096	2.15331e-05	0.000246506
ENSECAG00000014420	TRNT1	0.816764	4.21574	35.8327	0.000283474	0.00245212
ENSECAG00000000861	CHCHD3	0.816203	6.12075	26.9254	2.43709e-06	3.50624e-05
ENSECAG00000010324	0	0.814271	6.49619	38.4669	4.92789e-08	1.01606e-06
ENSECAG00000019676	0	0.813184	6.78225	17.8939	7.77488e-05	0.000775217
ENSECAG00000009632	PSMA4	0.81244	6.32355	10.9835	0.00153298	0.0108806
ENSECAG00000007596	NOM1	0.812011	3.30165	28.2305	0.00419386	0.0263383
ENSECAG00000000173	SEMA7A	0.811625	6.04957	29.3102	1.04256e-06	1.61962e-05
ENSECAG00000008148	NPTN	0.811388	7.39007	31.4041	5.0448e-07	8.35417e-06
ENSECAG00000018768	0	0.810522	5.93922	44.2859	8.22597e-09	1.99865e-07
ENSECAG00000020575	TFG	0.810349	6.47961	59.1758	1.29274e-10	4.48707e-09
ENSECAG00000022113	DECR1	0.810209	5.63704	13.7247	0.000450603	0.00368279
ENSECAG00000010010	BDH2	0.809428	4.45291	18.2922	0.00024887	0.00218642
ENSECAG00000023910	MON1A	0.809362	3.34486	29.159	0.00677882	0.0397912
ENSECAG00000007179	SPCS2	0.808292	7.15783	78.5861	1.18947e-12	6.54474e-11
ENSECAG00000009631	FBXO6	0.807782	4.72036	36.6679	8.76256e-08	1.71143e-06
ENSECAG00000014345	NFKBIB	0.807126	4.83231	14.4469	0.000329541	0.00279177
ENSECAG00000010383	POP7	0.8066	5.27923	18.4471	6.20993e-05	0.000634595
ENSECAG00000024434	VKORC1	0.806566	7.45497	26.2973	3.06053e-06	4.31931e-05
ENSECAG00000009071	LSM12	0.806528	5.97086	85.2126	2.78835e-13	1.77537e-11
ENSECAG00000018251	GPKOW	0.806237	5.46447	18.6058	5.824e-05	0.000599596
ENSECAG00000020711	DIPK1A	0.806044	4.29593	10.6591	0.0086607	0.0490827
ENSECAG00000019681	MAN1A2	0.805929	4.45742	17.3911	9.55239e-05	0.000931949
ENSECAG00000006067	USP31	0.805584	3.4448	23.5405	9.96392e-05	0.000968056
ENSECAG00000019642	MRPL55	0.805148	6.5628	8.03862	0.00616209	0.0366958
ENSECAG00000012222	0	0.805015	6.66875	15.6066	0.000200945	0.00179709
ENSECAG00000002083	KCTD12	0.804729	7.35458	11.3745	0.00128243	0.00928013
ENSECAG00000019714	GMPR2	0.804403	5.97929	34.8398	1.59093e-07	2.94622e-06
ENSECAG00000017193	PUM3	0.804401	4.45639	34.4047	7.39072e-06	9.47503e-05
ENSECAG00000024246	GIGYF2	0.803024	7.76383	26.7854	2.56362e-06	3.67089e-05
ENSECAG00000007796	BTAF1	0.802806	3.99147	17.5798	0.000210043	0.0018739
ENSECAG00000020600	RLIM	0.802606	3.96159	61.771	0.000267339	0.00232579
ENSECAG00000016806	CLCN4	0.801819	3.72355	15.7218	0.000462921	0.00377534
ENSECAG00000023204	TOE1	0.800781	3.4423	20.1084	0.000770171	0.00592324
ENSECAG00000023235	KPNA4	0.800757	6.11969	46.3883	4.4175e-09	1.1467e-07
ENSECAG00000019722	AKT3	0.799419	4.11818	12.0554	0.000942856	0.00708974
ENSECAG00000014284	OPA3	0.79888	4.00653	17.0532	0.000287267	0.00248069
ENSECAG00000008867	MCRIP1	0.798868	7.33614	62.6647	5.27203e-11	1.98656e-09
ENSECAG00000024958	SLC4A2	0.798339	5.40693	23.4568	8.77184e-06	0.000110635
ENSECAG00000001903	TMEM60	0.798147	6.23961	34.854	1.58352e-07	2.93636e-06
ENSECAG00000024190	UCHL3	0.797058	5.42553	25.2566	4.48141e-06	6.05179e-05
ENSECAG00000008058	SRR	0.796205	3.61735	36.1823	0.00381831	0.0242759
ENSECAG00000002199	ABHD4	0.795527	5.31797	13.8729	0.000422442	0.00347508
ENSECAG00000006452	YWHAG	0.794365	7.02256	17.5966	8.7798e-05	0.000866595
ENSECAG00000014264	TDP2	0.794232	3.86871	21.6271	0.00519223	0.0316208
ENSECAG00000003601	PSMC1	0.791894	6.76745	29.6644	9.20942e-07	1.44398e-05
ENSECAG00000015474	CLASP2	0.791884	4.6378	16.1195	0.000161928	0.00149209
ENSECAG00000014198	MTCH2	0.791588	6.70859	39.8158	3.22326e-08	6.84092e-07
ENSECAG00000011621	NAT10	0.791371	4.27838	31.4933	5.61685e-05	0.000581621
ENSECAG00000007776	SMUG1	0.789312	3.589	13.3171	0.00369579	0.0235808
ENSECAG00000015881	EXT2	0.78924	4.74651	30.0125	1.26327e-05	0.000153161
ENSECAG00000007573	DNAJC2	0.788736	5.51679	23.8303	7.62094e-06	9.7373e-05
ENSECAG00000011279	TMEM19	0.788724	5.0754	41.3212	1.3217e-06	2.00908e-05
ENSECAG00000022718	0	0.788261	4.63685	40.688	1.08729e-05	0.00013391
ENSECAG00000018459	SCP2	0.787804	6.88419	14.566	0.000313079	0.00266719
ENSECAG00000027735	TUBG1	0.787663	5.08714	35.465	1.29565e-07	2.43956e-06
ENSECAG00000015515	CDK8	0.787354	4.32972	8.64104	0.00460187	0.0284534
ENSECAG00000012794	LYAR	0.78671	3.97932	19.0479	0.00010234	0.000990809
ENSECAG00000016206	CUTA	0.785104	6.10943	14.6556	0.000301257	0.00258168
ENSECAG00000020465	FKBP4	0.784534	4.91519	28.8189	1.23939e-06	1.89343e-05
ENSECAG00000009535	FCER1G	0.784103	10.8729	29.275	1.05552e-06	1.63724e-05
ENSECAG00000011062	UFD1	0.783475	6.61173	28.4957	1.38951e-06	2.10059e-05
ENSECAG00000014262	RNASEH2B	0.782288	4.45529	16.6361	0.000624106	0.00491437
ENSECAG00000032438	PTPRS	0.781876	3.33624	9.42416	0.00316731	0.0205456
ENSECAG00000032798	RAB10	0.780783	6.44551	41.8915	1.69653e-08	3.81952e-07
ENSECAG00000002086	PRPS2	0.780579	5.43552	41.0653	2.18675e-08	4.79521e-07
ENSECAG00000024569	IMMT	0.780322	4.99848	37.1543	1.18446e-06	1.81408e-05
ENSECAG00000039033	0	0.779618	7.34019	9.82569	0.00262161	0.0174111
ENSECAG00000015380	EIF2B3	0.779115	3.75102	10.9386	0.0029374	0.0192184
ENSECAG00000013737	MRPL11	0.779039	5.83069	14.603	0.000308143	0.00263104
ENSECAG00000017635	DDX19B	0.778748	4.82214	68.4301	6.64977e-06	8.62709e-05
ENSECAG00000011237	DDX55	0.778466	4.5819	45.1092	5.62445e-06	7.42697e-05
ENSECAG00000034285	TMED2	0.778053	8.23063	35.2841	1.37476e-07	2.57415e-06
ENSECAG00000003368	G3BP1	0.777733	7.48377	100.752	1.18621e-14	1.02932e-12
ENSECAG00000010493	ENTPD4	0.777404	5.14956	26.9937	2.37771e-06	3.4273e-05
ENSECAG00000023774	PRKCSH	0.777161	6.70515	23.5512	8.46484e-06	0.000107119
ENSECAG00000007602	0	0.776715	3.99548	31.2701	0.000454504	0.00371268
ENSECAG00000007908	MIPEP	0.776123	4.05444	14.9545	0.00115159	0.00846852
ENSECAG00000004879	CEBPG	0.775574	5.51893	39.5845	3.46518e-08	7.31856e-07
ENSECAG00000018441	RIOK2	0.775371	4.97597	38.585	1.13553e-06	1.74796e-05
ENSECAG00000012304	ETFDH	0.77473	4.08172	15.0199	0.00170066	0.0118738
ENSECAG00000034383	AHNAK	0.774596	11.7489	10.428	0.00197997	0.0135803
ENSECAG00000015116	TMEM87B	0.774032	5.49852	30.2994	7.38267e-07	1.18197e-05
ENSECAG00000040308	TMED7	0.773649	6.46905	42.4175	1.44493e-08	3.32706e-07
ENSECAG00000017202	SNX5	0.773403	6.28277	35.5667	1.25326e-07	2.36415e-06
ENSECAG00000020273	MRPL2	0.773362	4.10592	13.2778	0.000547902	0.00437864
ENSECAG00000013226	ZDHHC6	0.77286	5.33902	37.8555	1.24002e-07	2.34354e-06
ENSECAG00000018272	LAP3	0.772796	6.25573	15.9953	0.000170595	0.00156106
ENSECAG00000017370	PPT1	0.771763	8.41508	26.3233	3.03162e-06	4.28248e-05
ENSECAG00000014850	GNL3	0.771522	4.65732	28.0795	2.36823e-06	3.41851e-05
ENSECAG00000009763	CYB5R1	0.770642	4.3574	15.7907	0.000444668	0.00364213
ENSECAG00000002911	KCTD11	0.770569	4.50215	18.9458	7.71417e-05	0.000770428
ENSECAG00000018727	EFCAB11	0.770501	3.85929	10.2465	0.002154	0.0146155
ENSECAG00000032916	RPL36AL	0.770448	8.6712	9.82438	0.00262323	0.0174143
ENSECAG00000038299	0	0.770069	6.31775	18.7655	5.46081e-05	0.000566621
ENSECAG00000014065	CCDC47	0.769867	6.55909	56.2093	2.8307e-10	9.17515e-09
ENSECAG00000018278	TMEM138	0.769679	3.65083	7.78526	0.00697593	0.0408062
ENSECAG00000015700	SAMM50	0.769583	5.5412	23.226	9.57188e-06	0.000119534
ENSECAG00000026466	0	0.769415	4.67114	7.40612	0.00841124	0.0478833
ENSECAG00000023723	MTREX	0.768866	4.07588	26.2252	0.000429711	0.00353201
ENSECAG00000041108	0	0.768516	4.29123	9.72883	0.00274357	0.0180827
ENSECAG00000011922	TMBIM1	0.768489	8.27271	30.7278	6.36544e-07	1.03575e-05
ENSECAG00000008524	INIP	0.766512	4.15227	52.1581	0.000231016	0.00204019
ENSECAG00000015585	TBL2	0.766475	4.66147	9.88314	0.00255197	0.0169895
ENSECAG00000010226	ELP2	0.765901	3.74613	35.4646	0.00230792	0.0154904
ENSECAG00000025006	TXNDC17	0.765054	6.58336	8.67184	0.00453418	0.0281036
ENSECAG00000007007	STT3B	0.764533	5.96374	22.3343	1.34435e-05	0.000161508
ENSECAG00000023239	SSR3	0.763453	7.33032	38.0989	5.53874e-08	1.13277e-06
ENSECAG00000017135	ZC3H12D	0.76289	3.49709	12.5289	0.000762968	0.00587677
ENSECAG00000008386	NQO2	0.7628	4.48742	31.1283	0.000265978	0.00231727
ENSECAG00000000870	0	0.761775	5.24286	27.8336	1.75863e-06	2.60289e-05
ENSECAG00000016316	SMCR8	0.761548	4.74376	18.1659	6.95991e-05	0.000703894
ENSECAG00000020755	CCT2	0.761092	7.43417	33.7692	2.2686e-07	4.089e-06
ENSECAG00000018996	PLEK	0.759019	7.74493	16.9879	0.000112798	0.00108308
ENSECAG00000020710	DRC1	0.758998	4.44085	27.3469	0.00011533	0.00110251
ENSECAG00000016330	TNFRSF1A	0.758597	7.27513	52.8932	6.96574e-10	2.09462e-08
ENSECAG00000020055	PFKP	0.758478	6.20048	22.6453	1.19359e-05	0.000145351
ENSECAG00000021210	BPNT1	0.757725	4.4301	34.2049	4.87836e-05	0.000511959
ENSECAG00000016697	MTIF3	0.757674	4.43983	17.9369	0.000142685	0.00133461
ENSECAG00000000298	DENND4C	0.75707	5.21278	11.6869	0.00111308	0.00821512
ENSECAG00000021867	MRPS7	0.756878	3.36445	19.351	0.00710966	0.0415086
ENSECAG00000008975	PPM1H	0.756488	6.44781	16.5666	0.000134348	0.00126168
ENSECAG00000022948	PISD	0.755038	5.23686	34.8226	1.59997e-07	2.95936e-06
ENSECAG00000006558	RIC1	0.754758	3.91489	13.962	0.00177687	0.0123632
ENSECAG00000017013	MRPL4	0.753935	5.12386	26.1409	3.24001e-06	4.54724e-05
ENSECAG00000019625	HGSNAT	0.753754	4.47386	18.0016	0.000176192	0.00160502
ENSECAG00000009146	MRPS16	0.753384	6.39928	15.3524	0.000223777	0.00198433
ENSECAG00000012542	COQ2	0.753363	4.35313	17.9383	0.000289374	0.00249534
ENSECAG00000004824	UQCRFS1	0.753255	6.62928	18.0851	7.19214e-05	0.000724246
ENSECAG00000005750	ZNF664	0.752713	5.24434	9.20487	0.0035143	0.0225861
ENSECAG00000009730	SAR1A	0.752351	6.07622	29.6658	9.20498e-07	1.44398e-05
ENSECAG00000016700	VAT1	0.752094	7.9465	16.9853	0.000112923	0.00108384
ENSECAG00000016937	PHB2	0.752048	6.99431	23.9622	7.25268e-06	9.31773e-05
ENSECAG00000005483	CCDC124	0.751678	6.02111	7.73039	0.00716658	0.0418154
ENSECAG00000016721	RUBCNL	0.751066	5.22667	13.278	0.000547871	0.00437864
ENSECAG00000016099	BMP2K	0.750672	5.42466	10.4867	0.0019269	0.0132682
ENSECAG00000031485	FUOM	0.750458	5.31504	10.3285	0.00207349	0.0141293
ENSECAG00000025023	PLEKHM1	0.750345	6.39923	24.531	5.86388e-06	7.68632e-05
ENSECAG00000015228	RANGRF	0.750327	3.82028	8.53336	0.00719896	0.0419493
ENSECAG00000000513	PRELID3B	0.748605	5.8923	32.9457	2.98927e-07	5.23269e-06
ENSECAG00000010810	DDX21	0.747952	5.02335	13.1733	0.000573667	0.0045619
ENSECAG00000000160	COX5A	0.747424	8.50824	8.76351	0.00433884	0.027103
ENSECAG00000008886	0	0.74672	4.37412	8.03637	0.00616884	0.0367217
ENSECAG00000025090	0	0.746219	4.52324	15.738	0.000190101	0.0017117
ENSECAG00000010508	RER1	0.745848	6.80429	48.4043	2.46225e-09	6.68881e-08
ENSECAG00000011995	FTSJ3	0.745546	4.60422	29.1273	1.98545e-05	0.000229104
ENSECAG00000007426	SNX2	0.745473	7.17531	40.2526	2.81282e-08	6.04587e-07
ENSECAG00000011405	BLM	0.744786	3.6364	17.9717	0.00238505	0.0159621
ENSECAG00000021530	NUTF2	0.74472	7.30194	22.6858	1.1753e-05	0.000143527
ENSECAG00000022206	PMPCA	0.744415	5.03863	17.3191	9.83944e-05	0.000957187
ENSECAG00000015928	ISOC2	0.74429	4.79991	9.86231	0.00257699	0.0171485
ENSECAG00000009197	LANCL1	0.743541	4.39815	13.5249	0.000700115	0.0054493
ENSECAG00000012515	MRPL18	0.742833	6.04102	18.7024	5.60133e-05	0.000580211
ENSECAG00000000372	ARL1	0.742684	6.75043	46.7148	4.01544e-09	1.04951e-07
ENSECAG00000015543	CSE1L	0.74054	5.24117	20.9529	2.29387e-05	0.000260828
ENSECAG00000017044	RALA	0.739076	5.33585	9.08636	0.00371818	0.0237038
ENSECAG00000022320	MGST3	0.739023	7.72644	9.63047	0.00287348	0.0188693
ENSECAG00000009967	PHAX	0.738481	5.21037	36.9605	1.44184e-06	2.17104e-05
ENSECAG00000022646	DOK1	0.738317	4.77481	23.2983	3.99742e-05	0.000429603
ENSECAG00000017075	UBXN2B	0.737795	3.75661	19.6542	3.82648e-05	0.000411814
ENSECAG00000009682	PCBD1	0.736522	5.37396	10.3089	0.00209239	0.014242
ENSECAG00000038367	JOSD2	0.735816	4.757	22.8729	9.09987e-05	0.000894408
ENSECAG00000000019	MRPL52	0.735487	6.92159	41.0209	2.21691e-08	4.84736e-07
ENSECAG00000017729	RABGAP1	0.735019	4.01044	23.8371	0.00123533	0.00899718
ENSECAG00000019694	DXO	0.733864	3.79916	12.7708	0.00416277	0.0261592
ENSECAG00000020274	SLC30A4	0.733844	5.23791	12.5545	0.000754354	0.00582075
ENSECAG00000021996	0	0.733737	3.62995	17.4328	0.00010442	0.00100869
ENSECAG00000000734	HMGA1	0.732245	7.01467	7.59853	0.00764758	0.04414
ENSECAG00000017585	C1orf43	0.731925	6.05904	67.1457	1.72883e-11	7.20251e-10
ENSECAG00000012168	RCOR1	0.7318	5.04019	13.0361	0.000609426	0.00481125
ENSECAG00000017724	GNA13	0.730586	6.82607	16.6544	0.000129525	0.00122092
ENSECAG00000018949	DBI	0.730548	8.8721	14.1846	0.000369037	0.00307998
ENSECAG00000012878	PNPLA8	0.730325	4.09091	24.3163	0.000401365	0.00332329
ENSECAG00000011060	CRCP	0.729594	5.08832	14.5821	0.000310929	0.00265185
ENSECAG00000022905	ACOX1	0.729478	5.80919	30.768	6.27774e-07	1.02396e-05
ENSECAG00000020459	SEC13	0.729018	6.73434	35.8646	1.13715e-07	2.16664e-06
ENSECAG00000007384	RAB12	0.726966	5.21817	14.0054	0.00039883	0.00330321
ENSECAG00000022614	BCL2L12	0.726762	5.68609	14.2731	0.000355193	0.00298082
ENSECAG00000007518	MARCHF3	0.725912	3.89078	18.3421	6.47956e-05	0.000658824
ENSECAG00000007222	RNF130	0.72582	8.76903	27.3451	2.09503e-06	3.06198e-05
ENSECAG00000015049	UXS1	0.725738	4.47227	14.3971	0.00230987	0.0155
ENSECAG00000013404	CAND1	0.724848	4.95676	57.3356	1.81262e-06	2.67499e-05
ENSECAG00000022970	RAB32	0.724666	6.51984	41.0569	2.19243e-08	4.80421e-07
ENSECAG00000014600	TRAK1	0.724188	4.24184	11.4644	0.00451483	0.0280294
ENSECAG00000023232	ZNHIT3	0.724044	4.85655	13.1097	0.00058996	0.00468191
ENSECAG00000021026	BCAS2	0.723561	5.65827	22.0842	1.47978e-05	0.0001759
ENSECAG00000000051	IL1B	0.723548	3.57325	8.32455	0.00536194	0.0324915
ENSECAG00000005326	PDE12	0.722979	3.53711	37.4737	0.00696046	0.0407314
ENSECAG00000015324	0	0.72281	5.22128	34.9552	1.53161e-07	2.85029e-06
ENSECAG00000018988	XRN2	0.722703	5.06574	29.3458	1.42921e-06	2.1563e-05
ENSECAG00000039564	NANP	0.722564	4.73476	37.529	2.40153e-05	0.000272072
ENSECAG00000002016	THUMPD3	0.722359	5.0632	27.4122	5.94264e-06	7.77612e-05
ENSECAG00000007888	TYW3	0.721752	3.77122	16.3317	0.00527112	0.0320435
ENSECAG00000000545	RUVBL1	0.720769	4.86567	18.1411	7.03036e-05	0.000709837
ENSECAG00000015533	ATXN3	0.720527	4.49646	30.5038	2.05692e-05	0.000236363
ENSECAG00000011342	CIC	0.720197	5.28956	19.2182	4.55343e-05	0.000481184
ENSECAG00000004844	SGSH	0.720135	5.70791	17.9756	7.52003e-05	0.000752839
ENSECAG00000022080	LAMTOR1	0.719725	7.47875	20.6242	2.60876e-05	0.000292905
ENSECAG00000007788	VAMP5	0.719672	7.69437	8.3526	0.00528955	0.0321362
ENSECAG00000021818	COPA	0.71931	6.4081	38.626	4.68574e-08	9.68758e-07
ENSECAG00000011353	SLC49A3	0.719124	6.76207	10.4618	0.00194922	0.0134057
ENSECAG00000011632	SNX30	0.718902	5.76399	25.9693	3.44948e-06	4.80129e-05
ENSECAG00000019299	TBL3	0.717723	4.12555	18.3636	0.000457719	0.00373593
ENSECAG00000023180	HINT1	0.717622	7.72505	12.28	0.000852589	0.0064994
ENSECAG00000006850	VPS37A	0.716829	4.65757	17.3857	9.57376e-05	0.000933733
ENSECAG00000013909	SIRT1	0.716227	4.28455	18.5373	5.98732e-05	0.000614327
ENSECAG00000024029	MYBBP1A	0.715817	4.19894	15.9573	0.00020937	0.00186858
ENSECAG00000007391	MAT2A	0.715567	6.4118	33.731	2.29773e-07	4.13659e-06
ENSECAG00000031851	0	0.71522	6.14326	7.39406	0.0084617	0.0480985
ENSECAG00000032191	RSRC1	0.714903	3.69007	31.3619	0.004491	0.0279214
ENSECAG00000008831	TMED10	0.714784	8.01909	32.618	3.33838e-07	5.76079e-06
ENSECAG00000018824	MOSPD2	0.714271	6.04253	8.33743	0.00532857	0.0323151
ENSECAG00000000749	DLD	0.712466	4.8286	28.1979	3.80397e-05	0.000409828
ENSECAG00000041596	PIGBOS1	0.711721	5.38376	8.95472	0.00395921	0.0250511
ENSECAG00000017319	HMOX2	0.711485	6.78661	76.4598	1.92275e-12	1.00509e-10
ENSECAG00000014942	IPPK	0.711044	3.98892	19.8158	0.00203478	0.0138935
ENSECAG00000023223	SIRT2	0.710744	4.89398	18.6157	5.8009e-05	0.000597826
ENSECAG00000017419	MTHFD2	0.7101	6.05121	18.6672	5.68152e-05	0.000587516
ENSECAG00000016847	ALDH18A1	0.709379	4.16877	12.1644	0.000897868	0.00679859
ENSECAG00000013265	VAPB	0.7092	5.79114	69.9771	1.16033e-09	3.34985e-08
ENSECAG00000017369	SERINC1	0.709048	7.20834	32.7142	3.23175e-07	5.5895e-06
ENSECAG00000013345	CD48	0.709003	8.81043	13.6524	0.00046503	0.00378745
ENSECAG00000010689	TMEM214	0.708694	5.0737	19.7564	3.67429e-05	0.000397407
ENSECAG00000021884	ACOT8	0.708541	4.39343	14.2421	0.000370916	0.00309311
ENSECAG00000017830	TBC1D9B	0.707682	5.81729	16.6564	0.00012942	0.00122031
ENSECAG00000015861	EI24	0.7076	5.67103	39.3618	1.12243e-07	2.14128e-06
ENSECAG00000035072	PFDN4	0.707559	3.68584	7.59196	0.00767243	0.0442498
ENSECAG00000022111	COA4	0.706808	4.81013	8.828	0.00420671	0.0263971
ENSECAG00000011077	MRPS14	0.706658	5.88362	8.39412	0.00518427	0.0315851
ENSECAG00000011564	DLG1	0.706305	5.43399	10.9769	0.00153765	0.0109112
ENSECAG00000027002	HAX1	0.70544	5.74296	19.665	3.81006e-05	0.000410192
ENSECAG00000022762	LANCL2	0.70451	3.56249	36.4975	0.00777445	0.0447193
ENSECAG00000020051	CD82	0.703159	7.53281	8.31872	0.00537713	0.0325641
ENSECAG00000008428	CEP83	0.703146	3.79723	18.1128	0.00324473	0.0210029
ENSECAG00000018485	POLR2A	0.702399	5.32603	28.8119	1.24247e-06	1.89623e-05
ENSECAG00000004870	MRPS18A	0.702265	5.48723	14.3359	0.000345687	0.00290827
ENSECAG00000012487	PIGF	0.701578	5.49394	16.2242	0.000154982	0.00143505
ENSECAG00000002320	STAMBP	0.699995	4.29351	23.7192	0.0032051	0.0207729
ENSECAG00000024913	SNRNP25	0.699963	5.97097	8.89169	0.00408035	0.0257051
ENSECAG00000008861	RRN3	0.699704	4.19601	15.2986	0.000504835	0.0040745
ENSECAG00000011693	MRPL34	0.699581	6.3574	8.16593	0.00579137	0.0347677
ENSECAG00000018610	0	0.698924	3.67924	12.7762	0.00457421	0.0283286
ENSECAG00000023186	ZCCHC9	0.6988	4.49336	27.0787	0.000157941	0.00145933
ENSECAG00000024843	ZMIZ2	0.698629	5.28882	22.8208	1.11635e-05	0.000137043
ENSECAG00000006736	FANCC	0.698609	3.48647	13.1612	0.00424027	0.0265838
ENSECAG00000011924	CCDC25	0.698598	5.34296	25.0929	4.76073e-06	6.39771e-05
ENSECAG00000016183	STARD4	0.698284	3.91997	8.90139	0.00406144	0.0256019
ENSECAG00000023633	CANT1	0.697996	4.37161	16.1234	0.000645248	0.00505725
ENSECAG00000000536	SEC23IP	0.697937	4.68668	49.8822	7.74726e-06	9.8873e-05
ENSECAG00000015349	ARMT1	0.697525	3.53737	21.0401	0.00771675	0.0444463
ENSECAG00000001700	GTPBP4	0.694833	4.83955	22.9219	2.88798e-05	0.000320933
ENSECAG00000011411	PATL1	0.694311	5.83625	17.6379	8.63233e-05	0.00085426
ENSECAG00000012968	UBFD1	0.694251	5.02821	34.4489	5.42294e-06	7.189e-05
ENSECAG00000037966	HTD2	0.693658	4.30511	19.5428	3.99993e-05	0.00042972
ENSECAG00000019122	CWC25	0.693555	4.19087	46.0708	9.08081e-05	0.000892824
ENSECAG00000015725	HADHA	0.693511	6.34232	28.611	1.33392e-06	2.02663e-05
ENSECAG00000000577	DAD1	0.693317	7.84777	18.1007	7.14662e-05	0.0007199
ENSECAG00000024286	SIPA1L1	0.692114	3.81229	13.7808	0.000439726	0.00360456
ENSECAG00000010572	PSMD3	0.691989	6.30103	41.8036	1.7428e-08	3.91497e-07
ENSECAG00000008773	KIF13B	0.691902	4.02975	8.33489	0.00629043	0.037306
ENSECAG00000016601	NDUFA9	0.69154	4.45694	14.4795	0.000324943	0.00275666
ENSECAG00000033728	PIP5K1C	0.691188	4.75478	17.7188	0.00026229	0.00228843
ENSECAG00000019644	DNAJC28	0.691042	4.00886	15.7565	0.00400215	0.0252859
ENSECAG00000012876	CASP4	0.690512	6.93814	15.4808	0.000211925	0.00188916
ENSECAG00000005244	PDHB	0.690339	6.14759	32.1764	3.87689e-07	6.60746e-06
ENSECAG00000018775	RAPGEF1	0.689822	4.88687	20.4133	2.83412e-05	0.000315524
ENSECAG00000007963	ADAM10	0.689787	5.56557	14.0862	0.0003851	0.00319647
ENSECAG00000042046	DPH3	0.689627	5.27843	31.0396	7.0521e-07	1.13382e-05
ENSECAG00000018849	OSER1	0.689218	5.99518	20.5189	2.71885e-05	0.000303805
ENSECAG00000012378	NDUFAF1	0.688162	4.57686	14.91	0.000270165	0.00234769
ENSECAG00000008730	MAP4K4	0.687746	6.29104	39.2096	3.89788e-08	8.16766e-07
ENSECAG00000017447	SMS	0.687123	7.32608	17.4994	9.13696e-05	0.000897674
ENSECAG00000009052	0	0.685611	4.69756	10.6294	0.00180395	0.0125258
ENSECAG00000024371	IKBIP	0.684753	5.48598	18.7687	5.45386e-05	0.000566094
ENSECAG00000008103	AP3M1	0.683175	6.09817	16.2665	0.000152266	0.00141508
ENSECAG00000014441	ZNF330	0.682716	3.99352	38.5173	0.00377634	0.0240292
ENSECAG00000017504	QKI	0.68222	7.98139	17.2994	9.91945e-05	0.000964044
ENSECAG00000006865	CHCHD1	0.682051	7.58313	12.3152	0.00083927	0.006406
ENSECAG00000015485	MBD3	0.681202	4.61437	22.7414	0.000160198	0.00147794
ENSECAG00000006162	GRINA	0.68067	8.27599	16.7429	0.000124853	0.00118386
ENSECAG00000030092	0	0.680328	4.49828	14.0139	0.00155068	0.0109857
ENSECAG00000022687	STT3A	0.680303	6.57776	71.1578	6.58495e-12	2.97606e-10
ENSECAG00000040586	LBHD1	0.68029	7.43526	9.74852	0.0027183	0.0179434
ENSECAG00000026829	0	0.680237	6.98656	21.512	1.84548e-05	0.000214254
ENSECAG00000021036	LSM6	0.679746	7.41042	8.13686	0.00587389	0.0351866
ENSECAG00000020726	FH	0.679174	5.98206	17.972	7.53128e-05	0.000753649
ENSECAG00000010577	P2RY2	0.678764	5.12605	12.2921	0.000847988	0.00646766
ENSECAG00000030312	NDUFAF8	0.678304	6.9832	8.17894	0.00575484	0.0345826
ENSECAG00000013231	CLPTM1L	0.678165	5.90274	63.1958	1.61911e-10	5.48818e-09
ENSECAG00000012518	ATP10D	0.677955	3.97628	14.6794	0.00391178	0.0247819
ENSECAG00000010635	GPS2	0.677019	6.18484	16.2508	0.000153269	0.00142243
ENSECAG00000004900	SLC35A4	0.676861	5.4477	19.6471	3.83729e-05	0.000412831
ENSECAG00000013269	0	0.675957	7.34757	7.79537	0.00694138	0.0406354
ENSECAG00000015219	NR2C2AP	0.673257	4.5549	12.5528	0.000754928	0.0058237
ENSECAG00000014620	VARS1	0.673202	4.98045	19.8044	3.60483e-05	0.000391008
ENSECAG00000029844	TSR2	0.673065	4.80441	20.5265	0.000164327	0.00151007
ENSECAG00000016963	COMMD1	0.672099	5.28899	8.10575	0.00596359	0.0356045
ENSECAG00000015177	NOL10	0.671343	3.81994	17.3227	0.00546952	0.0330577
ENSECAG00000007474	SPHK2	0.67031	6.11636	11.2425	0.00136188	0.00981295
ENSECAG00000013019	CCDC34	0.669105	4.00628	10.8949	0.00482732	0.0296903
ENSECAG00000013383	GORASP2	0.669048	5.82264	49.42	1.84187e-09	5.12736e-08
[truncated: 3,370 more rows]

## Sheet: ISF 48-96 hrs
Gene ID	Symbol	logFC	logCPM	F	PValue	FDR
Upregulated
ENSECAG00000029763	5_8S_rRNA	6.11298	10.4056	19.5341	4.01381e-05	0.00175149
ENSECAG00000025402	Y_RNA	5.23153	1.67964	16.8318	0.000120329	0.00419165
ENSECAG00000034182	U4	5.16583	2.9751	20.4344	2.81067e-05	0.00131733
ENSECAG00000034457	U1	4.97888	4.91832	20.1495	3.14459e-05	0.00144923
ENSECAG00000031964	U4	4.72098	2.83116	17.666	8.53384e-05	0.00316075
ENSECAG00000025673	Y_RNA	4.68498	1.31218	11.0935	0.00177403	0.0356165
ENSECAG00000039281	Metazoa_SRP	4.58073	1.31272	14.4707	0.000351936	0.0100552
ENSECAG00000026067	RNase_MRP	4.53358	3.95028	18.5858	5.87117e-05	0.00234928
ENSECAG00000025597	U2	4.36596	2.7477	16.3068	0.000149721	0.0050024
ENSECAG00000042262	0	4.2762	5.4648	21.6507	1.74906e-05	0.000912725
ENSECAG00000029964	0	3.67191	10.2512	22.1156	1.46204e-05	0.000780382
ENSECAG00000034602	0	3.50305	9.73685	20.9099	2.33273e-05	0.00112984
ENSECAG00000042012	0	3.31281	1.28726	15.1229	0.000246716	0.00752311
ENSECAG00000022218	SLAMF9	3.04225	5.81557	17.7917	8.10611e-05	0.00302817
ENSECAG00000016987	NES	2.94986	3.29628	25.2943	4.4195e-06	0.000312589
ENSECAG00000008484	SDC2	2.921	5.65657	27.7981	1.78111e-06	0.000152808
ENSECAG00000017359	NXPH3	2.87516	4.29102	19.569	3.95836e-05	0.00173227
ENSECAG00000016735	VCAM1	2.67533	7.4467	22.3087	1.35761e-05	0.000737602
ENSECAG00000019445	MMP12	2.61844	9.64782	11.8807	0.00101988	0.0232821
ENSECAG00000008333	MSC	2.59682	5.11716	13.2811	0.000547116	0.0141056
ENSECAG00000011271	IGFBP4	2.59382	7.41349	16.182	0.000157745	0.00521313
ENSECAG00000041629	0	2.59259	7.64627	19.1081	4.75861e-05	0.00198795
ENSECAG00000021434	ARHGEF40	2.49658	2.13456	24.8024	0.000139837	0.00473993
ENSECAG00000028889	0	2.49013	4.96171	10.4106	0.00199606	0.0391051
ENSECAG00000030478	GPR88	2.47768	5.0895	23.6385	8.19092e-06	0.000506652
ENSECAG00000017483	PSD3	2.42728	1.89288	10.2356	0.00216495	0.0415624
ENSECAG00000012360	HYDIN	2.32956	2.00874	18.7958	0.00165655	0.033834
ENSECAG00000035602	0	2.26646	7.32201	12.3361	0.000831481	0.0197183
ENSECAG00000009060	DIPK2A	2.23922	5.6598	26.4579	2.88682e-06	0.000224234
ENSECAG00000016835	STXBP6	2.22064	2.85046	19.3428	4.33202e-05	0.00184947
ENSECAG00000020325	C1QC	2.20865	8.36343	10.3194	0.00208223	0.0404086
ENSECAG00000019633	IGFBP6	2.20794	5.11764	11.2018	0.00138739	0.0295695
ENSECAG00000015145	ACTA2	2.17178	6.75462	15.6467	0.000197566	0.0063294
ENSECAG00000038005	TAFA5	2.13958	2.2606	11.1011	0.00145264	0.0307442
ENSECAG00000021081	FAM149A	2.13453	6.95962	51.9939	8.93362e-10	3.57004e-07
ENSECAG00000017641	PTPN21	2.12825	2.27156	14.1238	0.00123022	0.0268028
ENSECAG00000040352	0	2.11643	3.76387	9.94139	0.00248333	0.0463561
ENSECAG00000016339	ADAMTS1	2.09406	5.62398	23.0545	1.02149e-05	0.000599154
ENSECAG00000015922	MBOAT2	2.09168	2.3426	14.3212	0.000851664	0.0200666
ENSECAG00000022737	FOLH1	2.08198	3.27456	44.0579	5.91432e-08	9.60555e-06
ENSECAG00000005307	RNF183	2.07755	1.98943	13.3377	0.000533685	0.0138298
ENSECAG00000011663	NPTX1	2.07416	5.94277	13.979	0.000403418	0.0111862
ENSECAG00000016820	KANK2	2.05935	4.50628	13.1058	0.000590972	0.015007
ENSECAG00000007542	SH3D19	2.04763	3.5404	19.688	3.77541e-05	0.00165698
ENSECAG00000043168	0	2.04261	2.49022	19.0502	4.87032e-05	0.00202348
ENSECAG00000008497	KIFC3	2.03415	3.20175	29.6153	9.36885e-07	8.96456e-05
ENSECAG00000016515	0	2.02492	3.40149	36.6198	8.89997e-08	1.3583e-05
ENSECAG00000016219	KANK1	2.0082	2.69677	21.1522	2.12229e-05	0.00104977
ENSECAG00000016606	LPAR1	2.0011	4.2963	27.2326	2.1815e-06	0.000179066
ENSECAG00000007941	MYO10	1.98913	3.56438	20.9585	2.28883e-05	0.00111222
ENSECAG00000015550	JAM3	1.96011	3.68626	23.1302	9.92565e-06	0.00058713
ENSECAG00000000221	ETV5	1.96008	3.47104	30.0248	8.12178e-07	8.11981e-05
ENSECAG00000000197	TLR3	1.95081	3.47757	20.873	2.36655e-05	0.00114268
ENSECAG00000009062	PCP4L1	1.94848	6.21165	57.2012	2.1733e-10	1.34705e-07
ENSECAG00000021239	CCDC92	1.94411	2.95385	25.1246	4.70519e-06	0.000329028
ENSECAG00000009990	HTRA1	1.93332	7.55345	62.6302	5.3183e-11	4.61492e-08
ENSECAG00000023788	GABRR3	1.91167	2.29582	26.7324	0.000316148	0.00918826
ENSECAG00000010967	MMP19	1.90423	6.8882	41.6826	1.80864e-08	3.89576e-06
ENSECAG00000010145	LPL	1.90329	8.12679	14.1165	0.000380069	0.0106584
ENSECAG00000006450	SLC9A9	1.9017	4.965	19.973	3.37189e-05	0.00152392
ENSECAG00000009159	PLXND1	1.88778	4.68974	28.5595	1.35843e-06	0.000123524
ENSECAG00000023663	LRP4	1.8876	3.85427	30.7215	6.37921e-07	6.68079e-05
ENSECAG00000015394	SLC25A35	1.86579	4.01969	13.209	0.000564726	0.0144994
ENSECAG00000009054	CKB	1.85921	8.90857	33.6604	2.35247e-07	2.9646e-05
ENSECAG00000025178	PMP22	1.85627	5.86982	19.934	3.42434e-05	0.0015362
ENSECAG00000038853	CCL8	1.85491	7.67477	14.5859	0.000310421	0.00904779
ENSECAG00000018456	CMTM4	1.84261	3.32055	24.2891	6.41744e-06	0.000422786
ENSECAG00000017681	0	1.83702	4.35702	12.6222	0.000731979	0.0177919
ENSECAG00000022018	TRIM47	1.83326	5.14935	39.3153	3.77054e-08	6.73431e-06
ENSECAG00000020078	OSBPL6	1.83177	3.07245	34.1931	1.97028e-07	2.56821e-05
ENSECAG00000011292	MSR1	1.79107	8.82243	31.5922	4.73034e-07	5.24325e-05
ENSECAG00000019222	0	1.7836	5.67863	17.6	8.76738e-05	0.00321587
ENSECAG00000008913	CPQ	1.78234	5.14158	34.4847	1.78881e-07	2.36208e-05
ENSECAG00000022721	BCAR3	1.78149	3.51667	36.4037	9.54442e-08	1.42795e-05
ENSECAG00000018963	COLEC12	1.77379	4.28667	10.0365	0.00237534	0.0448044
ENSECAG00000010245	ZNF365	1.77227	5.13509	38.5232	4.84073e-08	8.08664e-06
ENSECAG00000016658	SLCO4A1	1.75075	4.22879	37.7532	6.18379e-08	9.88462e-06
ENSECAG00000029169	0	1.74927	3.80643	31.6599	4.62218e-07	5.18009e-05
ENSECAG00000023626	PTGIR	1.74678	2.45851	18.0288	7.35902e-05	0.0028078
ENSECAG00000017826	TMEM26	1.73372	4.78301	26.9988	2.3733e-06	0.000192212
ENSECAG00000019465	PLTP	1.7145	9.9231	33.1896	2.75395e-07	3.41207e-05
ENSECAG00000005880	RIMKLA	1.70993	3.50841	16.9938	0.000112523	0.00395994
ENSECAG00000018927	ANGPTL4	1.6952	5.23131	10.0143	0.00240012	0.0451357
ENSECAG00000003173	GPR34	1.69339	6.71405	30.3239	7.32017e-07	7.43548e-05
ENSECAG00000014711	TNS1	1.68874	4.49918	22.3264	1.34841e-05	0.000733914
ENSECAG00000024817	P4HA2	1.68544	4.52435	30.495	6.8989e-07	7.11865e-05
ENSECAG00000013597	DAB2	1.68264	7.35707	20.0743	3.23948e-05	0.00147505
ENSECAG00000002971	LAG3	1.67997	4.3817	11.594	0.00116085	0.0256782
ENSECAG00000003106	C3AR1	1.67386	6.74143	31.5609	4.78132e-07	5.28049e-05
ENSECAG00000022349	SEPTIN8	1.66841	3.32441	32.7672	3.34222e-06	0.000253134
ENSECAG00000007589	ITGB5	1.66247	6.89927	56.1088	2.90792e-10	1.73169e-07
ENSECAG00000019371	SLC1A3	1.65481	5.07716	29.443	9.95138e-07	9.44479e-05
ENSECAG00000004386	CD276	1.64709	6.12647	20.6673	2.56503e-05	0.00122296
ENSECAG00000009860	STAB1	1.63213	7.55433	11.8004	0.00105749	0.0239859
ENSECAG00000023122	PALLD	1.62459	2.88026	22.2736	0.000204312	0.00650437
ENSECAG00000024886	CCL14	1.61301	8.93633	13.3765	0.000524675	0.0136546
ENSECAG00000013470	RBMS2	1.6033	2.93217	13.6546	0.00193249	0.0381858
ENSECAG00000005649	PAQR7	1.60056	5.26462	18.8182	5.34616e-05	0.0021779
ENSECAG00000013348	LIMCH1	1.59547	3.30529	10.9826	0.00153359	0.0320115
ENSECAG00000004871	SERPINH1	1.59357	6.95113	20.1072	3.19761e-05	0.00146477
ENSECAG00000011991	LIMA1	1.58585	4.25341	45.0647	6.52397e-09	1.85177e-06
ENSECAG00000019544	CFAP206	1.57142	2.7308	43.4703	3.37858e-05	0.00152445
ENSECAG00000020685	IGF2BP2	1.56562	5.35715	25.0901	4.76565e-06	0.000330451
ENSECAG00000020940	C1QTNF6	1.54523	4.55716	25.3733	4.29275e-06	0.000308945
ENSECAG00000009049	CD4	1.53492	7.54	23.7024	7.99615e-06	0.000497646
ENSECAG00000020881	CTSC	1.53462	8.66438	16.1095	0.000162612	0.00535071
ENSECAG00000016754	0	1.51794	10.1989	39.4198	3.6488e-08	6.55727e-06
ENSECAG00000004811	MB21D2	1.51663	2.67914	31.3584	0.000109598	0.00387949
ENSECAG00000024352	MYO1E	1.51621	6.71599	36.4679	9.34802e-08	1.40549e-05
ENSECAG00000017478	B4GALT6	1.51571	3.97448	24.9935	4.93893e-06	0.000339367
ENSECAG00000024345	SUCNR1	1.50851	5.6022	13.6409	0.000467365	0.0125725
ENSECAG00000012104	TNFAIP6	1.50759	6.18468	16.2283	0.000154718	0.00513546
ENSECAG00000028949	0	1.50453	5.1749	19.5008	4.0674e-05	0.00176473
ENSECAG00000038762	0	1.50139	8.63326	44.6014	7.48695e-09	2.03023e-06
ENSECAG00000002570	HS3ST1	1.4969	4.86272	19.1834	4.61712e-05	0.00193951
ENSECAG00000023782	SLC16A13	1.49657	2.60687	13.2365	0.000557944	0.0143579
ENSECAG00000024225	PHLDB1	1.49153	2.92672	46.8719	7.95347e-05	0.00298584
ENSECAG00000016824	NRP2	1.47364	5.24954	28.5866	1.34546e-06	0.000123081
ENSECAG00000038231	P2RY6	1.47349	4.10785	16.8052	0.000121664	0.00422776
ENSECAG00000017398	CD180	1.46249	6.26348	13.7352	0.000448545	0.0121307
ENSECAG00000022011	AKAP7	1.43165	4.22347	21.0202	2.23439e-05	0.00109101
ENSECAG00000020485	PCOLCE2	1.4246	7.17926	30.6914	6.44591e-07	6.7054e-05
ENSECAG00000005265	NAAA	1.41425	9.59589	35.3825	1.33112e-07	1.83762e-05
ENSECAG00000018921	MTMR2	1.39638	2.95681	14.7403	0.000957945	0.0220577
ENSECAG00000018288	C5H1orf21	1.39582	6.96833	58.3814	1.59156e-10	1.05081e-07
ENSECAG00000012627	MRC2	1.3866	4.4767	22.7793	1.13416e-05	0.000639308
ENSECAG00000035516	0	1.37928	5.13943	13.5839	0.000479144	0.0128325
ENSECAG00000019187	PEA15	1.37919	8.96425	33.1791	2.76372e-07	3.41207e-05
ENSECAG00000022376	0	1.37448	4.6529	21.1402	2.13226e-05	0.00105299
ENSECAG00000019818	POU2F3	1.36512	5.94292	19.2397	4.51429e-05	0.00191184
ENSECAG00000021675	BMP1	1.36137	4.82263	25.6354	3.89835e-06	0.000286846
ENSECAG00000015270	TREM2	1.35825	9.07095	23.9463	7.296e-06	0.000462603
ENSECAG00000006755	RAB3IL1	1.35822	6.56664	17.6676	8.52801e-05	0.00316075
ENSECAG00000013883	ICAM1	1.35747	5.51047	41.3911	1.97794e-08	4.17167e-06
ENSECAG00000014455	0	1.35297	6.65032	14.0181	0.00039664	0.011072
ENSECAG00000024033	PKD2	1.34611	3.64631	29.1309	1.11037e-06	0.000104084
ENSECAG00000010512	RCN3	1.34384	6.64251	16.438	0.000141738	0.00478302
ENSECAG00000017520	PLXDC2	1.34114	5.06145	18.4953	6.09004e-05	0.00240658
ENSECAG00000023949	CCL2	1.33836	11.4993	12.02	0.000957959	0.0220577
ENSECAG00000029925	0	1.32278	2.90106	14.8429	0.000278031	0.00828663
ENSECAG00000020150	EVA1B	1.31621	3.90438	10.0923	0.00231435	0.0438759
ENSECAG00000010298	SLC13A3	1.29961	2.53915	10.6821	0.00176069	0.0354836
ENSECAG00000016551	RAB13	1.29828	5.62284	21.2484	2.04437e-05	0.00102628
ENSECAG00000015753	0	1.29598	5.54044	16.8809	0.000117908	0.00412557
ENSECAG00000034555	FLYWCH2	1.29564	3.99395	11.0479	0.00148841	0.031392
ENSECAG00000021545	MTSS1	1.28798	5.44103	13.9325	0.000411648	0.0113244
ENSECAG00000017588	MMD	1.27653	5.56759	20.2229	3.05481e-05	0.00141429
ENSECAG00000007373	SHTN1	1.27536	5.33477	34.9237	1.54754e-07	2.08891e-05
ENSECAG00000020753	NRP1	1.25713	7.17931	10.2637	0.00213686	0.0411792
ENSECAG00000012993	JAG1	1.25481	3.61282	14.163	0.000372495	0.0104751
ENSECAG00000007948	PPM1J	1.25468	6.36749	64.2666	3.52257e-11	3.34325e-08
ENSECAG00000020251	ETV1	1.25205	3.83364	16.8017	0.000121843	0.00422913
ENSECAG00000015144	CADM1	1.2506	7.53992	30.4884	6.9145e-07	7.11865e-05
ENSECAG00000014451	ATP6V0E2	1.24404	2.87032	18.6109	0.000578084	0.0147121
ENSECAG00000017451	FAM110A	1.24242	4.28645	18.0058	7.42821e-05	0.0028261
ENSECAG00000014672	TNFRSF11A	1.24076	3.38564	11.8843	0.00101824	0.0232693
ENSECAG00000024790	0	1.22806	13.4834	21.6568	1.7449e-05	0.000912125
ENSECAG00000039582	0	1.22195	7.87804	36.2705	9.96549e-08	1.46213e-05
ENSECAG00000016973	FILIP1L	1.21018	3.56375	22.2881	1.36834e-05	0.000740781
ENSECAG00000007145	FAM20C	1.2081	7.36582	11.5138	0.00120385	0.0263987
ENSECAG00000040969	0	1.2064	6.30711	14.6566	0.000301133	0.00882792
ENSECAG00000021411	TM7SF2	1.20504	3.38671	10.8999	0.00159286	0.032887
ENSECAG00000017516	DCTD	1.20497	7.37951	27.7101	1.83799e-06	0.000156802
ENSECAG00000015182	OSBPL1A	1.20459	4.37674	12.7066	0.00070506	0.0173247
ENSECAG00000020307	DENND2A	1.19078	3.3875	22.6084	0.00013638	0.00465917
ENSECAG00000002250	SPRY2	1.18197	4.32325	16.8249	0.000120675	0.00419818
ENSECAG00000019758	TNFSF13B	1.17692	4.4281	10.7173	0.00173239	0.0350763
ENSECAG00000020544	GLIS3	1.16964	2.70202	10.7247	0.0017265	0.0350038
ENSECAG00000021895	PAM	1.16565	3.90283	15.5822	0.000203026	0.00647021
ENSECAG00000015865	GLUL	1.1506	7.7462	22.8634	1.09842e-05	0.00062707
ENSECAG00000015745	BLNK	1.14595	6.05839	39.1976	3.91265e-08	6.86886e-06
ENSECAG00000018783	WDR54	1.14197	3.18609	16.4474	0.000141187	0.00477503
ENSECAG00000033327	TMIGD3	1.13995	5.67655	13.6651	0.000462469	0.0124629
ENSECAG00000022556	ABCA9	1.13964	7.24805	19.446	4.1573e-05	0.00179604
ENSECAG00000014755	ELOVL5	1.13822	5.86087	20.0973	3.21016e-05	0.0014661
ENSECAG00000008351	MMP14	1.13708	6.7463	15.7668	0.000187805	0.00604861
ENSECAG00000015333	ADAP2	1.13566	5.99071	14.6316	0.00030438	0.0089059
ENSECAG00000019424	EXOC6B	1.13537	3.05352	20.8338	0.00173152	0.0350763
ENSECAG00000024882	0	1.13094	10.802	13.9329	0.000411581	0.0113244
ENSECAG00000019549	CERS6	1.1272	3.00785	23.0041	0.000692407	0.0170968
ENSECAG00000011223	HGF	1.12685	4.73851	10.2268	0.00217375	0.0417051
ENSECAG00000017735	GAS2L1	1.12456	3.70624	15.6236	0.000199504	0.00637133
ENSECAG00000006763	GPBAR1	1.12098	5.03938	16.1247	0.000161579	0.00532824
ENSECAG00000040004	CD300H	1.12013	8.43967	23.2787	9.38253e-06	0.000559837
ENSECAG00000017771	ATP1B1	1.11764	7.2883	14.2008	0.000366453	0.0103338
ENSECAG00000013165	VAMP4	1.11678	6.49295	34.5823	1.73199e-07	2.30711e-05
ENSECAG00000023628	CAMK1	1.11262	5.18079	18.3439	6.47485e-05	0.00253086
ENSECAG00000005331	ISOC1	1.11209	4.73291	20.0988	3.2082e-05	0.0014661
ENSECAG00000022139	CTSF	1.11104	4.68242	20.7369	2.49602e-05	0.00119193
ENSECAG00000000860	CSF1R	1.11027	7.72222	14.5992	0.000308652	0.0090222
ENSECAG00000016403	AP2S1	1.1053	9.12758	12.926	0.000639766	0.0160184
ENSECAG00000000105	GCNT2	1.10474	4.36367	24.0282	7.07548e-06	0.000456241
ENSECAG00000032735	PMAIP1	1.10154	4.3798	11.8395	0.001039	0.023637
ENSECAG00000010817	CTTNBP2NL	1.09605	5.10699	19.819	3.58406e-05	0.00158907
ENSECAG00000030891	0	1.08872	5.20876	27.923	1.70336e-06	0.000148047
ENSECAG00000008662	DPYSL2	1.08848	5.03514	19.4175	4.2048e-05	0.00180884
ENSECAG00000017003	DOCK4	1.08483	3.66439	19.546	3.99482e-05	0.00174571
ENSECAG00000022714	TNFSF9	1.0848	3.25157	12.87	0.000655803	0.0163257
ENSECAG00000000893	0	1.08356	4.23762	13.601	0.000475582	0.0127596
ENSECAG00000023831	E2F1	1.07994	3.19224	12.0079	0.000963163	0.0221608
ENSECAG00000021665	SGMS2	1.07831	4.23626	23.9916	7.17324e-06	0.000457847
ENSECAG00000004830	KATNAL1	1.07622	3.14766	30.0866	0.00108049	0.0244164
ENSECAG00000021865	UST	1.07431	2.69679	15.5268	0.00171307	0.0347779
ENSECAG00000009665	DAG1	1.07252	4.04732	24.21	6.61005e-06	0.000431729
ENSECAG00000006191	RILPL1	1.06972	4.77242	28.4539	1.41024e-06	0.000126717
ENSECAG00000012166	LRP1	1.06916	6.72994	21.054	2.20515e-05	0.0010837
ENSECAG00000024987	FAM234A	1.06751	5.93929	26.9547	2.41144e-06	0.000193536
ENSECAG00000024173	RNF157	1.06736	3.6325	13.352	0.000530365	0.0137673
ENSECAG00000013766	E2F5	1.0612	3.39619	21.6041	4.98481e-05	0.00205978
ENSECAG00000015666	PHC1	1.06056	3.94738	48.0712	4.42286e-06	0.000312589
ENSECAG00000008411	ADAM15	1.05868	3.45863	14.5679	0.000324124	0.00941105
ENSECAG00000017682	LRRC25	1.05848	8.21509	29.5248	9.67035e-07	9.20684e-05
ENSECAG00000014144	SMCHD1	1.05693	5.80043	28.7373	1.27564e-06	0.000118118
ENSECAG00000015049	UXS1	1.05206	4.47227	43.405	1.07146e-08	2.6226e-06
ENSECAG00000008529	WWP1	1.05127	5.36129	9.85369	0.00258742	0.0478564
ENSECAG00000013870	CERCAM	1.05054	3.43158	10.22	0.00218067	0.041749
ENSECAG00000016337	GALNT6	1.04979	5.22781	10.796	0.00167077	0.0340786
ENSECAG00000020874	TCN2	1.04815	10.7764	18.8492	5.27983e-05	0.00215819
ENSECAG00000015083	EAF2	1.04614	5.48924	11.3134	0.00131861	0.0283423
ENSECAG00000015920	PHTF2	1.04571	4.48237	15.2389	0.000234827	0.00724053
ENSECAG00000024138	CREG1	1.04535	9.70909	23.9906	7.17576e-06	0.000457847
ENSECAG00000012319	EFNB1	1.04282	3.02763	18.7595	0.00250933	0.0467264
ENSECAG00000037937	DUSP6	1.04267	5.659	17.9117	7.71867e-05	0.0029121
ENSECAG00000013723	SLC7A8	1.04103	8.09457	15.7354	0.00019031	0.00612278
ENSECAG00000007228	ARHGAP31	1.04103	4.88487	22.4825	1.27019e-05	0.00069886
ENSECAG00000022498	ITGB1	1.03486	7.75635	50.4358	1.3815e-09	5.05514e-07
ENSECAG00000020711	DIPK1A	1.03344	4.29593	27.3837	4.83281e-06	0.000334345
ENSECAG00000012755	TSPAN4	1.03341	8.66876	23.9739	7.22092e-06	0.000459762
ENSECAG00000013772	MDFIC	1.02531	6.394	23.1552	9.83207e-06	0.000584364
ENSECAG00000008623	SPRED1	1.02435	4.31754	10.0327	0.00237956	0.0448044
ENSECAG00000037935	0	1.01997	3.59911	12.6108	0.000735698	0.0178466
ENSECAG00000017390	KIF1C	1.01895	4.32481	33.227	8.62382e-07	8.5314e-05
ENSECAG00000010098	GDPD5	1.01329	2.99132	16.758	0.00112528	0.0251662
ENSECAG00000018902	ACVR1	1.00825	3.01735	22.876	0.00252476	0.0469563
ENSECAG00000024710	FKBP14	1.00646	4.11486	23.1552	0.000137205	0.00467827
ENSECAG00000004678	CYSLTR2	1.00563	3.92651	33.0488	5.16171e-05	0.00212709
ENSECAG00000000424	SDHAF3	1.00511	3.29108	10.4025	0.00207	0.0402657
ENSECAG00000023970	MERTK	1.00504	5.34597	16.0346	0.000167799	0.0054857
ENSECAG00000007412	RAMP2	1.00345	4.73878	24.61	5.69422e-06	0.000382608
Downregulated
ENSECAG00000020137	LAPTM4B	0.997189	4.41283	36.4525	1.74507e-07	2.31439e-05
ENSECAG00000007859	GET1	0.994886	5.0365	11.3656	0.00128762	0.0278141
ENSECAG00000010547	ALDH7A1	0.992783	3.64456	42.3305	0.000137247	0.00467827
ENSECAG00000016131	FRMD4B	0.989826	5.15953	10.9736	0.00153996	0.0321003
ENSECAG00000000204	TESK1	0.986134	6.27246	33.957	2.13102e-07	2.73086e-05
ENSECAG00000034840	TNFSF12	0.985696	7.58218	26.1166	3.2688e-06	0.000248875
ENSECAG00000000404	FKBP9	0.985554	4.6542	17.9418	7.62457e-05	0.00288017
ENSECAG00000009359	TMEM249	0.98552	3.98281	10.3887	0.00201637	0.0394074
ENSECAG00000033355	0	0.985416	4.35904	12.2069	0.000880911	0.0206596
ENSECAG00000007808	DCBLD1	0.982781	4.90894	24.7103	5.48578e-06	0.000372052
ENSECAG00000020376	SPATA24	0.981005	4.04078	10.293	0.00210792	0.0407508
ENSECAG00000009318	EHBP1	0.978511	3.45075	18.0726	0.0012062	0.026412
ENSECAG00000019241	CNKSR3	0.977552	3.70586	11.0073	0.00151638	0.0318053
ENSECAG00000014244	MAN1C1	0.977502	6.34936	41.1747	2.11423e-08	4.37482e-06
ENSECAG00000012618	CD151	0.977045	7.37183	52.3195	8.16204e-10	3.48394e-07
ENSECAG00000007275	TTL	0.976703	5.36547	25.5336	4.04691e-06	0.000293911
ENSECAG00000006826	SLC46A1	0.973319	5.27175	21.9313	1.5695e-05	0.000828994
ENSECAG00000004727	S1PR2	0.972129	3.74762	16.2864	0.000151006	0.00503977
ENSECAG00000022780	TTYH2	0.971283	6.03446	21.4166	1.91506e-05	0.000975878
ENSECAG00000002145	NUAK1	0.965843	5.87438	18.4651	6.16481e-05	0.00242842
ENSECAG00000032710	0	0.965246	7.80625	10.2104	0.00219041	0.0418922
ENSECAG00000005769	ABHD12	0.962328	7.15308	33.3597	2.6013e-07	3.25119e-05
ENSECAG00000016315	SERINC5	0.958181	5.64161	16.2394	0.000154	0.00512282
ENSECAG00000008940	TMEM40	0.958033	6.03053	23.4054	8.94378e-06	0.000538952
ENSECAG00000018603	SLC46A2	0.953975	5.20774	9.90303	0.00252831	0.0469647
ENSECAG00000029581	0	0.952041	9.28226	16.3564	0.00014665	0.0049106
ENSECAG00000012603	MRPS6	0.945596	6.10384	11.8183	0.00104895	0.0238456
ENSECAG00000016123	PCDHGA4	0.93925	5.00586	20.5586	2.67678e-05	0.00126433
ENSECAG00000008512	ANKRD33	0.938959	3.85882	18.2211	6.80537e-05	0.00263294
ENSECAG00000023112	EXT1	0.935747	3.27293	14.6211	0.00230721	0.0437678
ENSECAG00000017921	SUSD1	0.933902	3.43821	14.1945	0.00162235	0.0333373
ENSECAG00000021528	ZMIZ1	0.929254	4.55522	19.1509	4.67761e-05	0.0019595
ENSECAG00000011822	SPTLC3	0.92913	4.26938	15.1145	0.0002476	0.00753494
ENSECAG00000021890	LHFPL2	0.923141	7.06579	13.1006	0.000592321	0.0150287
ENSECAG00000014300	CBLB	0.917417	5.45551	18.7882	5.41103e-05	0.00219118
ENSECAG00000007737	PLEKHA8	0.916221	4.0928	13.2658	0.000550801	0.0141886
ENSECAG00000019857	FAM189B	0.915713	4.94562	20.819	2.41703e-05	0.00116151
ENSECAG00000002855	FCGRT	0.914154	9.49501	21.4188	1.9134e-05	0.000975878
ENSECAG00000023356	PRCP	0.909248	8.28996	25.4029	4.24618e-06	0.00030632
ENSECAG00000016535	TUBB6	0.903756	7.98342	29.1815	1.09079e-06	0.000102565
ENSECAG00000020103	DSTN	0.903553	6.40258	19.6585	3.81999e-05	0.00167413
ENSECAG00000017216	EHD4	0.902141	5.28627	12.4852	0.000777988	0.0186637
ENSECAG00000002920	RDX	0.901951	5.43025	40.3903	2.69502e-08	5.21341e-06
ENSECAG00000024339	CAMK2D	0.899265	3.58505	13.4463	0.00261666	0.0480765
ENSECAG00000018037	CD2AP	0.898092	4.59204	11.553	0.00118263	0.026084
ENSECAG00000018245	EPHX3	0.897969	3.71965	30.251	0.000481185	0.0128758
ENSECAG00000005267	BAG3	0.897688	4.74452	33.7414	2.28971e-07	2.89874e-05
ENSECAG00000011412	SELENON	0.895896	4.80014	10.8787	0.00160844	0.0331636
ENSECAG00000013128	ACP2	0.895787	7.6441	28.2471	1.51766e-06	0.000135169
ENSECAG00000020764	SCARF1	0.893164	4.78997	25.87	3.57711e-06	0.000267588
ENSECAG00000017703	SLC35F6	0.892953	6.46853	21.3863	1.93766e-05	0.000980071
ENSECAG00000011001	B4GAT1	0.888111	3.96008	26.2871	7.46235e-05	0.00282945
ENSECAG00000020052	TNS3	0.881106	5.64624	13.4661	0.000504494	0.0132888
ENSECAG00000011942	GLB1	0.875119	7.6146	35.6771	1.20886e-07	1.70765e-05
ENSECAG00000007207	SLC35A1	0.872481	4.18673	26.536	9.86724e-06	0.000585309
ENSECAG00000018500	GLA	0.870467	8.07652	24.863	5.18348e-06	0.000353769
ENSECAG00000017746	CMTM3	0.870279	5.69009	18.7721	5.4462e-05	0.00220248
ENSECAG00000010752	0	0.867979	5.06216	22.5785	1.22441e-05	0.000679665
ENSECAG00000015401	GAA	0.86627	6.91165	14.7358	0.000291076	0.00859949
ENSECAG00000024967	CTSZ	0.865437	12.008	18.8968	5.17971e-05	0.00213161
ENSECAG00000007294	PIGT	0.864012	5.97446	29.8019	8.77761e-07	8.65535e-05
ENSECAG00000010840	LIPA	0.863899	9.46156	10.4938	0.00192061	0.0379758
ENSECAG00000012050	HLCS	0.861807	3.5457	16.8556	0.00228156	0.0433625
ENSECAG00000011664	PRKAR2B	0.859847	6.07166	14.2414	0.000360088	0.0102208
ENSECAG00000024013	PSMF1	0.859203	6.37986	21.5874	1.7924e-05	0.000930544
ENSECAG00000015822	VDR	0.852669	4.56443	10.3544	0.0020487	0.0399108
ENSECAG00000018815	0	0.850033	4.22282	44.1129	1.43797e-05	0.000771599
ENSECAG00000009306	NECTIN2	0.849098	4.62254	12.0824	0.000931491	0.0216122
ENSECAG00000024705	MAFB	0.847683	8.69707	10.3756	0.00202864	0.0395963
ENSECAG00000008748	HABP4	0.847494	4.16171	30.8954	9.14356e-05	0.00333372
ENSECAG00000015898	CMBL	0.84594	5.69516	13.3955	0.000520331	0.0135648
ENSECAG00000015198	CPM	0.845841	8.09413	11.1034	0.00145112	0.0307442
ENSECAG00000009757	IRF2BPL	0.845153	4.28543	17.6308	8.65776e-05	0.00318335
ENSECAG00000020056	SLC11A2	0.84356	5.11771	18.5551	5.94452e-05	0.0023662
ENSECAG00000017400	SMURF1	0.840887	4.17714	12.2219	0.000875038	0.0205377
ENSECAG00000014022	TSPAN5	0.839965	3.81439	18.0359	0.000172972	0.00562456
ENSECAG00000042234	0	0.83995	4.52772	15.0016	0.000259799	0.00782773
ENSECAG00000018586	MIF4GD	0.839288	6.53485	38.0995	5.53751e-08	9.04191e-06
ENSECAG00000018369	RGMB	0.838316	3.68637	12.5247	0.0008431	0.0199422
ENSECAG00000036088	SDC4	0.838311	4.52277	11.6575	0.00112798	0.0251975
ENSECAG00000015110	C7H11orf54	0.836088	4.62721	14.9156	0.000269526	0.00806479
ENSECAG00000012454	XYLT2	0.835659	3.64264	40.032	0.000564776	0.0144994
ENSECAG00000013478	FMO4	0.834566	3.99157	16.8165	0.000154997	0.00513909
ENSECAG00000019195	MGST2	0.833776	3.8373	15.5343	0.000482913	0.0128994
ENSECAG00000010190	FEZ2	0.833234	4.19732	16.191	0.000157151	0.00519916
ENSECAG00000011657	HEXB	0.832539	8.54645	23.3094	9.2744e-06	0.000554474
ENSECAG00000019652	GLO1	0.832283	5.09458	29.7162	9.04437e-07	8.83236e-05
ENSECAG00000011250	NTAQ1	0.830864	4.83951	16.2166	0.000155476	0.00514935
ENSECAG00000021963	POMGNT1	0.828517	3.9234	26.4187	0.000116357	0.00407597
ENSECAG00000008409	CRTAP	0.827154	6.49221	21.5421	1.82414e-05	0.0009438
ENSECAG00000009133	ACVRL1	0.820168	4.57174	9.83592	0.00260907	0.0480405
ENSECAG00000011592	HNMT	0.81851	7.2902	17.1855	0.000103959	0.00372328
ENSECAG00000021388	PGAP6	0.818079	3.80231	11.4747	0.00122539	0.0267166
ENSECAG00000024434	VKORC1	0.816259	7.45497	27.8943	1.72094e-06	0.000148485
ENSECAG00000017347	MS4A7	0.814861	7.14429	11.0815	0.00146574	0.0309999
ENSECAG00000016863	HIBADH	0.814224	4.02495	21.2578	0.00039794	0.0110806
ENSECAG00000006022	TMEM104	0.814192	6.18256	21.0803	2.18263e-05	0.00107437
ENSECAG00000014089	NFATC3	0.812895	5.632	20.906	2.33624e-05	0.00112984
ENSECAG00000012143	CYFIP1	0.81182	5.799	20.0854	3.22522e-05	0.00147077
ENSECAG00000000516	CHPF	0.811635	4.26036	10.0036	0.00241218	0.0453063
ENSECAG00000007498	AP1AR	0.81054	4.93724	15.3443	0.000224549	0.00701622
ENSECAG00000020587	GM2A	0.808355	8.91011	11.2149	0.0013791	0.0294341
ENSECAG00000008507	SNX7	0.808224	4.12244	26.1082	0.000144535	0.00484513
ENSECAG00000019219	SETD7	0.807771	5.09687	10.576	0.00184903	0.0368
ENSECAG00000016244	AGFG2	0.807386	4.70501	19.6907	3.77135e-05	0.00165698
ENSECAG00000020219	ZNF579	0.806655	5.06747	23.8356	7.60555e-06	0.000476264
ENSECAG00000008462	RYK	0.804232	4.49727	29.054	3.54165e-06	0.000265588
ENSECAG00000015229	CD36	0.79841	9.79794	11.8023	0.00105659	0.0239833
ENSECAG00000018345	NPC2	0.797811	11.7805	21.4263	1.90783e-05	0.000975878
ENSECAG00000005957	FMNL3	0.794367	4.7541	26.116	3.2696e-06	0.000248875
ENSECAG00000024764	ARHGAP18	0.788381	6.64073	14.9655	0.000263838	0.00791801
ENSECAG00000009014	PUDP	0.787725	3.83102	12.9626	0.000629517	0.015827
ENSECAG00000006442	ADAM9	0.786478	8.66155	14.1002	0.000382767	0.0107242
ENSECAG00000014550	AP2A2	0.786407	6.54228	15.3975	0.000219541	0.00688098
ENSECAG00000024618	MAVS	0.785134	4.18041	13.8477	0.000505412	0.0132889
ENSECAG00000024243	GNAS	0.782411	5.68213	11.6679	0.00112269	0.0251297
ENSECAG00000011676	PGPEP1	0.782076	5.14767	29.61	9.38635e-07	8.96456e-05
ENSECAG00000012128	CD86	0.781593	6.94886	19.1893	4.60641e-05	0.00193769
ENSECAG00000003387	BTD	0.77837	4.58999	28.8079	2.64778e-05	0.00125258
ENSECAG00000004005	TLNRD1	0.776397	5.16837	27.0981	2.28985e-06	0.000185949
ENSECAG00000008254	CRYZ	0.77535	4.44411	12.0786	0.000933055	0.0216319
ENSECAG00000011242	DRAM2	0.774668	6.18241	19.6985	3.75977e-05	0.0016549
ENSECAG00000023991	CTNNA1	0.772683	6.12533	14.4132	0.000334357	0.00966198
ENSECAG00000020442	ERG28	0.772615	5.73545	19.8927	3.48087e-05	0.00155467
ENSECAG00000010227	LGMN	0.770946	12.1024	11.5723	0.00117235	0.0258949
ENSECAG00000011716	SLC27A4	0.77084	4.99041	25.2241	4.5354e-06	0.000319593
ENSECAG00000008658	MORN4	0.767077	5.54641	11.1025	0.00145172	0.0307442
ENSECAG00000031485	FUOM	0.762011	5.31504	13.3149	0.000539066	0.0139455
ENSECAG00000013885	TEX264	0.760999	6.37938	23.0249	1.033e-05	0.0006015
ENSECAG00000031921	0	0.760019	7.63563	26.6211	2.72081e-06	0.000214077
ENSECAG00000024482	ME1	0.757731	5.90841	16.6799	0.000128164	0.00442325
ENSECAG00000020173	ENG	0.757587	7.15456	15.981	0.000171621	0.0055866
ENSECAG00000020291	ARF5	0.756709	5.1419	13.1528	0.000578873	0.0147121
ENSECAG00000021672	PSAP	0.756704	12.5351	18.2017	6.85933e-05	0.00264036
ENSECAG00000012172	PFKFB3	0.75578	8.57829	14.9228	0.000268693	0.00804779
ENSECAG00000000478	CA5B	0.754796	4.86371	10.2193	0.00218141	0.041749
ENSECAG00000028640	PLPP2	0.754289	3.79008	17.103	0.00163457	0.0334977
ENSECAG00000017242	RSU1	0.753799	5.64143	25.6605	3.8626e-06	0.000286124
ENSECAG00000002199	ABHD4	0.749152	5.31797	15.5968	0.000201779	0.00643723
ENSECAG00000021588	MANBA	0.748747	4.09927	11.6729	0.00137064	0.0292946
ENSECAG00000009968	SH3PXD2B	0.748133	5.78339	12.642	0.00072555	0.0176993
ENSECAG00000023698	PEPD	0.746217	7.1793	10.3026	0.00209855	0.0406734
ENSECAG00000014600	TRAK1	0.742584	4.24184	16.7853	0.000198502	0.00634601
ENSECAG00000043590	0	0.741196	4.2005	20.494	0.000267155	0.00800965
ENSECAG00000033923	RHOQ	0.73933	4.6388	23.9308	1.08634e-05	0.000623693
ENSECAG00000024242	SCARB1	0.739152	6.82705	23.6704	8.09307e-06	0.000501622
ENSECAG00000000442	DBNDD2	0.735358	5.67269	12.997	0.000620013	0.0156529
ENSECAG00000015977	DYRK2	0.732709	5.14173	31.8818	4.28536e-07	4.83831e-05
ENSECAG00000018866	MAN2A2	0.731026	6.18047	18.2506	6.72463e-05	0.00260626
ENSECAG00000005659	TPST1	0.730687	6.25543	24.6896	5.52807e-06	0.000372268
ENSECAG00000017638	0	0.729917	3.93051	13.8306	0.00100063	0.0229014
ENSECAG00000014040	SIAE	0.727563	4.16303	25.5666	0.000404787	0.0112067
ENSECAG00000022445	SNX16	0.724976	4.11531	35.1557	0.000260073	0.00782822
ENSECAG00000013816	VPS45	0.723828	8.94115	15.7858	0.000186308	0.00600674
ENSECAG00000010959	SGSM2	0.720227	3.94053	14.2845	0.00177291	0.0356165
ENSECAG00000021232	CYP2U1	0.719424	6.43574	35.385	1.33003e-07	1.83762e-05
ENSECAG00000020011	SLC2A8	0.718756	4.62023	11.3847	0.00127649	0.0276128
ENSECAG00000008435	LMF2	0.717559	4.42948	25.0954	8.47051e-05	0.00314496
ENSECAG00000000242	AP2M1	0.71702	9.26676	22.0819	1.4811e-05	0.000786407
ENSECAG00000013840	FAM3A	0.716194	5.57572	31.4381	4.98647e-07	5.44763e-05
ENSECAG00000023318	GNS	0.715975	9.99364	17.0621	0.000109391	0.00387669
ENSECAG00000012180	NAGPA	0.714599	5.98262	22.4969	1.26321e-05	0.00069628
ENSECAG00000008327	PI4K2A	0.71459	6.44395	25.3213	4.37578e-06	0.000312589
ENSECAG00000019628	SIL1	0.711694	5.03902	13.7106	0.000453381	0.0122397
ENSECAG00000009525	TXNDC12	0.707692	5.67075	21.2299	2.05914e-05	0.00103198
ENSECAG00000018150	GPD1L	0.707626	4.80144	11.7505	0.00108157	0.0244215
ENSECAG00000020859	AGAP3	0.707475	5.31491	15.4145	0.000217959	0.00685263
ENSECAG00000035706	SMCO4	0.706356	6.17062	13.4502	0.000508018	0.0133124
ENSECAG00000021265	APLP2	0.705083	6.34037	12.5748	0.00074755	0.0180763
ENSECAG00000022579	XPNPEP1	0.70503	5.66604	54.5032	4.48396e-10	2.45219e-07
ENSECAG00000009595	MPP1	0.704979	8.5972	24.1917	6.65529e-06	0.00043375
ENSECAG00000023941	PIK3CB	0.704194	6.15076	13.9828	0.00040276	0.0111854
ENSECAG00000005884	CRYL1	0.70379	4.8608	17.8713	7.8468e-05	0.00294945
ENSECAG00000015116	TMEM87B	0.703186	5.49852	29.7449	8.95403e-07	8.77235e-05
ENSECAG00000020242	SUMF1	0.702553	5.54584	29.7768	8.85494e-07	8.70334e-05
ENSECAG00000013242	ABCA3	0.702532	5.65596	15.0168	0.000258126	0.00778504
ENSECAG00000020104	ARSA	0.702078	6.30749	12.339	0.000830388	0.0197183
ENSECAG00000007403	SNX24	0.698403	6.17175	11.6493	0.00113215	0.0252457
ENSECAG00000023820	CTSB	0.697883	13.2234	12.0253	0.000955678	0.0220386
ENSECAG00000019069	S100A11	0.697113	11.8413	13.3341	0.000534526	0.0138398
ENSECAG00000007962	SOAT1	0.69673	6.63334	9.93729	0.0024881	0.046388
ENSECAG00000019479	SFT2D1	0.695225	7.64159	16.4827	0.000139122	0.00472625
ENSECAG00000016580	TPCN1	0.695222	4.6076	12.1523	0.000902718	0.0211221
ENSECAG00000016510	FAM89A	0.694916	5.62036	10.84	0.00163731	0.0335311
ENSECAG00000017714	FDX1	0.694724	5.07619	17.311	9.87238e-05	0.00356521
ENSECAG00000021913	PLOD3	0.691627	6.45245	22.7215	1.15941e-05	0.000649678
ENSECAG00000020044	BPNT2	0.689423	4.82655	24.4049	9.21003e-06	0.000552802
ENSECAG00000015945	SLC17A5	0.687998	4.75317	17.5539	8.93465e-05	0.00326147
ENSECAG00000019257	RBPJ	0.685821	6.64746	12.0894	0.00092855	0.0215604
ENSECAG00000009540	PPP3CC	0.684722	4.6324	13.1556	0.000578165	0.0147121
ENSECAG00000011258	RFXAP	0.683923	4.65718	16.425	0.000142513	0.00480385
ENSECAG00000016214	TMEM94	0.68175	4.03335	14.8619	0.000570411	0.0145947
ENSECAG00000009136	PRXL2A	0.680992	5.71283	28.9348	1.18974e-06	0.000110839
ENSECAG00000038299	0	0.678904	6.31775	15.9903	0.00017095	0.00557072
ENSECAG00000018649	UCP2	0.678005	8.69761	12.9578	0.00063085	0.0158474
ENSECAG00000015040	NASP	0.677421	8.64584	11.181	0.00140063	0.0298098
ENSECAG00000011269	NICN1	0.675803	4.71713	17.3528	9.70405e-05	0.00351697
ENSECAG00000024928	GLMP	0.673498	7.70326	17.8032	8.06796e-05	0.00302444
ENSECAG00000018412	LMBRD1	0.671823	5.63558	29.3987	1.01069e-06	9.56256e-05
ENSECAG00000013307	NUCB1	0.671117	6.48901	24.2365	6.54498e-06	0.0004284
ENSECAG00000008774	ARL6IP5	0.668607	6.76651	14.8296	0.000279622	0.00832589
ENSECAG00000018406	CXCL16	0.66741	9.89961	14.1196	0.000379559	0.010654
ENSECAG00000014688	GUSB	0.666608	7.99006	19.9646	3.3831e-05	0.00152445
ENSECAG00000013963	TMEM161A	0.665406	3.80589	12.0341	0.00211117	0.0407877
ENSECAG00000023450	KATNBL1	0.664459	4.73638	12.4415	0.000793262	0.0190151
ENSECAG00000002186	CD68	0.663196	11.4223	19.4275	4.18802e-05	0.00180418
ENSECAG00000019978	UBE2D4	0.662577	4.61799	25.0427	7.77416e-05	0.00292576
ENSECAG00000012047	0	0.660193	5.53908	13.8384	0.00042884	0.0116844
ENSECAG00000042372	PTMS	0.658816	8.8099	11.6333	0.00114041	0.0253739
ENSECAG00000000471	KIFBP	0.658742	4.35379	27.5417	0.000270275	0.00807132
ENSECAG00000009317	PLBD2	0.658568	9.07359	11.4902	0.00121677	0.026605
ENSECAG00000017887	0	0.657247	8.10722	16.5748	0.000133888	0.00458951
ENSECAG00000019394	ACAA2	0.656649	5.32697	21.3457	1.96845e-05	0.000993086
ENSECAG00000020055	PFKP	0.656305	6.20048	18.5502	5.95626e-05	0.00236777
ENSECAG00000025049	EMC4	0.655186	6.5412	14.6594	0.000300778	0.00882601
ENSECAG00000022924	EEF2K	0.65321	4.58849	13.1548	0.000578358	0.0147121
ENSECAG00000014882	CORO1B	0.650314	7.82129	13.4714	0.000503316	0.0132693
ENSECAG00000020739	SLC39A1	0.647405	7.63969	19.3096	4.38997e-05	0.00186996
ENSECAG00000007351	PLAU	0.645362	6.1643	13.0236	0.000612779	0.0155219
ENSECAG00000023081	GNL1	0.645012	4.70271	10.0995	0.00230652	0.0437678
ENSECAG00000014263	FAAP20	0.643631	5.52865	10.0457	0.00236515	0.0446438
ENSECAG00000013764	CHID1	0.642326	6.2044	12.6321	0.000728768	0.0177636
ENSECAG00000011911	DUSP3	0.642085	4.2787	15.4752	0.000643757	0.0160871
ENSECAG00000023958	ADPRH	0.642067	3.89222	12.3947	0.00180409	0.0360712
ENSECAG00000008134	NFIC	0.639685	3.93221	14.7122	0.000827007	0.0196534
ENSECAG00000010884	CYP20A1	0.637792	5.50551	32.1782	3.87445e-07	4.52581e-05
ENSECAG00000007113	ATXN10	0.635775	4.71345	23.7199	0.000124328	0.00430556
ENSECAG00000033728	PIP5K1C	0.630488	4.75478	18.508	6.05862e-05	0.00239904
ENSECAG00000000282	ABCD4	0.629797	5.08906	15.4841	0.000211628	0.00670213
ENSECAG00000000343	HACD4	0.628816	7.3871	18.1641	6.96483e-05	0.0026742
ENSECAG00000022842	PLOD1	0.627838	7.21426	12.8506	0.000661469	0.0164533
ENSECAG00000019207	PARP1	0.627182	4.84042	13.7765	0.000440538	0.0119461
ENSECAG00000024979	ITGA5	0.62642	6.21284	12.9108	0.000644099	0.0160871
ENSECAG00000021040	CDC42BPB	0.62561	3.98319	22.6262	0.00240381	0.045177
ENSECAG00000007382	CIBAR1	0.623919	4.91308	14.4036	0.000335749	0.00968378
ENSECAG00000006575	WDR3	0.623405	4.49826	26.0118	0.000162189	0.00534255
ENSECAG00000026842	ACER3	0.622454	5.89274	20.1518	3.14171e-05	0.00144923
ENSECAG00000013722	PLD3	0.621624	10.2113	11.0175	0.00150932	0.031698
ENSECAG00000000004	RNF170	0.619255	4.42771	27.438	0.000512495	0.013395
ENSECAG00000018189	TWSG1	0.616437	4.29435	12.271	0.00212302	0.0409646
ENSECAG00000020292	PIEZO1	0.613931	4.54471	13.1986	0.000567316	0.0145401
ENSECAG00000015269	TGFBR2	0.613588	6.39246	12.2611	0.000859801	0.0202113
ENSECAG00000010844	MGAT4B	0.613081	6.5129	11.6568	0.00112833	0.0251975
ENSECAG00000008938	GIT1	0.612147	4.41571	22.9614	0.000309886	0.00904779
ENSECAG00000014240	IFT46	0.611532	4.16395	23.7665	0.00267593	0.0489877
ENSECAG00000013999	TSPAN3	0.610519	7.19016	31.2056	5.40015e-07	5.83659e-05
ENSECAG00000012574	ANKRD40	0.608227	5.2486	58.6141	1.22561e-05	0.000679665
ENSECAG00000016227	NAGLU	0.607399	5.58766	15.2307	0.000235645	0.00725841
ENSECAG00000013539	ITFG1	0.607392	4.8781	33.6375	8.65356e-05	0.00318335
ENSECAG00000017222	LMF1	0.604623	4.32848	10.0183	0.00239561	0.0450788
ENSECAG00000017200	HDDC3	0.603707	5.41921	10.169	0.00223309	0.0425744
ENSECAG00000015936	0	0.603186	5.04642	15.1074	0.00024835	0.00754264
ENSECAG00000013416	B3GAT3	0.601176	5.44609	15.402	0.000219122	0.00687494
ENSECAG00000024652	FUCA1	0.600708	7.9107	24.1833	6.67625e-06	0.000434185
ENSECAG00000026924	JKAMP	0.600447	4.4158	18.7704	0.000707293	0.0173656
ENSECAG00000017875	0	0.59997	6.20923	13.3618	0.000528091	0.0137317
ENSECAG00000019632	IDUA	0.598784	4.85211	12.0738	0.000935068	0.021662
ENSECAG00000014825	LRPAP1	0.598386	7.96946	10.4705	0.00194143	0.0382348
ENSECAG00000014270	GDAP2	0.597678	5.05868	15.0495	0.000254546	0.00770771
ENSECAG00000022623	SNX9	0.596393	6.44374	15.2943	0.000229372	0.00713025
ENSECAG00000017534	HPRT1	0.596306	7.55609	15.2074	0.000237999	0.00731605
ENSECAG00000017231	ILVBL	0.595785	6.19535	16.675	0.000128423	0.00442715
ENSECAG00000011841	FAM174A	0.59551	4.64764	14.8164	0.000539653	0.0139488
ENSECAG00000008048	CBX1	0.594322	6.31318	10.706	0.00174143	0.035189
ENSECAG00000018627	OAZ2	0.593837	6.8848	22.1628	1.43574e-05	0.000771599
ENSECAG00000022546	0	0.591395	8.23182	11.7115	0.00110077	0.0247274
ENSECAG00000007384	RAB12	0.588813	5.21817	11.3656	0.00128763	0.0278141
ENSECAG00000007629	DNAJC1	0.588533	4.6973	9.93839	0.00248682	0.046388
ENSECAG00000002611	ETFA	0.58113	5.58725	11.0185	0.0015086	0.031698
ENSECAG00000000743	PRUNE1	0.580472	4.23313	10.5609	0.00203925	0.0397523
ENSECAG00000001058	SLC7A7	0.579579	5.86679	16.5517	0.000135178	0.00462332
ENSECAG00000021907	NDFIP1	0.579187	8.21372	14.319	0.000348215	0.00997703
ENSECAG00000015453	PLA2G12A	0.576082	4.90814	13.5223	0.00049223	0.0130792
ENSECAG00000012838	EPB41L2	0.575456	8.26831	10.4011	0.00200486	0.039233
ENSECAG00000023672	ARL5A	0.574164	5.46528	9.97844	0.00244068	0.0456721
ENSECAG00000005912	STARD8	0.57328	4.78647	17.7251	0.000208641	0.00662136
ENSECAG00000009822	SLC3A2	0.57323	8.5467	10.6904	0.00175396	0.0353716
ENSECAG00000024417	TAX1BP3	0.572937	7.65432	26.753	2.59385e-06	0.000205519
ENSECAG00000010107	TAGLN2	0.572422	9.60103	13.596	0.000476621	0.0127762
ENSECAG00000008003	COQ9	0.569102	5.18835	24.0383	1.83621e-05	0.000946209
ENSECAG00000017559	0	0.564702	5.42323	14.6767	0.000298551	0.00877764
ENSECAG00000015148	EMC1	0.564494	5.07524	12.9363	0.000636873	0.0159591
ENSECAG00000009090	PGM2	0.562858	7.67618	13.863	0.000424276	0.0115879
ENSECAG00000008534	LNPK	0.562781	5.19166	14.3522	0.000343272	0.00984468
ENSECAG00000016039	SLC27A1	0.562309	4.83805	9.79118	0.0026644	0.0488061
ENSECAG00000010292	NKIRAS1	0.562177	4.21826	9.99004	0.00242747	0.0455091
ENSECAG00000042614	ITPRIPL1	0.560907	5.09125	18.0175	7.39298e-05	0.00281722
ENSECAG00000030092	0	0.560626	4.49828	12.1908	0.00131628	0.0283181
ENSECAG00000023774	PRKCSH	0.559745	6.70515	12.8883	0.000650528	0.0162343
ENSECAG00000009197	LANCL1	0.558848	4.39815	9.97416	0.00244556	0.0457353
ENSECAG00000038523	ADH5	0.5584	9.37704	20.987	2.26347e-05	0.00110343
ENSECAG00000035735	0	0.557992	6.71578	18.583	5.87798e-05	0.00234928
ENSECAG00000009153	ARHGAP25	0.557991	7.22762	18.3078	6.57018e-05	0.0025517
ENSECAG00000038367	JOSD2	0.557808	4.757	16.4407	0.000226188	0.00705292
ENSECAG00000022645	CUX1	0.557594	5.66779	19.8459	3.54597e-05	0.0015769
ENSECAG00000007021	SH2B3	0.556638	5.9493	11.4583	0.00123452	0.0268387
ENSECAG00000010596	0	0.555323	5.45961	11.4867	0.00121871	0.0266186
ENSECAG00000005988	REXO2	0.551599	8.0207	19.2602	4.47742e-05	0.00190187
ENSECAG00000012487	PIGF	0.551227	5.49394	11.6347	0.00113969	0.0253739
ENSECAG00000040578	FAM219B	0.549978	4.68355	29.4994	0.000621224	0.0156704
ENSECAG00000020803	PSMD10	0.54902	4.36405	17.6135	0.0021201	0.0409343
ENSECAG00000020351	TMEM106C	0.547732	5.22832	10.955	0.00155312	0.032245
ENSECAG00000017882	CENPX	0.544325	6.90607	10.3312	0.00207089	0.0402657
ENSECAG00000013900	ZDHHC24	0.543754	5.40566	10.5938	0.00183384	0.0365937
ENSECAG00000000887	ARL4C	0.541253	8.63555	10.323	0.00207876	0.0403813
ENSECAG00000019612	ENOPH1	0.541	6.10833	34.8209	1.60085e-07	2.15131e-05
ENSECAG00000009617	UBE2Q2	0.540299	4.42907	10.2968	0.0021042	0.0407303
ENSECAG00000011922	TMBIM1	0.54019	8.27271	15.2391	0.000234807	0.00724053
ENSECAG00000011846	RTN4	0.539196	8.43403	9.88588	0.0025487	0.0472343
ENSECAG00000008719	MTFR1L	0.538515	4.84132	15.3357	0.000505483	0.0132889
ENSECAG00000016674	LAPTM4A	0.535989	9.42346	17.6495	8.59169e-05	0.00317053
ENSECAG00000020866	SCCPDH	0.531038	4.44106	19.2144	0.00267851	0.0490054
ENSECAG00000010823	NUS1	0.52671	5.0902	10.9455	0.00155993	0.032361
ENSECAG00000014743	ELOVL1	0.526537	6.41543	16.036	0.000167705	0.0054857
ENSECAG00000008378	COMMD10	0.524634	4.97161	12.3052	0.000843041	0.0199422
ENSECAG00000014564	UFM1	0.522999	5.99594	19.2177	4.55421e-05	0.00191839
ENSECAG00000016725	TAF11	0.522284	5.44003	23.0695	1.1445e-05	0.000643697
ENSECAG00000010013	0	0.52004	6.33701	20.5533	2.68235e-05	0.001265
ENSECAG00000007479	WSB2	0.517749	6.4384	19.8458	3.54623e-05	0.0015769
ENSECAG00000023793	EXOC1	0.516117	5.02092	13.542	0.000488019	0.0129972
ENSECAG00000022357	EIF4E1B	0.510684	7.01292	16.2729	0.000151858	0.00506266
ENSECAG00000039508	PGRMC1	0.509322	5.49753	11.6886	0.00111224	0.0249481
ENSECAG00000008007	TBCB	0.506931	6.84032	11.7194	0.00109684	0.0246939
ENSECAG00000016488	RCN2	0.50684	4.79915	11.6079	0.00168648	0.034284
ENSECAG00000018381	RPN2	0.506819	8.21131	19.2329	4.52657e-05	0.00191205
ENSECAG00000012699	KDELR1	0.505932	6.5035	18.8594	5.25825e-05	0.00215517
ENSECAG00000015051	NACC1	0.504618	5.97012	16.5916	0.000132955	0.00456267
ENSECAG00000004900	SLC35A4	0.504418	5.4477	12.4049	0.000806341	0.0192526
ENSECAG00000016874	PRKACA	0.502923	5.72402	20.845	2.39261e-05	0.0011516
ENSECAG00000019019	SNX1	0.502534	7.49036	18.5675	5.91472e-05	0.00236052
ENSECAG00000015581	TPI1	0.501583	9.13054	9.89232	0.00254103	0.0471722
ENSECAG00000000352	IKBKE	0.501548	5.33566	13.4053	0.000518094	0.0135181
ENSECAG00000014425	PIGK	0.499445	5.15078	13.3564	0.000529333	0.0137522
ENSECAG00000007696	TNFAIP8L2	0.499046	7.12715	9.8352	0.00260995	0.0480405
ENSECAG00000007660	DYNC1I2	0.498671	6.46125	19.5149	4.04472e-05	0.0017574
ENSECAG00000017805	HSD17B4	0.497978	6.42826	17.2962	9.93277e-05	0.00358276
ENSECAG00000011347	TCEAL8	0.495674	5.11717	13.5342	0.000489673	0.0130226
ENSECAG00000007773	ZMPSTE24	0.492151	4.563	18.5037	0.00226093	0.0430243
ENSECAG00000021995	M6PR	0.491408	7.84429	10.6934	0.00175155	0.0353463
ENSECAG00000021375	DLAT	0.490371	4.94334	12.4167	0.000802098	0.0191966
ENSECAG00000008653	GALNT2	0.488116	4.92795	12.2582	0.000860948	0.0202226
ENSECAG00000016519	ARV1	0.487747	5.97827	11.4239	0.00125395	0.0272125
ENSECAG00000014554	PIGH	0.483462	5.43637	14.2742	0.00035502	0.0100958
ENSECAG00000024732	EXOSC9	0.479065	5.11849	11.7542	0.00107974	0.0244164
ENSECAG00000000095	GOT1	0.478791	5.16879	14.3666	0.000341141	0.00980207
ENSECAG00000010378	CCNY	0.478739	6.31903	12.1268	0.000913104	0.0212856
ENSECAG00000034225	FAM89B	0.475093	5.43325	11.8736	0.00102317	0.0233265
ENSECAG00000016295	EED	0.473902	6.81464	12.7411	0.000694334	0.0171305
ENSECAG00000013653	TPMT	0.47206	5.7173	14.4066	0.000335316	0.00968048
ENSECAG00000013226	ZDHHC6	0.469817	5.33902	16.2413	0.000153879	0.00512282
ENSECAG00000002350	CTSA	0.468508	9.03267	12.3795	0.000815529	0.0194262
ENSECAG00000011717	UBAC1	0.467728	6.59377	10.0752	0.00233282	0.0441433
ENSECAG00000015035	TM2D1	0.467451	5.59962	12.1401	0.000907669	0.0212052
ENSECAG00000022985	USP14	0.467306	4.7341	14.9422	0.00205888	0.0400836
ENSECAG00000014855	NIBAN3	0.461126	6.80978	10.6452	0.0017909	0.0358545
ENSECAG00000021415	SLC16A5	0.459427	5.69446	14.1739	0.000370748	0.0104356
ENSECAG00000011743	PIGS	0.459157	5.66578	20.4725	4.66946e-05	0.00195879
ENSECAG00000018768	0	0.450589	5.93922	15.1677	0.000242054	0.00741817
ENSECAG00000010493	ENTPD4	0.449315	5.14956	10.5916	0.0018357	0.0366066
ENSECAG00000019024	FAM204A	0.439987	6.27899	14.7132	0.000293916	0.00866653
ENSECAG00000009791	ARPC5L	0.438833	6.88738	15.1099	0.00024808	0.00754197
ENSECAG00000014387	RASA3	0.435609	5.47826	9.83319	0.00261241	0.0480533
ENSECAG00000011376	NAGA	0.431852	7.72233	12.6172	0.00073361	0.0178101
ENSECAG00000018499	EMC7	0.429996	6.35637	9.88445	0.00255041	0.0472343
ENSECAG00000005729	RRAGA	0.428909	6.85803	14.2089	0.000365171	0.0103168
ENSECAG00000019714	GMPR2	0.428389	5.97929	10.7928	0.00167318	0.0341048
ENSECAG00000008165	IVD	0.427322	5.40452	15.2933	0.00136559	0.0292278
ENSECAG00000023175	GAREM2	0.425542	6.50345	12.6624	0.000719022	0.0175966
ENSECAG00000008107	FERMT3	0.417007	8.19024	14.3914	0.000337509	0.0097161
ENSECAG00000015861	EI24	0.416298	5.67103	15.2509	0.000233636	0.00722583
ENSECAG00000013668	GPAA1	0.415813	6.82702	13.4472	0.000508669	0.0133179
ENSECAG00000023559	SPCS1	0.41514	7.41581	14.2803	0.000354078	0.0100958
ENSECAG00000012365	VDAC1	0.413732	6.49884	15.3156	0.0002273	0.00707307
ENSECAG00000000547	TM9SF4	0.404714	5.38677	14.8827	0.000755318	0.0181917
ENSECAG00000003632	RANBP9	0.404354	5.26791	11.5559	0.00177056	0.0356117
ENSECAG00000020695	RNASEH1	0.403207	6.4448	14.8164	0.000281201	0.00836469
ENSECAG00000017319	HMOX2	0.400818	6.78661	25.3223	4.37419e-06	0.000312589
ENSECAG00000009240	SNX17	0.400026	7.052	18.8133	5.35671e-05	0.0021779
ENSECAG00000020575	TFG	0.399287	6.47961	15.2814	0.000230631	0.00715475
ENSECAG00000004389	MFF	0.398073	7.63437	12.9665	0.000628426	0.0158127
ENSECAG00000017202	SNX5	0.397332	6.28277	10.0848	0.00232244	0.0440018
ENSECAG00000019556	NUDT9	0.395246	6.08439	13.235	0.000558319	0.0143579
ENSECAG00000015518	DPP3	0.395219	5.03034	11.2787	0.00243741	0.045639
ENSECAG00000000019	MRPL52	0.391575	6.92159	12.0658	0.000938465	0.0217242
ENSECAG00000026994	TMEM14C	0.39086	7.79121	10.0763	0.00233162	0.0441433
ENSECAG00000012070	PPM1M	0.390041	6.74601	11.9289	0.00099798	0.0228661
ENSECAG00000011173	PPP2CB	0.382517	7.71355	10.1646	0.00223767	0.0426351
ENSECAG00000015773	AMFR	0.38082	6.50629	15.1602	0.000242826	0.00743434
ENSECAG00000018394	MESD	0.3765	6.54343	14.8081	0.000282208	0.00838643
ENSECAG00000020246	SEPTIN9	0.375609	7.32314	14.4651	0.000326965	0.00948447
ENSECAG00000019388	MPHOSPH6	0.374775	5.77784	11.2225	0.00137437	0.0293537
ENSECAG00000002521	CNP	0.371322	5.6924	16.4932	0.000545313	0.0140831
ENSECAG00000036345	SNX12	0.371276	6.62302	21.1604	2.11555e-05	0.00104924
ENSECAG00000008167	SPPL2A	0.370417	6.33535	10.5296	0.00188906	0.0374869
ENSECAG00000022587	MLF2	0.366992	7.53576	12.3955	0.000809727	0.0193183
ENSECAG00000022100	DHRS7B	0.356162	5.62418	10.1994	0.00220167	0.0420547
ENSECAG00000016621	ARL2BP	0.354835	6.7348	12.5862	0.000743777	0.0180138
ENSECAG00000012988	UCHL5	0.354345	5.35013	13.4038	0.00194378	0.0382348
ENSECAG00000022254	TPM4	0.353769	9.00947	10.1706	0.0022314	0.0425689
ENSECAG00000025054	RAB5C	0.344325	6.70085	10.247	0.00215348	0.0413946
ENSECAG00000000372	ARL1	0.341043	6.75043	10.2955	0.00210551	0.0407303
ENSECAG00000023935	CPSF2	0.335398	5.73554	15.7151	0.00114367	0.0254092
ENSECAG00000014466	GPR108	0.331596	6.40689	10.3722	0.00203186	0.0396336
ENSECAG00000014694	TMX2	0.328663	6.15328	9.88429	0.0025506	0.0472343
ENSECAG00000008273	ARF3	0.326672	8.44814	10.5899	0.00183718	0.0366121
ENSECAG00000020426	SNAPIN	0.324582	5.91989	10.1655	0.00259141	0.0478733
ENSECAG00000014215	SDHC	0.319633	8.62492	9.88485	0.00254993	0.0472343
ENSECAG00000004691	PDCD6IP	0.290607	6.6623	10.673	0.00176809	0.0355856
ENSECAG00000007795	NRBP1	0.251634	6.83742	13.285	0.000546187	0.0140937
ENSECAG00000025104	HNRNPK	-0.23844	8.11966	10.9257	0.00157413	0.0325888
ENSECAG00000021380	RBMX	-0.269197	8.22482	13.8828	0.000420626	0.0115231
ENSECAG00000007965	CDK9	-0.288086	6.25635	11.8045	0.00105552	0.0239769
ENSECAG00000026911	UBE2D2	-0.299226	8.00578	10.3796	0.00202492	0.039549
ENSECAG00000021868	NCL	-0.302188	8.28618	14.0958	0.000383495	0.0107347
ENSECAG00000022341	DNM2	-0.312327	7.40557	12.1116	0.000919359	0.0213797
ENSECAG00000022389	0	-0.315947	8.503	10.9409	0.00156321	0.0324069
ENSECAG00000006721	0	-0.320198	7.47052	9.83978	0.00260436	0.0480088
ENSECAG00000016276	NUP50	-0.320726	6.09577	13.9819	0.000402911	0.0111854
ENSECAG00000014291	PAFAH1B1	-0.321172	6.39846	19.2386	4.51631e-05	0.00191184
ENSECAG00000024982	TSPAN31	-0.321919	6.8533	10.5229	0.00189496	0.037542
ENSECAG00000022628	PRPF38A	-0.322199	5.95959	13.8787	0.000421372	0.0115293
ENSECAG00000023962	SF3A1	-0.333402	6.05627	10.4368	0.0019719	0.0387378
ENSECAG00000011080	0	-0.334952	6.37105	11.5335	0.0011931	0.0262577
ENSECAG00000000286	HIRA	-0.33817	6.22025	17.3684	0.000148351	0.00496208
ENSECAG00000011683	MCRS1	-0.340715	5.56663	10.9869	0.00153056	0.0320094
ENSECAG00000022023	CDC42SE1	-0.342088	9.472	13.4863	0.000500039	0.0132058
ENSECAG00000006875	IP6K2	-0.345657	6.64779	13.4526	0.000507477	0.0133097
ENSECAG00000022918	TBC1D10B	-0.346086	5.88435	12.8259	0.000668749	0.0165936
ENSECAG00000013759	ARHGEF2	-0.34994	6.32796	18.0926	7.17021e-05	0.00274265
ENSECAG00000006400	TOX4	-0.350019	6.00469	22.3936	7.03967e-05	0.00269952
ENSECAG00000007750	DDX39B	-0.352473	6.94897	11.3924	0.00127207	0.0275367
ENSECAG00000004604	FBXW2	-0.356079	5.7959	18.9459	0.000354848	0.0100958
ENSECAG00000008730	MAP4K4	-0.357746	6.29104	10.8161	0.00165537	0.033834
ENSECAG00000014996	KAT5	-0.360912	5.25007	10.9028	0.00194156	0.0382348
ENSECAG00000023692	BCLAF1	-0.362311	5.81924	10.9097	0.00158571	0.0327839
ENSECAG00000003229	HNRNPF	-0.362662	8.06486	16.7259	0.000125735	0.00434438
ENSECAG00000024679	0	-0.369227	5.91972	10.9852	0.0015318	0.0320094
ENSECAG00000012292	SRRT	-0.372046	5.99512	18.3144	6.55266e-05	0.00254842
ENSECAG00000007190	HNRNPH3	-0.372884	6.74307	15.0205	0.000257712	0.00778028
ENSECAG00000019336	UBN1	-0.373266	5.29137	10.6171	0.00181428	0.0362511
ENSECAG00000005374	WAC	-0.373473	5.28619	17.4808	0.00194301	0.0382348
ENSECAG00000016890	FGFR1OP2	-0.373582	5.84464	10.7087	0.00173924	0.0351681
ENSECAG00000000496	PRR14	-0.377224	5.48718	12.3242	0.000835924	0.0198033
ENSECAG00000020822	DIAPH1	-0.378417	6.0229	10.2497	0.0021508	0.0413693
ENSECAG00000024834	KCMF1	-0.378908	6.09027	10.853	0.00162753	0.0333984
ENSECAG00000011508	TRA2A	-0.379341	5.75697	12.7814	0.000682065	0.0168689
ENSECAG00000001650	DPF2	-0.379516	5.6489	24.5065	0.000185956	0.00600177
ENSECAG00000008632	STX5	-0.380106	5.69609	14.3742	0.000340024	0.00977924
ENSECAG00000011370	SMARCD2	-0.380307	5.46845	10.8683	0.00161614	0.0332546
ENSECAG00000007682	STK24	-0.380462	5.73637	13.4592	0.000506013	0.0132889
ENSECAG00000016554	USP19	-0.384705	5.19475	14.3368	0.00207949	0.0403813
ENSECAG00000024092	RANGAP1	-0.387393	6.11939	11.179	0.00140192	0.0298162
ENSECAG00000007920	ATXN7L3	-0.387467	5.14328	12.2672	0.00273643	0.0499748
ENSECAG00000005805	YY1	-0.393451	5.83598	14.553	0.000314833	0.00915881
ENSECAG00000016238	RPS6KA1	-0.395001	7.22357	14.2612	0.000357021	0.0101432
ENSECAG00000015420	UBE2H	-0.395309	5.3854	9.74867	0.00271811	0.0496701
ENSECAG00000006289	NCOR1	-0.396051	5.44806	10.6618	0.0017772	0.0356272
ENSECAG00000000859	HEXIM1	-0.396227	6.34125	12.2871	0.000849894	0.0200467
ENSECAG00000009928	CSNK1D	-0.399901	6.34684	25.5787	3.98035e-06	0.000291294
ENSECAG00000002544	PCBP1	-0.401072	8.18269	23.4491	8.79752e-06	0.000532062
ENSECAG00000010819	OTUD5	-0.401226	5.68511	23.2579	0.000114476	0.00401938
ENSECAG00000017470	MAFG	-0.403495	6.75274	12.2864	0.000850156	0.0200467
ENSECAG00000021146	SMU1	-0.403517	5.65267	27.927	6.72781e-05	0.00260626
ENSECAG00000018521	CPSF7	-0.403912	5.07969	19.4173	0.00117382	0.0259085
ENSECAG00000012725	RNF10	-0.405322	7.11919	16.0236	0.000168576	0.00550519
ENSECAG00000017076	NSRP1	-0.406444	5.00931	11.5731	0.00141986	0.0301768
ENSECAG00000022269	CLK3	-0.40912	5.64476	10.0463	0.00236448	0.0446438
ENSECAG00000010263	SASH3	-0.409133	7.23805	10.7322	0.00172054	0.0349061
ENSECAG00000019466	ARIH1	-0.410691	5.00181	15.4288	0.00261381	0.0480533
ENSECAG00000008649	CCDC12	-0.412108	6.47258	14.2888	0.000352793	0.0100702
ENSECAG00000019097	TANK	-0.412493	6.91261	12.6633	0.000718747	0.0175966
ENSECAG00000000253	WAS	-0.417387	6.77998	12.0931	0.000927036	0.0215417
ENSECAG00000011036	NRBF2	-0.419173	4.89876	16.8466	0.001987	0.038984
ENSECAG00000011132	DDX5	-0.423456	8.12557	21.7805	1.6635e-05	0.000872576
ENSECAG00000029973	SMNDC1	-0.427267	4.9601	11.7714	0.00119429	0.0262649
ENSECAG00000009430	C13H16orf72	-0.428122	6.06718	11.587	0.00116456	0.0257415
ENSECAG00000019601	DHX8	-0.428797	5.0185	26.5377	0.000666037	0.0165398
ENSECAG00000025072	KDM2A	-0.4313	4.78018	13.786	0.00271367	0.0496189
ENSECAG00000014780	XBP1	-0.43135	5.83087	10.5495	0.00187178	0.0371798
ENSECAG00000029915	PHF23	-0.437425	6.22194	19.9569	3.39339e-05	0.00152682
ENSECAG00000023879	IQGAP1	-0.438092	7.20248	11.5144	0.00120352	0.0263987
ENSECAG00000005699	SERTAD3	-0.439738	5.70572	15.2016	0.000238581	0.00732655
ENSECAG00000008693	PTPN12	-0.440167	5.97075	14.4229	0.000332957	0.00963072
ENSECAG00000016684	NUMB	-0.440431	5.17602	10.8158	0.00165562	0.033834
ENSECAG00000019205	PPP2R2A	-0.443359	5.00368	11.3304	0.00130842	0.028196
ENSECAG00000020854	TARS1	-0.4455	5.71059	12.3651	0.000820766	0.0195356
ENSECAG00000022179	PPP4C	-0.446007	7.55639	14.8585	0.000276179	0.00823951
ENSECAG00000023181	CNOT3	-0.451022	5.08533	18.7881	0.000243357	0.0074431
ENSECAG00000024935	GSK3B	-0.45116	5.34734	21.8012	6.95387e-05	0.00267337
ENSECAG00000010463	ENTR1	-0.452272	5.28797	13.0013	0.000618835	0.0156361
ENSECAG00000020652	ECHDC1	-0.45363	4.61216	11.9381	0.00153545	0.0320284
ENSECAG00000005320	CGGBP1	-0.454746	6.68646	29.6695	9.193e-07	8.92015e-05
ENSECAG00000013423	RBM39	-0.454813	6.93506	14.556	0.000314431	0.00915588
ENSECAG00000016242	0	-0.460764	7.06661	15.4792	0.000212067	0.00670906
ENSECAG00000016491	ARAP1	-0.463	6.92034	11.1814	0.00140034	0.0298098
ENSECAG00000016330	TNFRSF1A	-0.463327	7.27513	19.9169	3.44763e-05	0.00154437
ENSECAG00000007377	SPPL3	-0.464047	4.86559	16.8475	0.00119803	0.026328
ENSECAG00000017698	CXXC1	-0.46594	5.78579	17.6574	8.56381e-05	0.00316799
ENSECAG00000018342	GPAT4	-0.465976	6.48647	24.2544	6.50133e-06	0.000426462
ENSECAG00000014268	KDM5B	-0.466412	4.76948	12.2379	0.00120606	0.026412
ENSECAG00000009324	PSME3IP1	-0.467292	6.17791	18.4609	6.17537e-05	0.00242943
ENSECAG00000022940	RBM4	-0.469211	7.15337	31.9078	4.24752e-07	4.82895e-05
ENSECAG00000022429	DMAC2L	-0.470277	4.94375	12.2722	0.00114705	0.025447
ENSECAG00000021567	RNF167	-0.470795	6.80339	10.6561	0.00178193	0.0356986
ENSECAG00000006710	TBC1D15	-0.474356	4.42543	15.4363	0.00249456	0.04648
ENSECAG00000021294	SPTLC2	-0.475489	5.36241	9.85246	0.00258892	0.0478564
ENSECAG00000006800	WDR45	-0.478633	6.42606	17.605	8.74958e-05	0.00321322
ENSECAG00000024653	GGNBP2	-0.480372	5.50244	30.5544	1.71184e-05	0.000896385
ENSECAG00000021039	KMT5A	-0.482009	5.53344	12.5203	0.00076591	0.0184176
ENSECAG00000019987	GRIPAP1	-0.483551	5.50794	24.6572	8.44914e-06	0.000517356
ENSECAG00000042673	SLC66A2	-0.484968	5.47415	11.8797	0.00102033	0.0232821
ENSECAG00000010744	ADSS2	-0.485954	6.64973	10.9659	0.00154542	0.0321699
ENSECAG00000006773	CIR1	-0.488579	5.35631	10.8084	0.00166122	0.0339066
ENSECAG00000008029	ATF7IP	-0.489548	4.80727	12.3701	0.000906323	0.0211901
ENSECAG00000014460	MAPK3	-0.490649	6.39122	11.7891	0.0010629	0.0240727
ENSECAG00000013304	COP1	-0.492086	5.55765	24.5793	1.28174e-05	0.000701403
ENSECAG00000018924	PTK2B	-0.492606	6.7151	10.9232	0.00157593	0.0326039
ENSECAG00000011128	FBXL3	-0.493317	4.97659	13.4877	0.000499732	0.0132058
ENSECAG00000018098	SON	-0.495799	6.24307	18.4473	6.20931e-05	0.00243962
ENSECAG00000038153	ZBTB7B	-0.496357	6.14651	20.5061	2.73252e-05	0.00128495
ENSECAG00000008876	PTPRE	-0.497227	6.3499	13.8329	0.000429865	0.0116984
ENSECAG00000013696	SLU7	-0.498965	5.45582	25.7642	1.20613e-05	0.000673371
ENSECAG00000020889	CHTOP	-0.501323	7.19071	33.9602	2.12878e-07	2.73086e-05
ENSECAG00000007465	TBRG1	-0.501567	4.93759	25.8797	0.000244001	0.00745529
ENSECAG00000024784	ING4	-0.502004	5.30798	19.2304	4.95639e-05	0.00205346
ENSECAG00000016814	PPM1A	-0.503668	5.83281	27.3813	2.06793e-06	0.000171131
ENSECAG00000008005	AKT2	-0.504139	5.47584	22.5593	1.23344e-05	0.000682345
ENSECAG00000020475	MIER1	-0.504668	5.52432	16.9659	0.000113829	0.00400127
ENSECAG00000000735	MKNK1	-0.505036	6.81759	12.649	0.000723315	0.0176732
ENSECAG00000016948	H3-3B	-0.50611	10.6557	24.5264	5.87396e-06	0.000392083
ENSECAG00000000691	WDR33	-0.507028	4.61153	70.6505	0.000433303	0.0117814
ENSECAG00000012804	DENND5A	-0.507135	6.30816	23.4972	8.6391e-06	0.000524756
ENSECAG00000009412	MAP2K7	-0.508479	4.48758	14.7632	0.00154447	0.0321699
ENSECAG00000005199	HHEX	-0.509233	6.04302	13.9775	0.000403675	0.0111862
ENSECAG00000009631	FBXO6	-0.509895	4.72036	15.352	0.000341674	0.00980811
ENSECAG00000018837	YIPF4	-0.510296	6.01254	13.5067	0.000495609	0.0131231
ENSECAG00000023016	PHF3	-0.51148	4.61854	22.0013	0.000803549	0.0192011
ENSECAG00000010977	ARHGAP45	-0.512263	7.21669	17.3321	9.78694e-05	0.00354278
ENSECAG00000015512	BCL7B	-0.512295	5.83627	13.0026	0.000618503	0.0156361
ENSECAG00000030567	0	-0.512919	5.32976	13.7424	0.000447142	0.0121035
ENSECAG00000021097	ACIN1	-0.513283	6.01455	30.0919	7.93417e-07	7.97909e-05
ENSECAG00000000042	ZC3H11A	-0.513639	5.57254	20.0608	3.25682e-05	0.00148073
ENSECAG00000007556	SHKBP1	-0.513746	6.41377	13.9401	0.000410291	0.0113076
ENSECAG00000020567	MTG2	-0.514329	4.75043	19.1058	0.000349619	0.0100078
ENSECAG00000010236	XPA	-0.519097	4.96212	13.9176	0.000414326	0.0113878
ENSECAG00000019946	MEMO1	-0.520366	6.01357	19.4327	4.17939e-05	0.00180301
ENSECAG00000010103	ZC3H7B	-0.520438	5.96363	9.94902	0.00247449	0.0462193
ENSECAG00000006293	KLHDC3	-0.520957	5.48671	17.0163	0.000111482	0.00394157
ENSECAG00000013120	SLC26A6	-0.521154	5.16165	13.1737	0.00057357	0.0146632
ENSECAG00000018062	KDM3B	-0.522785	4.60982	19.6483	0.000730782	0.0177841
ENSECAG00000009721	SETD2	-0.525074	4.36696	10.0529	0.00235725	0.0445779
ENSECAG00000006995	TMEM59	-0.526901	8.1517	12.776	0.000683691	0.0168953
ENSECAG00000003869	ZC3H7A	-0.527182	5.17055	19.3774	4.54264e-05	0.00191617
ENSECAG00000015289	PRPF39	-0.528945	4.38297	14.8079	0.00158784	0.0328056
ENSECAG00000017349	CERT1	-0.529142	5.55836	10.9619	0.00154819	0.0322056
ENSECAG00000016193	FBXO38	-0.529202	4.52385	30.857	0.000697532	0.0171954
ENSECAG00000014189	0	-0.529622	6.03887	12.5619	0.000751863	0.0181373
ENSECAG00000024124	MEPCE	-0.530448	4.8929	17.7028	8.40621e-05	0.00312874
ENSECAG00000023172	PRKCD	-0.530958	7.01991	22.18	1.42631e-05	0.000768059
ENSECAG00000013864	CNOT2	-0.531593	4.78865	19.4259	6.84486e-05	0.00263814
ENSECAG00000006964	MPZL1	-0.531786	5.16914	10.5667	0.00185697	0.0369338
ENSECAG00000016265	STK10	-0.532935	9.3188	10.6635	0.00177582	0.0356231
ENSECAG00000000540	CCDC174	-0.533193	4.88393	19.107	0.000143502	0.00482648
ENSECAG00000015324	0	-0.53427	5.22128	19.5195	4.03728e-05	0.00175668
ENSECAG00000010200	OSBPL2	-0.534284	6.48322	37.6858	6.31831e-08	9.99445e-06
ENSECAG00000008622	SEMA4A	-0.536632	6.6894	11.5189	0.00120102	0.0263748
ENSECAG00000024031	KIAA0232	-0.537799	4.21692	12.0653	0.00194199	0.0382348
ENSECAG00000016465	ZDHHC20	-0.539668	6.52268	13.187	0.000570213	0.0145947
ENSECAG00000016773	NABP1	-0.540662	5.42966	14.6613	0.000300527	0.00882601
ENSECAG00000022785	YJU2	-0.5419	4.87696	29.4918	4.96276e-05	0.00205346
ENSECAG00000023851	SCAF11	-0.542399	5.7674	16.4017	0.000143901	0.00483452
ENSECAG00000020481	HERPUD2	-0.543755	5.62056	16.035	0.000167773	0.0054857
ENSECAG00000020260	TYK2	-0.54423	6.35352	11.7251	0.00109404	0.0246492
ENSECAG00000005266	SORD	-0.544431	5.91892	11.8409	0.00103836	0.023637
ENSECAG00000022379	RNF34	-0.544599	5.58993	20.6597	2.5727e-05	0.00122469
ENSECAG00000010425	ZNF326	-0.544945	4.59453	15.0117	0.00102381	0.0233265
ENSECAG00000022494	USP15	-0.547269	5.54418	12.2784	0.000853186	0.0200714
ENSECAG00000016922	AZIN1	-0.548731	6.14553	20.1455	3.14959e-05	0.00144934
ENSECAG00000017929	MKRN1	-0.549817	6.07453	16.4386	0.000141707	0.00478302
ENSECAG00000009488	SYK	-0.549968	7.78915	11.9583	0.000984864	0.0226258
ENSECAG00000042810	0	-0.551455	9.9595	22.79	1.12954e-05	0.000638858
ENSECAG00000039741	0	-0.552337	6.70387	12.0273	0.000954822	0.0220356
ENSECAG00000010961	MBP	-0.554208	7.07163	10.6782	0.00176383	0.0355234
ENSECAG00000014676	PREX1	-0.554955	6.93585	17.4765	9.22312e-05	0.0033587
ENSECAG00000018243	BAZ2A	-0.555672	4.98062	12.0046	0.000964608	0.0221772
ENSECAG00000017857	SMAD4	-0.556345	4.38668	11.2685	0.0013458	0.0288858
ENSECAG00000012499	SHOC2	-0.556946	5.17493	12.976	0.000625813	0.0157709
ENSECAG00000003887	PBX2	-0.556972	5.7016	25.5963	3.95468e-06	0.000290115
ENSECAG00000024965	DYRK1A	-0.557506	5.00398	19.2367	4.51977e-05	0.00191184
ENSECAG00000022617	PRKAA1	-0.558868	4.48617	15.3191	0.000482477	0.012899
ENSECAG00000016493	PHF12	-0.559098	4.27209	12.0454	0.00142936	0.0303363
ENSECAG00000001359	MAU2	-0.559139	4.84861	11.4775	0.00122381	0.0267014
ENSECAG00000003471	WTAP	-0.559661	6.50463	26.3406	3.01264e-06	0.00023341
ENSECAG00000016603	USP11	-0.560163	5.02895	14.5868	0.000310299	0.00904779
ENSECAG00000019432	NLRX1	-0.560182	4.82507	9.98212	0.00243649	0.045639
ENSECAG00000029328	0	-0.560315	6.3961	13.7911	0.00043776	0.0118813
ENSECAG00000019517	TRIM56	-0.561618	4.17785	13.0653	0.00147172	0.0311049
ENSECAG00000020337	DOCK11	-0.562218	4.75222	13.9544	0.000407741	0.0112782
ENSECAG00000017012	PTEN	-0.56523	5.17816	13.5183	0.000493092	0.0130907
ENSECAG00000016486	ARRDC2	-0.56547	5.39832	14.2326	0.000361462	0.0102406
ENSECAG00000018995	CD47	-0.566224	5.99648	10.0337	0.00237842	0.0448044
ENSECAG00000024699	CYTH1	-0.568062	6.6777	13.7437	0.000446885	0.0121035
ENSECAG00000011067	CAPN3	-0.569241	5.5168	11.3618	0.00128988	0.027843
ENSECAG00000022194	ANKRD13A	-0.5696	5.40312	11.2324	0.00136815	0.0292621
ENSECAG00000013632	RSPRY1	-0.570194	4.16631	20.3818	0.000502429	0.0132574
ENSECAG00000009794	0	-0.571196	7.1327	11.4179	0.00125742	0.0272389
ENSECAG00000014572	RBBP6	-0.571274	4.60805	16.6181	0.000195179	0.00626616
ENSECAG00000013048	TTC32	-0.572144	5.36546	12.6454	0.000724463	0.017687
ENSECAG00000020447	RBM5	-0.573133	5.959	20.1294	3.16968e-05	0.00145638
ENSECAG00000013763	RELA	-0.574453	6.41052	18.8516	5.27482e-05	0.00215819
ENSECAG00000020213	PGS1	-0.575394	5.37477	30.9252	5.94669e-07	6.29292e-05
ENSECAG00000019671	ANXA11	-0.576902	7.95266	23.5619	8.43072e-06	0.000517272
ENSECAG00000021930	PUM2	-0.577263	5.09876	11.7554	0.00107915	0.0244164
ENSECAG00000017989	TAB2	-0.578684	5.64938	18.9171	5.13762e-05	0.00212004
ENSECAG00000004253	FBXO34	-0.578779	4.29087	16.2489	0.000653995	0.0162941
ENSECAG00000010663	SKIL	-0.578845	4.05443	11.6242	0.00114509	0.0254221
ENSECAG00000000650	NPL	-0.579287	8.50669	11.6843	0.00111442	0.0249786
ENSECAG00000021303	CCNJL	-0.580817	3.88106	15.1671	0.00264188	0.048452
ENSECAG00000025149	ELF4	-0.581844	4.73411	23.0546	7.35833e-05	0.0028078
ENSECAG00000028970	SP1	-0.582075	5.01086	9.8392	0.00260506	0.0480088
ENSECAG00000010932	AGPAT2	-0.582596	6.90265	11.4216	0.0012553	0.0272125
ENSECAG00000018659	SAFB	-0.584164	6.33654	16.4712	0.000139792	0.00473993
ENSECAG00000013930	SP3	-0.586103	5.83265	15.221	0.000236628	0.00728127
ENSECAG00000013742	MAEA	-0.586162	6.87857	22.9604	1.05865e-05	0.000611259
ENSECAG00000020888	TAGAP	-0.587066	5.73555	10.8711	0.00161405	0.033234
ENSECAG00000010769	CWC22	-0.590303	4.25691	22.7069	0.000796144	0.0190691
ENSECAG00000009030	RNF115	-0.590392	6.83437	12.179	0.00089199	0.0209033
ENSECAG00000016424	STXBP2	-0.591759	6.84255	15.6906	0.000193944	0.00623309
ENSECAG00000036923	RAB8B	-0.592476	8.85063	15.3172	0.000227146	0.00707307
ENSECAG00000007444	MOB3A	-0.592508	6.95032	19.2934	4.41841e-05	0.00187943
ENSECAG00000010087	GNAI3	-0.593037	6.4032	15.4163	0.000217794	0.00685263
ENSECAG00000009865	NFAM1	-0.593942	7.78376	11.7324	0.00109042	0.0245858
ENSECAG00000014130	CSNK2A2	-0.594632	5.62182	30.8774	6.04542e-07	6.35313e-05
ENSECAG00000007001	ZSWIM8	-0.595453	5.6914	23.8485	7.56895e-06	0.000474951
ENSECAG00000021243	PTBP3	-0.596422	5.56227	10.5239	0.00189406	0.037542
ENSECAG00000011382	CCNDBP1	-0.596807	4.19875	13.1425	0.00191882	0.0379652
ENSECAG00000009356	SLC25A28	-0.597041	5.54088	10.4689	0.00194284	0.0382348
ENSECAG00000000626	PDPK1	-0.597901	4.22074	14.8305	0.000615243	0.0155713
ENSECAG00000022295	AKAP17A	-0.598337	4.98005	17.569	8.8796e-05	0.00324734
ENSECAG00000020072	FNBP4	-0.600533	5.10267	13.205	0.000565721	0.0145114
ENSECAG00000006991	PECAM1	-0.600931	6.21426	18.7949	5.39662e-05	0.002189
ENSECAG00000013828	MARF1	-0.602438	4.37819	13.3927	0.000520961	0.0135696
ENSECAG00000014019	CHIC2	-0.602493	5.22979	19.1031	4.76814e-05	0.00198919
ENSECAG00000024343	0	-0.602918	4.52528	10.8575	0.00162415	0.0333517
ENSECAG00000016830	IP6K1	-0.603147	5.39321	21.5799	1.79758e-05	0.000931644
ENSECAG00000022905	ACOX1	-0.603529	5.80919	21.2855	2.01506e-05	0.00101324
ENSECAG00000011357	GATAD2B	-0.603672	4.00411	17.3135	0.00184382	0.0367205
ENSECAG00000023300	TMF1	-0.603978	4.96497	14.3031	0.00035061	0.0100267
ENSECAG00000018130	ZFAND6	-0.604997	6.28362	11.9344	0.000995535	0.0228364
ENSECAG00000002987	LRRC42	-0.606116	4.60382	16.8686	0.000118512	0.00414192
ENSECAG00000014575	RB1	-0.606506	4.68223	11.5953	0.00116016	0.0256782
ENSECAG00000005770	BNIP3L	-0.606989	7.27169	12.1529	0.000902492	0.0211221
ENSECAG00000021281	KDM5A	-0.607753	4.08389	14.3767	0.00118598	0.0261389
ENSECAG00000017541	GIGYF1	-0.608202	4.32046	13.4417	0.000509908	0.0133389
ENSECAG00000003954	BLOC1S4	-0.608939	6.47339	22.6461	1.19323e-05	0.000667398
ENSECAG00000012316	DTWD1	-0.608987	4.71434	13.4581	0.000506247	0.0132889
ENSECAG00000017022	UPF2	-0.61155	4.3594	18.5683	0.000247579	0.00753494
ENSECAG00000020134	RCAN3	-0.614837	4.0604	10.8691	0.00251197	0.046747
ENSECAG00000016585	SUPT4H1	-0.616394	7.46994	13.1713	0.00057419	0.0146667
ENSECAG00000023818	UVRAG	-0.616463	4.84845	18.6184	5.79442e-05	0.00233089
ENSECAG00000020356	MEF2D	-0.618668	5.10078	15.6363	0.000198436	0.00634601
ENSECAG00000021391	CLASP1	-0.618957	4.01866	16.7866	0.00125486	0.0272125
ENSECAG00000006366	MAF1	-0.619907	7.20582	24.1575	6.74112e-06	0.000437467
ENSECAG00000012089	BRD2	-0.6204	7.17878	33.0477	2.88842e-07	3.55158e-05
ENSECAG00000012069	MARCHF6	-0.620961	5.56838	25.2169	4.5476e-06	0.000319711
ENSECAG00000032878	0	-0.62098	4.14828	15.7253	0.000207611	0.00660248
ENSECAG00000017630	MOCOS	-0.621292	4.26029	17.0886	0.00113103	0.0252392
ENSECAG00000021941	STK4	-0.621657	6.05615	12.0521	0.000944247	0.0218414
ENSECAG00000018889	ZNF143	-0.624077	4.08406	21.6666	0.000437037	0.0118723
ENSECAG00000024605	SIN3A	-0.625404	4.28535	24.9819	0.000225679	0.00704431
ENSECAG00000021804	PELI1	-0.626691	4.273	16.118	0.000167222	0.0054857
ENSECAG00000005210	CASP8	-0.626923	4.79603	16.1492	0.000159928	0.00527955
ENSECAG00000007541	ERGIC1	-0.62734	4.55774	12.3537	0.000824977	0.0196205
ENSECAG00000021754	MARK2	-0.62806	5.48718	23.5042	8.61617e-06	0.000524412
ENSECAG00000011528	ABHD2	-0.629594	5.71673	15.8135	0.000184151	0.00594985
ENSECAG00000016445	ATF1	-0.630415	5.94604	18.6269	5.77468e-05	0.00232603
ENSECAG00000009096	MINDY1	-0.631003	6.0967	23.8522	7.55842e-06	0.000474951
ENSECAG00000019711	PGD	-0.631555	9.4371	23.4558	8.77522e-06	0.00053196
ENSECAG00000012082	MLLT6	-0.633734	7.71567	19.0814	4.80986e-05	0.00200174
ENSECAG00000016010	NUP153	-0.635636	4.35414	24.8319	0.000104585	0.003735
ENSECAG00000029122	0	-0.635668	4.44166	17.5365	0.000418675	0.0114943
ENSECAG00000017629	CRKL	-0.635944	4.90564	23.3163	9.25023e-06	0.00055412
ENSECAG00000023926	STRADA	-0.636892	5.46782	20.2811	2.98549e-05	0.00138431
ENSECAG00000005990	ARHGAP27	-0.637486	5.31655	19.7678	3.65768e-05	0.00161464
ENSECAG00000019593	NFKB2	-0.637899	5.19577	17.6498	8.59062e-05	0.00317053
ENSECAG00000017901	FAM13B	-0.638788	4.9376	11.2028	0.00138674	0.0295695
ENSECAG00000011647	GMIP	-0.639562	6.40401	21.4069	1.92226e-05	0.000976269
ENSECAG00000014251	C1RL	-0.643368	7.41415	10.2997	0.00210136	0.0407018
ENSECAG00000022574	NT5C2	-0.643766	6.54782	12.7135	0.000702891	0.0172994
ENSECAG00000018839	PCIF1	-0.643771	4.31444	34.774	0.00010643	0.00378549
ENSECAG00000020932	SVIL	-0.64386	4.57219	11.6057	0.00115471	0.0255984
ENSECAG00000022405	NOTCH1	-0.645797	4.46499	13.8377	0.000428966	0.0116844
ENSECAG00000023972	AGO4	-0.645938	4.25618	11.7664	0.00109774	0.0246959
ENSECAG00000007417	0	-0.646776	7.59996	11.0283	0.00150183	0.0316091
ENSECAG00000008147	ING3	-0.648257	3.8991	16.7524	0.0011879	0.0261622
ENSECAG00000022360	DOK3	-0.649016	6.321	14.7544	0.000288765	0.00853951
ENSECAG00000030438	BRD4	-0.649631	5.25801	40.5533	2.56201e-08	5.02005e-06
ENSECAG00000018187	MSL2	-0.650246	4.63194	19.4613	4.13196e-05	0.00179018
ENSECAG00000018648	NHLRC2	-0.652978	4.40535	25.803	3.57748e-05	0.00158847
ENSECAG00000015061	MCMBP	-0.65784	5.92687	21.5223	1.83815e-05	0.000946209
ENSECAG00000012859	SP2	-0.659856	4.44429	22.1596	3.74128e-05	0.00164915
ENSECAG00000022710	DCAF11	-0.660305	6.38655	41.7685	1.76162e-08	3.82158e-06
ENSECAG00000020261	BRD1	-0.661747	4.19951	20.7116	0.000221611	0.00693872
ENSECAG00000010789	AKIRIN2	-0.66332	6.26407	18.8749	5.22569e-05	0.00214762
ENSECAG00000010930	EPC2	-0.66389	3.84	13.0215	0.00155327	0.032245
ENSECAG00000016078	CSGALNACT2	-0.66417	5.37589	12.4917	0.000775727	0.0186242
ENSECAG00000022544	KMT2C	-0.665516	3.94434	10.4306	0.00197759	0.0388244
ENSECAG00000022204	PCMTD1	-0.667657	4.82599	11.0337	0.00149816	0.0315537
ENSECAG00000009658	MTA1	-0.667906	5.4394	28.628	1.32593e-06	0.00012203
ENSECAG00000022763	CCNT2	-0.671473	4.26277	14.193	0.0003677	0.0103594
ENSECAG00000015981	INPP5A	-0.671692	4.37819	10.5521	0.00186952	0.0371591
ENSECAG00000015742	FGD3	-0.671722	5.91609	10.4379	0.00197091	0.0387378
ENSECAG00000021007	FLCN	-0.671997	5.64546	18.3373	6.49229e-05	0.00253441
ENSECAG00000038173	CAPN10	-0.67234	6.28938	11.0439	0.00149119	0.0314289
ENSECAG00000011864	ARHGAP9	-0.673731	6.10016	16.3965	0.000144215	0.00483974
ENSECAG00000022117	ARHGEF11	-0.674198	4.39278	19.7305	7.0499e-05	0.00270003
ENSECAG00000021066	KLHL24	-0.674606	4.4528	15.8287	0.000332491	0.00962639
ENSECAG00000022834	WDR59	-0.677798	4.33266	14.6904	0.000296805	0.00874321
ENSECAG00000016071	PPP2R5B	-0.679388	5.29521	27.588	1.92015e-06	0.000160653
ENSECAG00000026984	GPSM3	-0.681697	8.92638	33.8774	2.18831e-07	2.79249e-05
ENSECAG00000007894	RNF19A	-0.682458	4.30621	12.034	0.000951937	0.0219858
ENSECAG00000022304	RNF103	-0.683223	5.09432	20.0339	3.29163e-05	0.00149432
ENSECAG00000020116	RABEP2	-0.683643	5.1695	14.8032	0.000282793	0.0083956
ENSECAG00000018823	MCL1	-0.683665	8.32125	16.4479	0.000141158	0.00477503
ENSECAG00000012516	EIF1	-0.685226	8.40535	20.1525	3.14084e-05	0.00144923
ENSECAG00000019484	GSK3A	-0.686152	6.57894	43.4268	1.06445e-08	2.6226e-06
ENSECAG00000021295	SHMT2	-0.687567	5.53331	11.262	0.00134983	0.0289312
ENSECAG00000007392	NPEPPS	-0.687721	5.88501	21.4188	1.91342e-05	0.000975878
ENSECAG00000013112	LRIF1	-0.688071	3.68256	21.7432	0.000719659	0.017598
ENSECAG00000015266	NOTCH2	-0.689615	4.66454	10.824	0.00164937	0.0337555
ENSECAG00000001582	CNOT6L	-0.692086	4.43036	13.1547	0.000578398	0.0147121
ENSECAG00000014615	STX2	-0.693207	5.41055	11.4619	0.00123251	0.0268151
ENSECAG00000016806	CLCN4	-0.695666	3.72355	12.1462	0.00199704	0.0391051
ENSECAG00000026849	PBXIP1	-0.695877	5.57849	31.2933	5.24005e-07	5.68377e-05
ENSECAG00000024238	N4BP1	-0.696002	4.29982	25.9379	4.28763e-05	0.0018381
ENSECAG00000022110	ASXL1	-0.696122	4.26467	23.0445	1.60802e-05	0.000846397
ENSECAG00000010919	MYO9B	-0.696765	6.4039	32.1294	3.93922e-07	4.56875e-05
ENSECAG00000019782	PNISR	-0.698086	5.97928	16.2358	0.000154233	0.00512495
ENSECAG00000017457	CYTIP	-0.699655	5.60201	10.2017	0.00219932	0.0420363
ENSECAG00000003816	JUNB	-0.700462	7.66528	18.3477	6.46482e-05	0.00253019
ENSECAG00000019750	IL6ST	-0.702295	4.86773	13.6519	0.000465125	0.0125233
ENSECAG00000018978	SAFB2	-0.702662	5.18203	24.7025	5.50176e-06	0.000372147
ENSECAG00000023721	OGT	-0.702771	6.99729	12.5234	0.000764844	0.0184066
ENSECAG00000021451	KHNYN	-0.703139	4.82295	41.6352	1.61934e-06	0.000141732
ENSECAG00000018233	NIPBL	-0.703676	4.50781	24.9399	9.93661e-06	0.00058713
ENSECAG00000011524	CAP2	-0.704041	4.35804	16.9967	0.000112391	0.0039599
ENSECAG00000011145	PTGER4	-0.704456	4.90413	11.3584	0.00129189	0.0278664
ENSECAG00000014535	PLEKHJ1	-0.704697	6.43493	13.9519	0.000408187	0.0112803
ENSECAG00000016494	MICU2	-0.705072	6.36253	21.1157	2.15271e-05	0.00106136
ENSECAG00000019344	SIRT7	-0.706029	5.71856	45.7792	5.2824e-09	1.51351e-06
ENSECAG00000007665	PPP2R5A	-0.707392	5.91552	15.3672	0.000222377	0.00695551
ENSECAG00000020304	HIPK3	-0.709115	5.4865	13.6265	0.000470326	0.0126409
ENSECAG00000014869	PPM1D	-0.709815	4.15209	20.8172	6.03367e-05	0.00239228
ENSECAG00000019198	CSNK1G3	-0.709938	3.64779	23.8488	0.00155199	0.032245
ENSECAG00000007736	SLC38A7	-0.709977	6.66776	13.7051	0.000454472	0.0122582
ENSECAG00000010050	CNPPD1	-0.712824	5.7073	26.9668	2.40093e-06	0.000193418
ENSECAG00000017157	IER3	-0.714861	7.5349	12.1255	0.000913643	0.0212856
ENSECAG00000011469	TMEM80	-0.715377	4.02012	10.7649	0.00169481	0.0344301
ENSECAG00000007993	PIAS1	-0.716279	5.01008	35.5593	1.25631e-07	1.76645e-05
ENSECAG00000008002	IPMK	-0.716725	3.46312	15.0108	0.00148366	0.0313135
ENSECAG00000006904	H3-3A	-0.717293	7.34258	32.6187	3.33769e-07	3.97525e-05
ENSECAG00000021076	MBNL3	-0.718335	4.82989	22.8059	1.12274e-05	0.000637357
ENSECAG00000002716	KDM7A	-0.719255	4.27566	14.0099	0.000398043	0.0110806
ENSECAG00000024608	SREBF2	-0.720163	6.06173	12.7852	0.0006809	0.0168538
ENSECAG00000009982	TLE4	-0.720802	5.29246	15.953	0.000173654	0.00564068
ENSECAG00000015678	STK40	-0.722329	5.56591	24.0106	7.12235e-06	0.000457321
ENSECAG00000036831	RNF11	-0.723436	5.99585	23.5196	8.56631e-06	0.000522425
ENSECAG00000020406	PPP1R12A	-0.723566	5.7318	10.863	0.00162006	0.0333127
ENSECAG00000012543	SKI	-0.726896	5.09452	23.6723	8.0874e-06	0.000501622
ENSECAG00000021249	TRIM33	-0.732318	3.80298	20.9371	0.000631765	0.0158539
ENSECAG00000013368	CA13	-0.734644	4.23928	18.4737	6.14331e-05	0.0024231
ENSECAG00000008705	STAT6	-0.73505	7.73845	36.378	9.62431e-08	1.43284e-05
ENSECAG00000002988	PSTPIP1	-0.735074	6.90244	10.78	0.00168306	0.0342373
ENSECAG00000015676	KIAA0513	-0.73602	7.21119	23.8564	7.54651e-06	0.000474951
ENSECAG00000005292	PCMT1	-0.736034	7.9039	28.5101	1.38244e-06	0.000124959
ENSECAG00000011738	GET4	-0.736722	6.25091	25.6338	3.90067e-06	0.000286846
ENSECAG00000021876	RASGRP4	-0.737108	5.87304	22.4731	1.27474e-05	0.000700094
ENSECAG00000009959	HECA	-0.738333	4.67781	17.9758	7.5194e-05	0.00284398
ENSECAG00000012954	ORAI1	-0.738761	6.53087	20.5055	2.73313e-05	0.00128495
ENSECAG00000000362	STXBP5	-0.738922	5.71631	18.2131	6.82761e-05	0.00263686
ENSECAG00000020437	BCL2	-0.739235	3.67414	12.0294	0.00108233	0.0244215
ENSECAG00000038817	SNAP29	-0.740751	5.25547	44.6926	7.28654e-09	1.99369e-06
ENSECAG00000021657	SF3B1	-0.741741	7.49241	30.6538	6.53028e-07	6.76898e-05
ENSECAG00000022197	CASP3	-0.742488	6.24133	12.3355	0.000831687	0.0197183
ENSECAG00000012952	KMT5B	-0.742574	4.45574	25.51	5.09967e-06	0.000348834
ENSECAG00000010108	ITPRIP	-0.743925	4.62648	13.4058	0.000517994	0.0135181
ENSECAG00000031565	0	-0.744557	3.36158	15.9798	0.00018154	0.00587172
ENSECAG00000024810	PLA2G4A	-0.7446	5.04331	14.2273	0.000362289	0.010245
ENSECAG00000021208	RC3H1	-0.744803	3.95442	18.5698	0.000216704	0.0068344
ENSECAG00000020969	HBP1	-0.74553	5.69549	25.765	3.7174e-06	0.000276719
ENSECAG00000013749	MBOAT1	-0.745807	4.67045	14.7703	0.000286806	0.00849584
ENSECAG00000018423	CCNL2	-0.746599	6.16689	30.1751	7.70822e-07	7.80354e-05
ENSECAG00000016813	0	-0.748203	3.95707	13.1621	0.000576519	0.0147121
ENSECAG00000026999	RGS14	-0.750791	5.85539	12.2893	0.000849061	0.0200467
ENSECAG00000029677	KLF13	-0.750824	5.34682	20.6165	2.61658e-05	0.00124363
ENSECAG00000012280	RASSF1	-0.753096	5.6677	25.8229	3.63937e-06	0.000271576
ENSECAG00000024354	ZNF281	-0.753464	4.34063	22.9822	1.0499e-05	0.000607359
ENSECAG00000031168	0	-0.754227	4.06618	11.1039	0.00145083	0.0307442
ENSECAG00000007748	ZFP90	-0.756263	4.26278	21.0685	2.82487e-05	0.00132195
ENSECAG00000023227	LRCH4	-0.756559	6.16107	39.5299	3.52499e-08	6.41064e-06
ENSECAG00000002263	IKBKB	-0.757356	6.06585	30.1398	7.80313e-07	7.87338e-05
ENSECAG00000019377	GMEB2	-0.757922	3.65579	30.0918	0.000423018	0.0115639
ENSECAG00000029519	ANKRD11	-0.758874	5.17532	26.0109	3.39752e-06	0.000256682
ENSECAG00000003791	NR2C2	-0.760528	4.12043	17.1364	0.000106088	0.00378168
ENSECAG00000010845	RASA2	-0.761101	4.07283	16.7714	0.000123382	0.00427766
ENSECAG00000004463	UBAP1	-0.762049	5.46726	69.578	9.59513e-12	1.26702e-08
ENSECAG00000019904	CHST11	-0.762241	5.08606	18.5826	5.87881e-05	0.00234928
ENSECAG00000018303	YTHDC1	-0.764243	5.64575	40.6354	2.49766e-08	4.99056e-06
ENSECAG00000018195	0	-0.767068	3.85232	41.897	8.26333e-05	0.00308311
ENSECAG00000020341	0	-0.76953	3.76067	14.0109	0.000397871	0.0110806
ENSECAG00000033460	0	-0.769702	3.26228	13.7166	0.00229565	0.0436029
ENSECAG00000024801	ATXN7	-0.771333	4.36289	16.8451	0.000119669	0.00417755
ENSECAG00000017336	ZFAND3	-0.771613	5.65664	32.0372	4.06457e-07	4.6722e-05
ENSECAG00000017148	FNIP1	-0.771838	4.9671	15.5218	0.00020828	0.00661681
ENSECAG00000019815	GRK6	-0.772079	6.69761	27.6178	1.89974e-06	0.000159826
ENSECAG00000021610	GPBP1	-0.773348	5.9646	38.7217	4.54596e-08	7.74551e-06
ENSECAG00000017874	SH2D3C	-0.773421	4.55903	13.943	0.000409769	0.0113076
ENSECAG00000014974	GSAP	-0.773911	4.73081	14.9777	0.00026247	0.00788476
ENSECAG00000006915	STK17A	-0.777111	7.03378	22.4227	1.2996e-05	0.000709897
ENSECAG00000029669	ZBTB34	-0.778428	4.31008	12.6973	0.000707981	0.0173684
ENSECAG00000018731	OGA	-0.778455	5.8151	24.5069	5.91678e-06	0.000394076
ENSECAG00000034239	ZNF467	-0.77881	3.71606	18.352	0.00047373	0.0127212
ENSECAG00000017587	ZRANB1	-0.778862	4.37473	28.0608	4.38829e-06	0.000312589
ENSECAG00000008596	THEMIS2	-0.781763	4.83867	24.4538	6.03504e-06	0.000400197
ENSECAG00000022285	RBM33	-0.781878	4.2241	20.7275	2.75427e-05	0.00129289
ENSECAG00000009892	0	-0.78363	7.07127	52.2549	8.30961e-10	3.48394e-07
ENSECAG00000004256	DNAJC5	-0.784094	6.35026	40.6581	2.4801e-08	4.99056e-06
ENSECAG00000030539	0	-0.785013	3.25499	16.1157	0.00123255	0.0268151
ENSECAG00000006981	LYST	-0.785456	4.13202	16.6508	0.000129723	0.00446691
ENSECAG00000012659	PRKAG2	-0.78548	3.93332	19.702	0.000487532	0.0129972
ENSECAG00000015151	CARD19	-0.78573	6.22948	49.7022	1.69997e-09	5.6736e-07
ENSECAG00000014175	MAPK14	-0.785797	7.06466	12.3019	0.000844261	0.0199541
ENSECAG00000012393	B4GALT1	-0.786197	6.19992	34.7908	1.61683e-07	2.1632e-05
ENSECAG00000024984	GTPBP2	-0.787027	4.99882	26.6648	2.67807e-06	0.000211261
ENSECAG00000011380	TACC3	-0.787109	5.79187	15.2704	0.000231703	0.00718068
ENSECAG00000012023	0	-0.787749	6.22705	32.0592	4.0343e-07	4.65878e-05
ENSECAG00000010777	FAM107B	-0.789262	6.0249	9.81658	0.00263284	0.0483154
ENSECAG00000008833	SPEN	-0.78959	4.27992	32.5882	1.70612e-06	0.000148047
ENSECAG00000012724	MAP3K4	-0.790952	3.77397	17.4636	0.000670538	0.0166244
ENSECAG00000000965	ATG2B	-0.791007	3.58225	24.1285	0.000626246	0.0157709
ENSECAG00000011613	ORAI2	-0.791274	5.80625	27.5177	1.96919e-06	0.000163853
ENSECAG00000022968	STIM1	-0.793639	5.52432	20.9829	2.26717e-05	0.00110347
ENSECAG00000033857	0	-0.793818	6.96696	10.9995	0.00152178	0.0318964
ENSECAG00000017235	MTF1	-0.793857	3.95318	34.8659	5.23773e-05	0.00214966
ENSECAG00000011779	ARID3A	-0.794936	5.42106	35.7567	1.17785e-07	1.67946e-05
ENSECAG00000010482	CCDC186	-0.795058	3.943	23.678	5.47489e-05	0.00221114
ENSECAG00000017933	FCHSD1	-0.795261	4.52813	17.9866	7.48646e-05	0.00283505
ENSECAG00000022883	NADK	-0.795614	8.04778	55.9862	3.00503e-10	1.75511e-07
ENSECAG00000016447	LRRFIP1	-0.79918	6.60566	11.7134	0.00109984	0.0247249
ENSECAG00000036016	0	-0.799479	3.4617	12.1436	0.00177432	0.0356165
ENSECAG00000019855	LMBRD2	-0.800528	4.17344	10.7862	0.00167826	0.0341625
ENSECAG00000031589	IER5	-0.80316	5.70058	27.6412	1.88389e-06	0.000159375
ENSECAG00000032089	UBE2B	-0.807323	6.88421	29.0345	1.14867e-06	0.000107342
ENSECAG00000008394	NCOA2	-0.807376	4.00326	13.5119	0.000494466	0.0131156
ENSECAG00000020890	PM20D2	-0.80851	6.74385	38.5198	4.84597e-08	8.08664e-06
ENSECAG00000024648	EPC1	-0.808623	4.50176	23.7716	7.79093e-06	0.000486869
ENSECAG00000020079	CDK2AP2	-0.809317	7.85156	25.3143	4.38703e-06	0.000312589
ENSECAG00000026873	SRSF5	-0.809616	7.43274	42.3277	1.48502e-08	3.37387e-06
ENSECAG00000014736	OFD1	-0.809847	4.78119	10.1284	0.00227567	0.0432776
ENSECAG00000003277	REL	-0.811084	4.79724	19.3407	4.3358e-05	0.00184947
ENSECAG00000022545	FBRS	-0.811737	5.68917	39.589	3.46032e-08	6.37117e-06
ENSECAG00000012862	LYN	-0.813622	7.5255	25.2919	4.42355e-06	0.000312589
ENSECAG00000017258	CCM2	-0.814864	5.3677	23.018	1.03571e-05	0.0006015
ENSECAG00000023690	STK38L	-0.815712	5.60773	28.155	1.56823e-06	0.000138456
ENSECAG00000016083	VEZF1	-0.817371	5.18481	20.7849	2.44958e-05	0.00117344
ENSECAG00000000519	RAB44	-0.81776	4.60626	10.2701	0.00213048	0.0410825
ENSECAG00000011890	ARHGAP30	-0.818697	7.86892	55.7393	3.21093e-10	1.83998e-07
ENSECAG00000024766	CREBBP	-0.819242	4.69688	25.0948	4.75728e-06	0.000330451
ENSECAG00000015528	CUL2	-0.821373	4.15462	47.4251	4.86078e-06	0.000335485
ENSECAG00000009327	EP300	-0.821722	5.26251	23.4447	8.81193e-06	0.000532062
ENSECAG00000005666	ZBED6	-0.821938	3.41708	9.90369	0.00252753	0.0469647
ENSECAG00000029588	GNG2	-0.822586	7.8304	19.9462	3.40789e-05	0.00153108
ENSECAG00000007078	AMN1	-0.823488	3.64056	13.9415	0.00041003	0.0113076
ENSECAG00000013225	TMEM150B	-0.827453	3.85041	9.99205	0.0024252	0.0454946
ENSECAG00000006216	KIAA2026	-0.827937	3.44071	27.8635	0.000254167	0.0077039
ENSECAG00000006847	PIK3CD	-0.828535	7.05704	14.1387	0.000376439	0.0105761
ENSECAG00000022228	KLC4	-0.831464	4.81017	25.1403	4.67804e-06	0.000328122
ENSECAG00000022063	ABHD5	-0.833025	5.19595	31.3558	5.129e-07	5.58325e-05
ENSECAG00000023010	USP45	-0.833085	3.42631	17.5993	0.00077272	0.0185667
ENSECAG00000040274	0	-0.834273	6.52305	17.213	0.000102788	0.00368567
ENSECAG00000021603	LCP2	-0.834628	7.32193	22.8223	1.11573e-05	0.000634682
ENSECAG00000022955	LRP10	-0.835099	7.85872	29.676	9.17214e-07	8.92015e-05
ENSECAG00000024604	ELF1	-0.837808	6.2068	17.7253	8.3293e-05	0.00310392
ENSECAG00000012939	CBX7	-0.839802	4.75962	21.9781	1.54142e-05	0.000817006
ENSECAG00000015714	RIT1	-0.840295	6.61754	15.9994	0.000170297	0.00555542
ENSECAG00000016862	SLC25A33	-0.843247	3.1119	17.7422	0.00225329	0.0429058
ENSECAG00000015805	MARCHF7	-0.846121	5.72269	23.0325	1.03003e-05	0.0006015
ENSECAG00000019841	CYB5R4	-0.847148	5.83593	23.0205	1.03473e-05	0.0006015
ENSECAG00000017776	PITPNM1	-0.849204	4.82323	33.7402	2.29067e-07	2.89874e-05
ENSECAG00000012854	SIPA1	-0.849706	6.81066	25.5317	4.04972e-06	0.000293911
ENSECAG00000023916	SPRTN	-0.850725	3.95704	31.2061	2.52704e-06	0.000200913
ENSECAG00000023488	MED13L	-0.850855	4.55876	27.8957	1.72009e-06	0.000148485
ENSECAG00000016660	USP3	-0.851228	5.13786	35.4882	1.28585e-07	1.79965e-05
ENSECAG00000011746	PLK3	-0.851233	4.95153	14.3924	0.000337373	0.0097161
ENSECAG00000009759	TNRC6B	-0.853285	4.0948	42.9622	3.10024e-06	0.000238253
ENSECAG00000007751	BAZ1A	-0.8539	5.65617	23.5969	8.32036e-06	0.000513226
ENSECAG00000033381	0	-0.854818	4.69668	15.0751	0.000251783	0.00763926
ENSECAG00000019613	RAB37	-0.856055	4.28301	9.84534	0.00259757	0.047958
ENSECAG00000024048	TIPARP	-0.857476	5.16781	24.0115	7.11995e-06	0.000457321
ENSECAG00000016061	FBXL20	-0.8577	4.25493	17.7977	8.08615e-05	0.00302444
ENSECAG00000019738	MTMR3	-0.858011	5.54567	22.2105	1.40973e-05	0.000760475
ENSECAG00000017540	PIAS3	-0.859662	3.78856	31.0443	3.48758e-05	0.00155538
ENSECAG00000036075	0	-0.859978	3.29987	10.8933	0.00163398	0.0334977
ENSECAG00000017077	IL17RA	-0.86296	5.9666	28.5735	1.35172e-06	0.000123282
ENSECAG00000008989	AUH	-0.86343	4.83808	33.246	2.70238e-07	3.36369e-05
ENSECAG00000013443	AKNA	-0.865197	5.53671	28.0088	1.65207e-06	0.000144181
ENSECAG00000010440	0	-0.865314	5.11259	17.328	9.80349e-05	0.00354455
ENSECAG00000029185	0	-0.866745	3.79573	30.1464	2.62582e-05	0.00124607
ENSECAG00000020625	MTMR14	-0.869841	5.50112	22.4632	1.27962e-05	0.000701403
ENSECAG00000040594	eca-mir-9137	-0.870842	6.77725	50.7013	1.28204e-09	4.74838e-07
ENSECAG00000004807	TLE3	-0.873629	5.42183	23.5935	8.33099e-06	0.000513226
ENSECAG00000012442	GBGT1	-0.87376	4.12125	17.5888	8.80794e-05	0.00322685
ENSECAG00000014975	PXN	-0.87434	5.92005	28.5124	1.3813e-06	0.000124959
ENSECAG00000020001	RMND5A	-0.874896	5.25351	41.647	1.82845e-08	3.91069e-06
ENSECAG00000012229	BIRC3	-0.87593	6.13097	17.2771	0.000100111	0.00360673
ENSECAG00000013123	ARID3B	-0.878232	3.38672	31.3423	0.000402895	0.0111854
ENSECAG00000014524	APMAP	-0.879029	7.51055	19.1421	4.69414e-05	0.00196371
ENSECAG00000007123	CHMP3	-0.880333	8.05828	44.8043	7.04838e-09	1.96391e-06
ENSECAG00000022483	PTP4A1	-0.881529	6.51527	26.0834	3.30873e-06	0.000251223
ENSECAG00000004471	EIF4E3	-0.88169	5.36769	17.7986	8.0834e-05	0.00302444
ENSECAG00000009648	CLIP1	-0.883892	6.13697	21.3142	1.99271e-05	0.00100366
ENSECAG00000009706	AKAP13	-0.885777	5.02232	24.5903	5.73594e-06	0.000384562
ENSECAG00000021300	CFLAR	-0.886177	5.98895	44.2905	8.21446e-09	2.1507e-06
ENSECAG00000001308	KBTBD7	-0.887217	4.83073	9.79558	0.0026589	0.0487348
ENSECAG00000019025	PSTPIP2	-0.887244	6.11045	12.3937	0.000810384	0.0193188
ENSECAG00000017799	MYO1G	-0.890402	6.21859	12.9179	0.000642062	0.0160626
ENSECAG00000010731	DCLRE1A	-0.891249	3.35717	23.7443	0.000426276	0.011632
ENSECAG00000010011	MAP1LC3A	-0.891695	5.54489	13.5458	0.000487196	0.0129972
ENSECAG00000015261	IL18	-0.892539	7.71327	10.6403	0.00179496	0.0359122
ENSECAG00000015355	CLK1	-0.893726	6.1911	17.9969	7.45518e-05	0.00282945
ENSECAG00000020166	YEATS4	-0.897068	5.40619	53.9077	5.27362e-10	2.62566e-07
ENSECAG00000017836	ARID4B	-0.897139	4.09621	21.4206	1.91206e-05	0.000975878
ENSECAG00000023717	IQSEC1	-0.899278	6.1577	32.0285	4.0767e-07	4.6722e-05
ENSECAG00000018585	C5H1orf162	-0.90182	6.62494	23.18	9.73981e-06	0.000580015
ENSECAG00000011807	RAF1	-0.903787	6.94543	75.8444	2.21258e-12	3.73323e-09
ENSECAG00000013054	TFDP1	-0.90427	4.7222	58.0336	1.74399e-10	1.12695e-07
ENSECAG00000032545	0	-0.904942	3.61346	25.8574	5.92371e-05	0.00236101
ENSECAG00000011381	TRIM13	-0.906958	4.0366	18.794	5.39844e-05	0.002189
ENSECAG00000014498	SLC38A2	-0.907323	6.41326	14.23	0.00036186	0.0102424
ENSECAG00000019950	RALGAPA2	-0.907543	3.79603	14.6844	0.000297563	0.00875707
ENSECAG00000018343	LENG8	-0.911413	6.90378	23.0178	1.03581e-05	0.0006015
ENSECAG00000024168	TBC1D23	-0.911588	6.73456	28.324	1.47678e-06	0.000132305
ENSECAG00000008601	XPO6	-0.913353	6.80426	32.2387	3.79582e-07	4.46833e-05
ENSECAG00000015502	RFFL	-0.914232	6.4847	52.2391	8.34588e-10	3.48394e-07
ENSECAG00000010266	NFAT5	-0.914551	3.4758	15.4074	0.000218616	0.00686616
ENSECAG00000014832	0	-0.914732	4.10998	25.0307	4.87139e-06	0.000335485
ENSECAG00000004556	BCL6	-0.917134	6.29634	26.6037	2.73799e-06	0.000214872
ENSECAG00000035596	0	-0.918529	4.81303	41.8322	1.7276e-08	3.80209e-06
ENSECAG00000024703	APAF1	-0.919557	4.50244	17.1283	0.000106444	0.00378549
ENSECAG00000005330	FAM76B	-0.920606	3.8495	22.8648	1.09782e-05	0.00062707
ENSECAG00000038381	MNT	-0.926148	4.35112	25.6769	3.83947e-06	0.000285107
ENSECAG00000000007	TMEM70	-0.927777	5.96047	24.1366	6.79395e-06	0.000439956
ENSECAG00000009290	IRAG2	-0.928259	5.11252	16.9392	0.000115093	0.00403637
ENSECAG00000021987	CILK1	-0.928626	4.14799	27.0507	1.08211e-05	0.00062244
ENSECAG00000028689	0	-0.931066	5.79091	27.7204	1.83124e-06	0.000156666
ENSECAG00000007337	PDE8A	-0.93232	5.13525	38.3961	5.03968e-08	8.31848e-06
ENSECAG00000024627	TSPAN32	-0.933948	4.7333	9.84328	0.00260009	0.0479752
ENSECAG00000023596	RASSF2	-0.934476	6.76057	26.8564	2.49864e-06	0.000199176
ENSECAG00000026935	SPIDR	-0.935073	4.19192	10.0345	0.00237764	0.0448044
ENSECAG00000042890	0	-0.93511	5.09359	23.0119	1.03812e-05	0.000601696
ENSECAG00000007192	PTPRC	-0.936914	7.79808	19.0806	4.8114e-05	0.00200174
ENSECAG00000041067	H2BC21	-0.940173	7.15946	12.886	0.000651189	0.0162375
ENSECAG00000009921	IFRD1	-0.940187	5.76343	40.1308	2.9216e-08	5.54575e-06
ENSECAG00000009095	RNF44	-0.94221	5.94174	23.8756	7.49216e-06	0.000473087
ENSECAG00000015839	ZDHHC18	-0.942736	6.69359	27.8632	1.74011e-06	0.000149713
ENSECAG00000007818	VASP	-0.944835	8.76561	27.2995	2.12964e-06	0.000175759
ENSECAG00000022705	IL16	-0.950424	4.7333	20.3092	2.95263e-05	0.00137537
ENSECAG00000033788	TUBA4A	-0.950579	8.48046	15.9486	0.000173976	0.0056451
ENSECAG00000018553	STK38	-0.953886	6.19309	18.8143	5.35454e-05	0.0021779
ENSECAG00000010252	SIK3	-0.957637	3.81241	69.8599	8.12756e-07	8.11981e-05
ENSECAG00000012263	RNF19B	-0.959531	5.75347	61.9833	6.26856e-11	4.8816e-08
ENSECAG00000003481	C13H16orf54	-0.96308	7.01465	22.7899	1.12959e-05	0.000638858
ENSECAG00000021916	CEP120	-0.969812	4.16732	58.5563	4.05959e-08	7.08584e-06
ENSECAG00000009626	TNFAIP3	-0.970878	3.36511	13.4896	0.00049933	0.0132058
ENSECAG00000020164	GAB2	-0.974175	4.99058	35.7816	1.16833e-07	1.67374e-05
ENSECAG00000012182	GTF2A2	-0.974334	6.99851	20.9135	2.32943e-05	0.00112984
ENSECAG00000042051	0	-0.976521	5.11264	25.1203	4.71262e-06	0.000329028
ENSECAG00000020102	ZEB1	-0.978131	3.06692	14.671	0.00067788	0.0167927
ENSECAG00000000307	BACH1	-0.983603	5.0879	15.8733	0.000179572	0.00581618
ENSECAG00000014810	PAN3	-0.984444	4.97698	23.7427	7.87606e-06	0.000491178
ENSECAG00000012312	ARHGAP15	-0.98508	5.18595	20.7656	2.46816e-05	0.00118048
ENSECAG00000019910	PDLIM2	-0.986718	5.02701	17.1231	0.00010667	0.00378911
ENSECAG00000019451	RASSF5	-0.988983	6.54064	25.5283	4.05481e-06	0.000293911
ENSECAG00000013038	ATG16L2	-0.989092	6.16769	29.8784	8.54654e-07	8.48258e-05
ENSECAG00000000477	0	-0.990402	3.44427	18.2112	6.83286e-05	0.00263686
ENSECAG00000007176	ELOVL7	-0.990654	4.75332	16.5672	0.000134312	0.00459885
ENSECAG00000015262	FOXO4	-0.990862	3.88374	58.3712	6.15775e-06	0.000407445
ENSECAG00000006471	RPP14	-0.991968	4.46693	32.2228	3.8163e-07	4.47509e-05
ENSECAG00000039306	0	-0.992019	5.11605	19.0261	4.91774e-05	0.00204039
ENSECAG00000018333	EZR	-0.992171	6.49971	29.8802	8.54119e-07	8.48258e-05
ENSECAG00000017579	RB1CC1	-0.993333	4.26044	41.1697	2.11748e-08	4.37482e-06
ENSECAG00000009390	SEPTIN1	-0.995824	4.39916	10.3081	0.00209324	0.0405962
ENSECAG00000017048	CD101	-0.996	3.72142	12.1249	0.000913912	0.0212856
ENSECAG00000017134	ADAP1	-0.996959	6.18681	38.903	4.2931e-08	7.40828e-06
ENSECAG00000041037	MIDN	-0.998642	5.30978	36.4931	9.27202e-08	1.40549e-05
ENSECAG00000007847	STAT5B	-1.00036	5.49121	32.7638	3.17812e-07	3.84552e-05
ENSECAG00000006067	USP31	-1.00276	3.4448	34.7261	2.81704e-06	0.000219939
ENSECAG00000001042	PHF1	-1.00331	4.93033	42.5836	1.37377e-08	3.18496e-06
ENSECAG00000035888	ARHGEF1	-1.00334	6.49694	40.3095	2.76356e-08	5.31216e-06
ENSECAG00000010394	RAB27A	-1.00549	6.35386	25.6476	3.88089e-06	0.00028678
ENSECAG00000001640	P2RY13	-1.00574	4.97138	17.2449	0.000101446	0.00364616
ENSECAG00000024775	PRKD2	-1.0087	4.47818	20.8001	2.43497e-05	0.00116829
ENSECAG00000033034	0	-1.00872	3.5104	15.5109	0.000209245	0.00663358
ENSECAG00000021269	ETS2	-1.00914	5.53061	18.6103	5.81349e-05	0.00233547
ENSECAG00000006934	GDPD3	-1.01149	4.96894	17.4597	9.28673e-05	0.00337781
ENSECAG00000022716	0	-1.01495	6.87314	19.3654	4.29311e-05	0.0018381
ENSECAG00000024209	TMEM120A	-1.01547	6.03122	28.7566	1.26696e-06	0.000117673
ENSECAG00000018035	TMEM131L	-1.01577	4.46873	37.8078	6.07694e-08	9.76523e-06
ENSECAG00000015375	PHACTR2	-1.01584	5.68517	19.7691	3.65577e-05	0.00161464
ENSECAG00000017135	ZC3H12D	-1.01604	3.49709	20.8674	2.37179e-05	0.00114339
ENSECAG00000011626	S1PR1	-1.0166	4.35929	9.8654	0.00257327	0.0476251
ENSECAG00000008108	PLEKHM3	-1.01684	3.65019	29.9782	4.95299e-06	0.000339565
ENSECAG00000013922	PRRC2B	-1.01792	5.28715	27.7017	1.84357e-06	0.000156838
ENSECAG00000035495	0	-1.01856	5.24988	17.6882	8.45662e-05	0.00314365
ENSECAG00000007700	RBM38	-1.01968	5.78086	22.1179	1.46075e-05	0.000780382
ENSECAG00000000199	RGS3	-1.02037	4.93975	65.4866	2.6002e-11	2.54744e-08
ENSECAG00000024139	LONRF3	-1.0208	5.34211	44.1868	8.47309e-09	2.19946e-06
ENSECAG00000024797	PDE3B	-1.02243	4.80406	20.0152	3.31601e-05	0.0015009
ENSECAG00000021505	MAP3K2	-1.02802	4.27481	17.6465	8.60201e-05	0.00317053
ENSECAG00000013228	GLT1D1	-1.03466	4.11193	22.5744	1.22636e-05	0.000679665
ENSECAG00000012142	CAMKK2	-1.03523	6.93013	31.174	5.45906e-07	5.87404e-05
ENSECAG00000011651	ICA1	-1.03778	2.68775	10.253	0.00214743	0.0413306
ENSECAG00000011129	HERC3	-1.03926	5.18855	32.1279	3.9413e-07	4.56875e-05
ENSECAG00000022956	RASGRP2	-1.04882	5.07586	12.6265	0.000730582	0.0177841
ENSECAG00000003551	LRRC6	-1.04929	3.623	10.0483	0.00236233	0.0446438
ENSECAG00000017406	HDAC4	-1.05216	3.09431	34.5105	6.40667e-05	0.00251067
ENSECAG00000020085	RELL2	-1.05324	3.79838	22.744	1.14949e-05	0.000645306
ENSECAG00000023922	E2F2	-1.05344	4.91576	21.9489	1.55887e-05	0.000824817
ENSECAG00000018683	PCF11	-1.05411	5.05362	33.5596	2.43304e-07	3.05346e-05
ENSECAG00000021290	MBD6	-1.05693	4.92153	43.9101	9.20515e-09	2.36923e-06
ENSECAG00000023213	SAP25	-1.059	3.96746	17.9027	7.74696e-05	0.00291914
ENSECAG00000041009	0	-1.0593	2.56307	11.9382	0.00099381	0.0228141
ENSECAG00000038236	0	-1.05952	5.84242	21.1982	2.08463e-05	0.00104304
ENSECAG00000012359	NXPE4	-1.06008	3.39635	10.1875	0.00221392	0.0422621
ENSECAG00000020691	PRPF40B	-1.06019	2.75776	40.739	0.000951729	0.0219858
ENSECAG00000006963	NACC2	-1.06165	3.47656	22.7188	4.29703e-05	0.0018381
ENSECAG00000002165	0	-1.06276	3.95391	11.1397	0.00142729	0.0303135
ENSECAG00000012941	JMJD1C	-1.06352	4.91964	26.9504	2.41514e-06	0.000193536
ENSECAG00000017203	BTG2	-1.06366	6.36056	22.8871	1.08853e-05	0.000623771
ENSECAG00000019599	ZNF655	-1.06498	5.98042	39.2621	3.8341e-08	6.77008e-06
ENSECAG00000016854	ACSL4	-1.06612	5.87102	32.3135	3.7007e-07	4.3733e-05
ENSECAG00000002317	0	-1.06751	3.85516	14.7157	0.000293593	0.00866542
ENSECAG00000014119	ACAP1	-1.07608	6.00524	11.3294	0.00130903	0.028196
ENSECAG00000006975	SNRK	-1.07757	4.24455	27.109	2.28088e-06	0.000185718
ENSECAG00000019559	WHRN	-1.08023	3.13993	24.3087	1.13459e-05	0.000639308
ENSECAG00000021182	TNFSF4	-1.08134	2.95001	15.7213	0.00063215	0.0158539
ENSECAG00000041395	IER2	-1.08197	7.0937	51.7544	9.54889e-10	3.71807e-07
ENSECAG00000009524	SLC16A3	-1.08305	6.76966	10.3925	0.00201288	0.0393645
ENSECAG00000008755	POR	-1.08431	6.34139	28.5914	1.3432e-06	0.000123081
ENSECAG00000042978	0	-1.08534	6.44899	29.6533	9.24522e-07	8.94225e-05
ENSECAG00000015095	NCF1	-1.08796	7.98763	26.309	3.04752e-06	0.000235378
ENSECAG00000010242	MCTP1	-1.08842	5.01185	17.4026	9.5074e-05	0.00345394
ENSECAG00000010881	DPYD	-1.08895	6.4357	21.851	1.6188e-05	0.000850596
ENSECAG00000026466	0	-1.08918	4.67114	14.0746	0.000387043	0.010824
ENSECAG00000041041	0	-1.08996	5.95927	17.3788	9.60067e-05	0.00348366
ENSECAG00000017146	PIK3R6	-1.09018	5.83262	52.9182	6.91788e-10	3.18338e-07
ENSECAG00000019977	C7H19orf38	-1.09212	5.63517	10.2618	0.00213869	0.0411884
ENSECAG00000011125	AHCTF1	-1.10112	4.62322	53.4602	5.9605e-10	2.82854e-07
ENSECAG00000005945	BRPF3	-1.10326	4.1164	39.5688	3.48231e-08	6.37117e-06
ENSECAG00000014800	MAP3K14	-1.10387	3.3408	33.4218	1.07296e-05	0.000618345
ENSECAG00000020500	BICRAL	-1.10439	4.0254	37.4573	6.7977e-08	1.0697e-05
ENSECAG00000001851	S1PR4	-1.10508	4.27801	12.6708	0.000716351	0.0175596
ENSECAG00000037966	HTD2	-1.10673	4.30511	45.7878	5.26908e-09	1.51351e-06
ENSECAG00000000660	PROK2	-1.10683	3.73709	14.0633	0.000388926	0.0108667
ENSECAG00000015547	MBOAT7	-1.10831	6.80897	35.7206	1.19182e-07	1.69144e-05
ENSECAG00000023140	RASSF3	-1.1084	5.53219	31.1415	5.52027e-07	5.90339e-05
ENSECAG00000013409	STK26	-1.10855	4.4503	20.2933	2.97118e-05	0.00138189
ENSECAG00000009170	PINK1	-1.11007	5.89696	32.8171	3.12153e-07	3.80739e-05
ENSECAG00000029062	PRNP	-1.1138	6.55111	25.1139	4.72388e-06	0.000329058
ENSECAG00000014199	FEM1C	-1.11452	4.91261	39.9771	3.06496e-08	5.71079e-06
ENSECAG00000037619	eca-mir-9060	-1.11466	3.42137	10.2192	0.00218154	0.041749
ENSECAG00000028354	0	-1.11481	3.57636	11.7074	0.00110282	0.0247553
ENSECAG00000017082	PHF21A	-1.11692	4.06727	61.1469	2.21788e-09	7.09046e-07
ENSECAG00000015440	TBC1D9	-1.12537	5.27487	24.2558	6.49772e-06	0.000426462
ENSECAG00000011777	NT5C3A	-1.12664	6.8921	24.0016	7.14641e-06	0.000457847
ENSECAG00000021479	AASS	-1.12741	3.38115	13.5407	0.000488288	0.0129972
ENSECAG00000001985	APH1B	-1.12771	3.41839	43.4361	2.48864e-06	0.000198902
ENSECAG00000010151	DEAF1	-1.12955	4.65175	24.7195	5.46698e-06	0.000372052
ENSECAG00000003599	0	-1.13251	6.96753	42.1368	1.57401e-08	3.52984e-06
ENSECAG00000011827	SBNO2	-1.13319	5.8014	47.3838	3.30537e-09	9.93935e-07
ENSECAG00000033926	0	-1.13496	6.53693	43.4261	1.06465e-08	2.6226e-06
ENSECAG00000016134	RAB11FIP1	-1.13915	5.62844	29.6231	9.34319e-07	8.96456e-05
ENSECAG00000019768	GRAP2	-1.14207	4.03997	16.8314	0.000120349	0.00419165
ENSECAG00000011797	SOD2	-1.1465	9.16085	10.6938	0.00175124	0.0353463
ENSECAG00000016726	WSB1	-1.14676	8.03909	28.2485	1.51691e-06	0.000135169
ENSECAG00000016034	CASP7	-1.14699	3.99066	17.175	0.000104413	0.003735
ENSECAG00000004945	CCR7	-1.15248	3.33002	11.3168	0.00131656	0.0283181
ENSECAG00000007508	IRF2	-1.15323	6.68261	94.9533	3.71279e-14	1.40951e-10
ENSECAG00000004006	CDK5R1	-1.15463	3.71494	11.0252	0.00150401	0.0316332
ENSECAG00000011966	ZNF217	-1.15494	5.33155	35.3339	1.3525e-07	1.8503e-05
ENSECAG00000015544	ARAP3	-1.15611	4.94579	43.2048	1.13816e-08	2.72182e-06
ENSECAG00000023420	NFKBIA	-1.15783	6.9591	18.3781	6.38574e-05	0.0025057
ENSECAG00000014371	CSNK1G2	-1.15819	6.52424	52.0195	8.87026e-10	3.57004e-07
ENSECAG00000034468	0	-1.16238	3.42211	12.2798	0.000852655	0.0200714
ENSECAG00000030271	MSRB1	-1.16283	8.38028	23.1059	1.00174e-05	0.000589609
ENSECAG00000019506	ARRDC3	-1.1643	5.26808	12.6018	0.000738625	0.0179033
ENSECAG00000008614	LLGL2	-1.16707	3.09702	36.0045	0.000214769	0.00678039
ENSECAG00000009918	MYB	-1.16766	4.07845	10.935	0.00156744	0.0324724
ENSECAG00000017657	FOSL2	-1.16868	5.85508	48.6602	2.28803e-09	7.23852e-07
ENSECAG00000009649	LPCAT2	-1.1718	4.99902	22.8218	1.11593e-05	0.000634682
ENSECAG00000020311	BCO2	-1.17199	2.76504	15.4196	0.000217497	0.00685228
ENSECAG00000005228	PHGDH	-1.17272	3.35052	12.6213	0.000732272	0.0177919
ENSECAG00000027770	CEBPB	-1.17374	8.41169	23.576	8.38617e-06	0.00051558
ENSECAG00000019847	NADK2	-1.17573	5.39845	20.0169	3.31373e-05	0.0015009
ENSECAG00000011192	LBR	-1.17773	7.21972	16.0598	0.000166037	0.00545747
ENSECAG00000029043	STBD1	-1.17819	5.84412	13.5081	0.000495305	0.0131231
ENSECAG00000011686	ACVR1B	-1.17936	4.73808	44.3223	8.13696e-09	2.1507e-06
ENSECAG00000006337	RAB11FIP4	-1.18129	3.37479	35.1986	1.87679e-06	0.000159218
ENSECAG00000041392	0	-1.1813	4.29018	22.0905	1.47621e-05	0.000785182
ENSECAG00000023667	ARID5A	-1.18254	6.73726	81.3057	6.50444e-13	1.31698e-09
ENSECAG00000039641	0	-1.18372	2.40768	21.0419	0.000112056	0.00395266
ENSECAG00000016394	IL1R1	-1.18572	3.18586	21.4098	1.92011e-05	0.000976269
ENSECAG00000012148	C1H15orf48	-1.18893	9.5721	18.3169	6.54603e-05	0.00254842
ENSECAG00000016962	APOBR	-1.19183	6.57576	24.0584	6.99587e-06	0.000452067
ENSECAG00000030024	MAPK13	-1.19742	5.05595	10.8834	0.001605	0.0331151
ENSECAG00000021765	TSPO	-1.20118	9.011	11.0162	0.00151023	0.031698
ENSECAG00000016158	ULK1	-1.20325	4.64793	47.9524	2.80423e-09	8.60276e-07
ENSECAG00000006218	C5AR2	-1.21252	3.82142	20.1099	3.19412e-05	0.00146477
ENSECAG00000021996	0	-1.2132	3.62995	42.4841	1.41598e-08	3.25794e-06
ENSECAG00000002437	NFIL3	-1.21517	5.94491	18.4938	6.09351e-05	0.00240658
ENSECAG00000012235	BAZ2B	-1.21577	3.5846	22.0929	1.47485e-05	0.000785182
ENSECAG00000019932	0	-1.21891	8.36007	19.372	4.28187e-05	0.0018381
ENSECAG00000004025	YPEL5	-1.21921	7.40619	49.7106	1.69592e-09	5.6736e-07
ENSECAG00000013636	HELZ2	-1.2246	4.1497	11.8862	0.00101738	0.0232673
ENSECAG00000019717	ECM2	-1.22486	2.94647	12.4138	0.000803126	0.0192011
ENSECAG00000023758	LETM2	-1.22502	2.8029	33.8873	0.000418957	0.0114943
ENSECAG00000038168	FAM220A	-1.22527	5.49638	83.7726	3.79985e-13	1.04914e-09
ENSECAG00000022776	QPCT	-1.22902	6.23818	35.2944	1.37012e-07	1.86601e-05
ENSECAG00000011492	CDCA7	-1.23393	3.54478	28.4693	1.40256e-06	0.000126401
ENSECAG00000016829	ABTB2	-1.2346	2.39306	19.3482	0.000212342	0.00671076
ENSECAG00000010523	ADGRG3	-1.23649	6.73981	21.1787	2.10054e-05	0.00104755
ENSECAG00000023101	TP53I11	-1.24274	3.27991	10.2398	0.00216066	0.0415062
ENSECAG00000042076	0	-1.24337	6.46056	12.5667	0.000750265	0.0181162
ENSECAG00000024046	RAB24	-1.24449	8.75765	25.9509	3.47283e-06	0.000261305
ENSECAG00000000591	TRAF3IP2	-1.24471	4.57221	40.0025	3.04077e-08	5.70069e-06
ENSECAG00000006725	TMCC1	-1.24813	5.05332	59.1553	1.29969e-10	8.80433e-08
ENSECAG00000021413	ADGRG1	-1.25087	2.34909	18.0207	0.0024716	0.0461938
ENSECAG00000014153	CLK4	-1.25398	5.35292	49.7779	1.66387e-09	5.6736e-07
ENSECAG00000000003	R3HDM4	-1.25743	6.87169	61.0909	7.87574e-11	5.97986e-08
ENSECAG00000009828	KDM6B	-1.25874	5.87397	22.1411	1.44778e-05	0.000775496
ENSECAG00000011545	RNF149	-1.25876	5.71916	60.4629	9.25732e-11	6.84562e-08
ENSECAG00000033399	TSC22D3	-1.26263	5.695	11.6028	0.00115626	0.0256139
ENSECAG00000007960	LIMD2	-1.26355	8.30967	40.9063	2.29683e-08	4.68168e-06
ENSECAG00000017075	UBXN2B	-1.2646	3.75661	51.3288	1.07527e-09	4.08212e-07
ENSECAG00000017900	CCDC88B	-1.26479	4.84046	24.6937	5.51968e-06	0.000372268
ENSECAG00000021034	YDJC	-1.26653	3.2616	23.1088	1.00066e-05	0.000589609
ENSECAG00000001141	NAIP	-1.27069	5.44341	42.7751	1.29619e-08	3.05168e-06
ENSECAG00000004249	FAM117B	-1.27528	4.17725	27.63	1.89152e-06	0.000159576
ENSECAG00000004770	FAM217B	-1.27629	3.34289	31.9678	4.16173e-07	4.75173e-05
ENSECAG00000040065	0	-1.27726	3.99127	16.5931	0.000132874	0.00456267
ENSECAG00000008851	CCNL1	-1.2797	6.79111	52.803	7.14117e-10	3.23708e-07
ENSECAG00000016362	DUSP16	-1.28108	3.38104	43.3805	1.0794e-08	2.6226e-06
ENSECAG00000006019	RILPL2	-1.2863	6.63999	42.123	1.58065e-08	3.52984e-06
ENSECAG00000012085	SWT1	-1.28674	3.82522	41.5288	1.89603e-08	4.02688e-06
ENSECAG00000015730	NAPSA	-1.28796	3.98076	11.2634	0.00134894	0.0289312
ENSECAG00000038549	FAM200A	-1.29244	3.84267	57.0854	2.24111e-10	1.36129e-07
ENSECAG00000016734	INPP5K	-1.29259	5.23062	55.4123	3.50627e-10	1.97202e-07
ENSECAG00000015522	0	-1.2937	6.15618	31.794	4.41547e-07	4.96674e-05
ENSECAG00000000520	STK17B	-1.2945	5.77187	44.3284	8.12202e-09	2.1507e-06
ENSECAG00000034925	0	-1.29809	4.57791	11.6314	0.0011414	0.0253774
ENSECAG00000010727	KLHL2	-1.29876	6.11126	49.6213	1.73947e-09	5.74233e-07
ENSECAG00000025068	SLC12A6	-1.30251	5.83138	26.5001	2.84288e-06	0.000221387
ENSECAG00000024850	0	-1.30366	4.46626	22.5523	1.23672e-05	0.000682919
ENSECAG00000008993	HIP1R	-1.3046	5.40044	40.5587	2.55774e-08	5.02005e-06
ENSECAG00000011006	TGFA	-1.30468	3.4428	20.3587	2.89557e-05	0.00135087
ENSECAG00000014952	CYRIA	-1.30562	5.61163	50.3239	1.4258e-09	5.09448e-07
ENSECAG00000013070	DAGLB	-1.30622	6.09821	35.8793	1.1317e-07	1.63671e-05
ENSECAG00000017827	ANTXR2	-1.31601	5.88523	19.8959	3.47648e-05	0.00155467
ENSECAG00000009192	SRGN	-1.31917	11.3925	26.3035	3.05354e-06	0.000235378
ENSECAG00000023417	KLF6	-1.32276	6.8465	50.8606	1.22593e-09	4.59665e-07
ENSECAG00000013981	CDA	-1.32362	6.74014	19.5253	4.028e-05	0.00175516
ENSECAG00000014867	PLBD1	-1.32428	8.58152	20.5967	2.63701e-05	0.00124943
ENSECAG00000037422	0	-1.32646	3.05394	31.5008	1.0219e-05	0.000599154
ENSECAG00000001989	SESN2	-1.32704	4.81719	27.6013	1.91105e-06	0.000160333
ENSECAG00000019877	DENND11	-1.33752	5.51799	27.132	2.26206e-06	0.00018468
ENSECAG00000000794	EMB	-1.33939	6.72378	11.9282	0.000998333	0.0228661
ENSECAG00000018133	VSIR	-1.33953	7.25252	28.0826	1.60916e-06	0.000141658
ENSECAG00000001069	CCRL2	-1.34106	7.57798	30.3415	7.27569e-07	7.4151e-05
ENSECAG00000012336	ARHGAP26	-1.34608	5.20961	51.4139	1.05001e-09	4.03668e-07
ENSECAG00000011638	EHD1	-1.34734	7.50038	43.4073	1.07071e-08	2.6226e-06
ENSECAG00000034985	CDKN2D	-1.34828	6.7852	26.2563	3.10652e-06	0.000238253
ENSECAG00000012799	COL8A2	-1.34832	2.135	11.7959	0.00105964	0.0240167
ENSECAG00000002649	0	-1.34911	4.90837	25.2905	4.42571e-06	0.000312589
ENSECAG00000012607	ABTB1	-1.34911	6.86227	32.7262	3.21874e-07	3.87922e-05
ENSECAG00000036210	LINGO3	-1.35013	2.86943	30.4672	2.21122e-05	0.00108493
ENSECAG00000003181	P2RY10	-1.35085	2.76711	15.03	0.000256675	0.00775668
ENSECAG00000030874	0	-1.35136	4.6407	27.1333	2.26097e-06	0.00018468
ENSECAG00000019659	0	-1.35289	4.13034	28.6997	1.29272e-06	0.000119335
ENSECAG00000016667	0	-1.35332	6.30791	11.0686	0.00147441	0.0311399
ENSECAG00000037707	CLEC11A	-1.35405	4.10283	21.0382	2.21877e-05	0.00108687
ENSECAG00000028852	KNCN	-1.35489	5.2649	26.9902	2.38068e-06	0.000192297
ENSECAG00000034739	ADORA2A	-1.36052	4.00856	31.8984	4.26117e-07	4.82895e-05
ENSECAG00000007656	TESPA1	-1.36231	2.36793	29.067	0.000597915	0.015158
ENSECAG00000022291	CCDC69	-1.36259	5.74226	44.7623	7.13707e-09	1.97054e-06
ENSECAG00000024875	0	-1.36427	4.22059	14.7687	0.000287008	0.00849584
ENSECAG00000018228	IGSF6	-1.36669	8.53175	37.2455	7.2754e-08	1.13313e-05
ENSECAG00000023430	TRPM2	-1.36676	5.72638	49.4426	1.83009e-09	5.97652e-07
ENSECAG00000015010	CYP4F124	-1.36844	6.60231	13.7298	0.000449594	0.0121482
ENSECAG00000000258	STX11	-1.36929	5.16344	48.9374	2.11355e-09	6.82878e-07
ENSECAG00000001516	HCAR1	-1.37292	6.40429	40.2133	2.8475e-08	5.43909e-06
ENSECAG00000002171	FLT3	-1.37521	3.10724	23.3146	1.38925e-05	0.000750764
ENSECAG00000024327	FBXL5	-1.37564	5.72465	80.8973	7.11627e-13	1.3508e-09
ENSECAG00000022397	MPIG6B	-1.37792	3.77858	27.243	2.17335e-06	0.00017888
ENSECAG00000015086	NBEAL2	-1.38016	5.43329	28.2098	1.53793e-06	0.000136575
ENSECAG00000023358	RARA	-1.38096	6.72244	65.7558	2.43265e-11	2.46274e-08
ENSECAG00000011496	NFKBIZ	-1.3823	3.82296	52.4006	7.98082e-10	3.48394e-07
ENSECAG00000019266	SLC35F2	-1.38336	2.05775	22.7846	0.0024245	0.0454946
ENSECAG00000016596	RARG	-1.38707	4.59181	37.8237	6.04624e-08	9.76523e-06
ENSECAG00000000713	MDM1	-1.38826	4.58381	41.1972	2.09964e-08	4.37482e-06
ENSECAG00000024559	CREBRF	-1.39002	4.78572	39.4331	3.63365e-08	6.55727e-06
ENSECAG00000024181	0	-1.39243	7.26578	20.406	2.84218e-05	0.001328
ENSECAG00000019795	ARID5B	-1.39308	3.94103	42.6863	1.33158e-08	3.11089e-06
ENSECAG00000041156	0	-1.39475	3.30861	15.6469	0.000197552	0.0063294
ENSECAG00000014292	0	-1.39658	3.05538	21.1584	2.11724e-05	0.00104924
ENSECAG00000017005	NOD2	-1.40022	4.30727	62.0262	6.20043e-11	4.8816e-08
ENSECAG00000020136	0	-1.4073	8.10326	11.4859	0.00121914	0.0266186
ENSECAG00000011160	TP53INP2	-1.41001	5.45209	15.1336	0.000245587	0.00749621
ENSECAG00000022527	FMNL1	-1.41056	6.6692	54.4277	4.57693e-10	2.45219e-07
ENSECAG00000023192	GYG1	-1.41198	7.2721	59.1411	1.30452e-10	8.80433e-08
ENSECAG00000027894	CCDC24	-1.41212	2.62838	34.5974	7.26543e-06	0.000461628
ENSECAG00000020563	PIM1	-1.41338	4.86558	22.3705	1.32582e-05	0.000722918
ENSECAG00000019319	NUDT4	-1.4164	7.03691	40.1014	2.94841e-08	5.56188e-06
ENSECAG00000013124	0	-1.42094	4.83551	39.2975	3.79167e-08	6.73431e-06
ENSECAG00000017892	HCST	-1.42308	7.58585	14.4493	0.000329199	0.00954019
ENSECAG00000039341	0	-1.42542	3.70729	21.19	2.09133e-05	0.00104467
ENSECAG00000034848	eca-mir-9102	-1.42808	4.90683	12.1145	0.00091817	0.0213684
ENSECAG00000014699	NUAK2	-1.42851	4.45872	23.8755	7.49251e-06	0.000473087
ENSECAG00000040631	GADD45A	-1.43557	8.39245	48.2095	2.60407e-09	8.07022e-07
ENSECAG00000043506	0	-1.44883	6.32937	39.035	4.11812e-08	7.14695e-06
ENSECAG00000014691	DENND3	-1.45246	6.52276	45.8668	5.14803e-09	1.50337e-06
ENSECAG00000018702	USP32	-1.45331	4.60302	50.3242	1.42566e-09	5.09448e-07
ENSECAG00000022511	PDLIM7	-1.45678	6.7871	49.7211	1.69089e-09	5.6736e-07
ENSECAG00000035022	0	-1.45976	2.6704	10.5939	0.0018338	0.0365937
ENSECAG00000021069	PXK	-1.46004	5.58733	40.5698	2.54893e-08	5.02005e-06
ENSECAG00000034356	eca-mir-9156	-1.46197	4.756	14.2362	0.000360901	0.0102343
ENSECAG00000004743	PPP1R3D	-1.46394	3.6981	47.0651	3.62583e-09	1.07346e-06
ENSECAG00000043589	0	-1.47212	2.5239	14.3437	0.00198984	0.0390146
ENSECAG00000017482	RNF24	-1.47616	5.31532	21.3973	1.92941e-05	0.000978268
ENSECAG00000014260	FOS	-1.47628	6.78656	17.2225	0.000102388	0.00367568
ENSECAG00000008242	ACSS3	-1.48122	3.7155	25.5584	4.01014e-06	0.000292769
ENSECAG00000012199	0	-1.48204	7.6412	28.0659	1.61877e-06	0.000141732
ENSECAG00000015723	ELL3	-1.48402	2.77412	25.9484	3.47592e-06	0.000261305
ENSECAG00000042777	0	-1.48427	1.65122	17.1694	0.000104655	0.003735
ENSECAG00000000466	ELL	-1.4864	5.05702	101.238	1.08017e-14	6.56115e-11
ENSECAG00000025987	0	-1.48679	4.77658	26.748	2.59851e-06	0.000205519
ENSECAG00000011126	CD27	-1.48833	3.00053	18.7494	5.49634e-05	0.00221686
ENSECAG00000015483	0	-1.49072	4.57836	15.0418	0.000255386	0.00772542
ENSECAG00000017794	IRF1	-1.49209	5.96189	15.2905	0.000229741	0.00713442
ENSECAG00000012843	PAG1	-1.49302	4.98263	36.2822	9.92798e-08	1.46213e-05
ENSECAG00000033590	0	-1.49542	2.52624	16.6124	0.000131811	0.00453367
ENSECAG00000018870	IVNS1ABP	-1.49716	7.71151	21.5231	1.83756e-05	0.000946209
ENSECAG00000002370	GPR141	-1.52205	4.1691	31.0338	5.72851e-07	6.08324e-05
ENSECAG00000004444	C26H21orf91	-1.52213	4.58375	40.4614	2.63613e-08	5.13217e-06
ENSECAG00000007518	MARCHF3	-1.52291	3.89078	67.5153	1.57973e-11	1.8728e-08
ENSECAG00000034935	PEAK3	-1.52425	5.94664	21.1702	2.10749e-05	0.00104924
ENSECAG00000017890	CORO2A	-1.5274	4.12751	43.046	1.19412e-08	2.83332e-06
ENSECAG00000004162	EVI2B	-1.53441	8.32466	36.7129	8.63615e-08	1.32469e-05
ENSECAG00000014660	IFNGR2	-1.54162	8.22269	81.3664	6.41826e-13	1.31698e-09
ENSECAG00000000607	TRIB3	-1.5468	3.10127	10.7096	0.00173848	0.0351681
ENSECAG00000023398	BST1	-1.55	3.09649	32.8657	3.07084e-07	3.76066e-05
ENSECAG00000016583	PHOSPHO1	-1.55118	4.50288	21.617	1.77197e-05	0.000923098
ENSECAG00000029421	HSPA2	-1.55271	2.73107	10.2226	0.00217804	0.041749
ENSECAG00000003083	PRR15	-1.55339	3.33125	16.038	0.000167558	0.0054857
ENSECAG00000022255	EPB41	-1.55809	5.58834	62.0278	6.198e-11	4.8816e-08
ENSECAG00000024038	YPEL3	-1.56099	7.2417	37.3044	7.13909e-08	1.11764e-05
ENSECAG00000009958	DUSP1	-1.56155	7.42696	49.9417	1.58842e-09	5.60954e-07
ENSECAG00000017804	UPB1	-1.56548	4.8742	53.7637	5.48524e-10	2.68697e-07
ENSECAG00000023860	TGM3	-1.56775	5.78903	17.1002	0.000107685	0.00382067
ENSECAG00000015245	PAIP1	-1.5691	5.76542	67.6969	1.51139e-11	1.8728e-08
ENSECAG00000008085	OTOA	-1.57215	2.65114	21.384	1.93942e-05	0.000980071
ENSECAG00000015842	ANKRD55	-1.5769	1.90032	21.1272	0.000752526	0.0181389
ENSECAG00000005838	MOGAT1	-1.58195	5.61715	14.6436	0.00030282	0.00886881
ENSECAG00000011965	OLR1	-1.58533	5.11033	18.8171	5.34844e-05	0.0021779
ENSECAG00000017241	SAMSN1	-1.58884	5.70453	34.0696	2.05273e-07	2.66182e-05
ENSECAG00000007164	FAM102A	-1.58955	4.92396	54.0199	5.11452e-10	2.625e-07
ENSECAG00000016161	SLPI	-1.59131	7.44962	21.1577	2.11776e-05	0.00104924
ENSECAG00000019083	SORL1	-1.59696	6.32405	36.3311	9.77183e-08	1.44771e-05
ENSECAG00000027864	IL1RN	-1.60572	6.34232	18.0036	7.4349e-05	0.0028261
ENSECAG00000026397	eca-mir-24-1	-1.60578	5.47592	29.6256	9.33511e-07	8.96456e-05
ENSECAG00000039596	0	-1.60656	1.9694	19.5165	0.000746294	0.0180603
ENSECAG00000031851	0	-1.61316	6.14326	35.3362	1.35146e-07	1.8503e-05
ENSECAG00000022078	CHST15	-1.61713	4.86306	41.8467	1.71994e-08	3.80209e-06
ENSECAG00000015172	SSH2	-1.6188	4.45018	54.4074	4.60225e-10	2.45219e-07
ENSECAG00000031122	0	-1.62322	5.51646	18.3142	6.55334e-05	0.00254842
ENSECAG00000042600	0	-1.63276	2.42313	21.7188	0.000286027	0.00848334
ENSECAG00000008764	UNC93A	-1.63276	4.34758	27.5789	1.92646e-06	0.000160738
ENSECAG00000003418	TMEM140	-1.63388	6.77488	35.8507	1.1423e-07	1.64421e-05
ENSECAG00000024536	NFE2	-1.63445	6.12325	21.6098	1.77695e-05	0.000924103
ENSECAG00000020535	DDIT3	-1.64107	7.30446	36.2503	1.00312e-07	1.4647e-05
ENSECAG00000026958	IRAK3	-1.66164	4.61716	44.9773	6.69549e-09	1.88286e-06
ENSECAG00000013745	SNX10	-1.67796	8.34857	31.619	4.6872e-07	5.23363e-05
ENSECAG00000005550	SFN	-1.67971	3.16018	34.2744	1.91784e-07	2.51162e-05
ENSECAG00000011438	IFT57	-1.69568	3.88526	38.2361	5.30223e-08	8.70455e-06
ENSECAG00000014278	CCDC40	-1.69798	3.22826	15.2594	0.000232795	0.00720714
ENSECAG00000011750	ROPN1L	-1.70139	2.36602	46.9813	4.82e-07	5.30392e-05
ENSECAG00000016912	ATP11B	-1.70252	4.81943	67.4546	1.60327e-11	1.8728e-08
ENSECAG00000012857	JSRP1	-1.70354	2.69096	53.1233	6.53816e-10	3.05493e-07
ENSECAG00000036484	0	-1.70464	2.91987	22.2948	1.36483e-05	0.000740201
ENSECAG00000003772	DEDD2	-1.70748	5.69794	78.2	1.29713e-12	2.31737e-09
ENSECAG00000024047	IL6R	-1.71178	7.02648	43.4981	1.04181e-08	2.6226e-06
ENSECAG00000031913	0	-1.7147	5.23311	32.5932	3.36648e-07	3.99388e-05
ENSECAG00000018618	0	-1.71706	6.54833	34.0595	2.05962e-07	2.66182e-05
ENSECAG00000000051	IL1B	-1.71856	3.57325	37.1029	7.6164e-08	1.18019e-05
ENSECAG00000038107	LRG1	-1.73468	6.55618	26.563	2.77875e-06	0.000217509
ENSECAG00000031636	PLIN5	-1.73587	2.63095	30.3615	7.22535e-07	7.38859e-05
ENSECAG00000007942	LMNB1	-1.73588	7.01008	60.3762	9.46679e-11	6.84562e-08
ENSECAG00000040740	0	-1.73655	7.85432	31.1663	5.47349e-07	5.87404e-05
ENSECAG00000016721	RUBCNL	-1.7374	5.22667	62.5127	5.47917e-11	4.62244e-08
ENSECAG00000022118	IDO1	-1.73775	4.80103	12.1364	0.000909198	0.0212246
ENSECAG00000022988	0	-1.73781	4.6949	17.5675	8.88524e-05	0.00324734
ENSECAG00000031980	BTG1	-1.73993	7.94951	66.4725	2.03887e-11	2.25969e-08
ENSECAG00000016757	HSH2D	-1.74497	4.14938	10.5289	0.00188971	0.0374869
ENSECAG00000029121	eca-mir-9159	-1.76817	2.93168	31.6032	4.71262e-07	5.24274e-05
ENSECAG00000032598	0	-1.77108	6.14401	51.926	9.10388e-10	3.59083e-07
ENSECAG00000032032	0	-1.77164	4.33306	28.1674	1.56129e-06	0.000138245
ENSECAG00000025656	eca-mir-23a	-1.77419	5.28129	31.4754	4.92311e-07	5.39782e-05
ENSECAG00000006905	PLPPR3	-1.77582	2.40297	21.0249	2.23029e-05	0.00109076
ENSECAG00000033821	0	-1.78123	3.18111	69.6663	9.3943e-12	1.26702e-08
ENSECAG00000003535	G0S2	-1.79287	6.54506	12.5663	0.000750392	0.0181162
ENSECAG00000015699	VSTM1	-1.81666	5.4014	24.3066	6.37567e-06	0.000420947
ENSECAG00000017662	NLRP12	-1.8218	3.13185	103.852	2.42838e-14	1.22921e-10
ENSECAG00000019660	TRIB1	-1.82199	6.38638	37.0285	7.80089e-08	1.20264e-05
ENSECAG00000006668	0	-1.82532	2.35633	12.7159	0.000702155	0.0172953
ENSECAG00000024286	SIPA1L1	-1.83218	3.81229	75.4299	2.43285e-12	3.88885e-09
ENSECAG00000022568	TMEM154	-1.84212	6.12029	71.8315	5.61601e-12	8.52819e-09
ENSECAG00000018398	TRIM69	-1.85547	1.96166	19.1105	0.000138052	0.00469518
ENSECAG00000016085	SYCP2	-1.87857	1.7389	32.1824	0.00133452	0.0286639
ENSECAG00000006678	0	-1.88259	2.77628	14.9917	0.000260902	0.00784541
ENSECAG00000018703	SDR9C7	-1.88804	1.64208	21.5745	0.00193669	0.0382348
ENSECAG00000009379	GLCCI1	-1.89676	3.85579	52.3032	8.19913e-10	3.48394e-07
ENSECAG00000009363	ACOD1	-1.9	6.29727	9.82827	0.00261844	0.0480803
ENSECAG00000015812	ECE1	-1.91941	3.95446	87.6786	1.65285e-13	5.01987e-10
ENSECAG00000011467	ALPL	-1.92036	7.12454	24.4911	5.95178e-06	0.00039554
ENSECAG00000015318	HAVCR2	-1.92199	1.53364	39.8379	0.00112282	0.0251297
ENSECAG00000022374	TBX6	-1.923	1.9496	32.1322	0.000420766	0.0115231
ENSECAG00000039642	0	-1.92309	4.06777	18.5885	5.86482e-05	0.00234928
ENSECAG00000023076	GPCPD1	-1.93274	5.31526	62.8875	4.98294e-11	4.45108e-08
ENSECAG00000013457	CSF3R	-1.93583	7.79283	24.5295	5.86731e-06	0.000392083
ENSECAG00000010918	SELP	-1.93955	6.58611	38.4252	4.99337e-08	8.28709e-06
ENSECAG00000039700	0	-1.94926	2.07668	19.4529	4.14594e-05	0.00179368
ENSECAG00000025146	CDCP1	-1.9554	3.92429	31.1109	5.57867e-07	5.9449e-05
ENSECAG00000028451	0	-1.95657	1.72567	25.4691	0.000125448	0.00433938
ENSECAG00000029728	0	-1.95871	2.67909	32.6484	3.30438e-07	3.95107e-05
ENSECAG00000019531	TTC26	-1.96271	2.80416	48.7628	6.2363e-08	9.91638e-06
ENSECAG00000008113	LAMP3	-1.96942	3.10883	27.3941	2.05846e-06	0.000170813
ENSECAG00000022135	VNN1	-1.97044	8.51611	38.7085	4.56503e-08	7.74551e-06
ENSECAG00000017295	PLSCR1	-1.97554	6.83034	40.6402	2.49392e-08	4.99056e-06
ENSECAG00000009285	0	-1.97911	4.27079	32.7724	3.16891e-07	3.84552e-05
ENSECAG00000000400	JAML	-1.9792	7.37221	32.6526	3.29962e-07	3.95107e-05
ENSECAG00000022510	CD1E2	-1.98067	2.37391	29.2735	1.05609e-06	9.96102e-05
ENSECAG00000011553	RIPOR2	-1.9961	6.08954	34.2732	1.91859e-07	2.51162e-05
ENSECAG00000030194	0	-1.99682	2.05177	10.7876	0.00167722	0.0341625
ENSECAG00000008811	KCNJ15	-1.99996	6.45545	35.3847	1.33016e-07	1.83762e-05
ENSECAG00000006983	RAPGEF2	-2.00207	3.58019	111.904	1.47749e-15	1.12182e-11
ENSECAG00000013839	FAM214A	-2.00665	5.30366	113.016	1.2094e-15	1.12182e-11
ENSECAG00000006711	0	-2.00905	6.1391	36.2313	1.00933e-07	1.46672e-05
ENSECAG00000020122	SELL	-2.01485	8.65828	43.7942	9.53099e-09	2.43248e-06
ENSECAG00000005083	IL1RAP	-2.01888	3.91539	93.8877	4.60012e-14	1.55234e-10
ENSECAG00000006662	MPO	-2.0246	8.14009	14.2743	0.00035501	0.0100958
ENSECAG00000033856	0	-2.03731	1.37289	23.3253	0.00153128	0.0320094
ENSECAG00000019499	ISG20	-2.05329	5.60483	30.691	6.44686e-07	6.7054e-05
ENSECAG00000018990	NR2E1	-2.05524	1.50252	33.8695	0.0019047	0.0377102
ENSECAG00000024870	CWH43	-2.05837	1.96248	41.5441	0.000234724	0.00724053
ENSECAG00000006255	0	-2.06297	3.61378	30.9031	5.99207e-07	6.31893e-05
ENSECAG00000026526	eca-mir-372	-2.06324	1.43587	12.5891	0.00135233	0.0289644
ENSECAG00000006466	CLDN4	-2.06965	1.49759	18.4928	0.000531269	0.013779
ENSECAG00000035666	DYDC1	-2.07967	1.83159	19.4841	0.000179631	0.00581618
ENSECAG00000018841	CGA	-2.08036	1.72015	18.7134	0.000143301	0.00482504
ENSECAG00000009570	LIMK2	-2.08336	6.23494	111.93	1.4706e-15	1.12182e-11
ENSECAG00000011895	ILT11B	-2.09249	7.06655	38.6454	4.65707e-08	7.85778e-06
ENSECAG00000021568	IDO2	-2.10303	1.29548	30.3683	0.00113665	0.0253274
ENSECAG00000013762	NCR1	-2.10311	6.09686	52.1974	8.443e-10	3.48394e-07
ENSECAG00000017181	PTGS2	-2.11256	1.82899	15.5156	0.00152542	0.0319508
ENSECAG00000006595	0	-2.13907	5.67166	48.4489	2.43094e-09	7.61133e-07
ENSECAG00000042563	GCSAM	-2.14188	1.97533	34.9515	6.98587e-07	7.16784e-05
ENSECAG00000010928	MMP25	-2.15295	6.45969	47.0512	3.64053e-09	1.07346e-06
ENSECAG00000041635	SNORD62	-2.16472	2.46567	11.4505	0.00123888	0.0269143
ENSECAG00000011086	PPP1R3B	-2.17205	6.11497	43.2095	1.13654e-08	2.72182e-06
ENSECAG00000023733	MMP1	-2.17294	9.61621	25.4183	4.22221e-06	0.000305316
ENSECAG00000012369	0	-2.18103	1.77297	16.5104	0.000137527	0.00468254
ENSECAG00000002017	PGGHG	-2.19711	5.09627	41.8019	1.74369e-08	3.80991e-06
ENSECAG00000020176	ADM2	-2.20652	1.30597	26.5416	0.00161357	0.033234
ENSECAG00000019404	MMP27	-2.21208	1.7454	33.059	2.97644e-05	0.00138222
ENSECAG00000017922	ADAM19	-2.2223	6.02084	42.3198	1.48859e-08	3.37387e-06
ENSECAG00000024701	AOX4	-2.22912	3.01545	49.8472	1.63149e-09	5.6736e-07
ENSECAG00000007588	EREG	-2.23015	2.16486	24.7091	5.48811e-06	0.000372052
ENSECAG00000034552	PNMA8C	-2.25718	2.53088	35.0747	1.4726e-07	1.99662e-05
ENSECAG00000018808	TG	-2.26747	2.50937	66.0029	2.28869e-11	2.39689e-08
ENSECAG00000021383	EFNA1	-2.27623	1.83441	52.0949	4.33001e-08	7.42976e-06
ENSECAG00000011257	MXD1	-2.28862	7.59337	52.1779	8.48874e-10	3.48394e-07
ENSECAG00000024636	CRISPLD2	-2.28926	4.18288	114.491	9.29189e-16	1.12182e-11
ENSECAG00000000214	IL18RAP	-2.29328	5.04597	40.9345	2.27688e-08	4.67237e-06
ENSECAG00000030123	0	-2.31576	1.85566	10.9843	0.00153244	0.0320094
ENSECAG00000032497	0	-2.32903	1.91011	51.9025	3.13093e-06	0.00023952
ENSECAG00000031403	U5	-2.34263	1.61426	14.9112	0.000270031	0.00807132
ENSECAG00000018838	CCDC183	-2.36388	1.46271	48.6788	9.0005e-06	0.000541296
ENSECAG00000040031	CCL22	-2.38826	2.04113	19.7877	3.62884e-05	0.00160658
ENSECAG00000007242	DUSP2	-2.38877	3.09012	54.1818	4.89369e-10	2.56252e-07
ENSECAG00000018973	ENTHD1	-2.39657	4.14639	63.2679	4.52655e-11	4.16594e-08
ENSECAG00000032438	PTPRS	-2.4161	3.33624	59.3333	1.24076e-10	8.76349e-08
ENSECAG00000042505	0	-2.41999	1.69002	14.2023	0.000366216	0.0103338
ENSECAG00000011479	PLAC9	-2.4738	2.58716	15.1695	0.000241869	0.00741817
ENSECAG00000001949	0	-2.55288	3.73018	82.7229	4.77103e-13	1.11462e-09
ENSECAG00000034400	0	-2.57196	4.45615	66.3848	2.08328e-11	2.25969e-08
ENSECAG00000032728	HBA	-2.62037	9.5986	17.2676	0.000100504	0.00361661
ENSECAG00000007291	0	-2.63739	3.94172	22.5784	1.22449e-05	0.000679665
ENSECAG00000037967	0	-2.64314	2.13944	23.5199	8.56537e-06	0.000522425
ENSECAG00000009485	GPT2	-2.64439	4.06874	95.2561	3.49433e-14	1.40951e-10
ENSECAG00000024847	DGAT2	-2.66756	6.64483	57.7432	1.88286e-10	1.19134e-07
ENSECAG00000032756	0	-2.71401	2.36642	12.8452	0.000663056	0.0164793
ENSECAG00000012710	C23H9orf153	-2.78411	1.70356	47.3057	9.34071e-08	1.40549e-05
ENSECAG00000017217	CA12	-2.78573	5.6904	53.5363	5.83746e-10	2.81412e-07
ENSECAG00000007329	IL18R1	-2.78903	3.22885	53.9691	5.18587e-10	2.625e-07
ENSECAG00000041456	0	-2.83029	1.21188	35.999	0.000704566	0.0173247
ENSECAG00000028820	HEY1	-2.88301	1.80942	68.7604	8.19862e-09	2.1507e-06
ENSECAG00000036673	0	-2.88505	1.3073	34.4603	0.00121136	0.0265058
ENSECAG00000030659	0	-2.89016	1.34146	43.7892	0.000111798	0.00394816
ENSECAG00000022371	APOBEC3Z1B	-3.07407	1.85672	21.8729	1.60521e-05	0.000846385
ENSECAG00000025135	MOGAT2	-3.07961	3.75623	47.8827	2.86115e-09	8.68961e-07
ENSECAG00000008817	IL22RA2	-3.13061	4.18407	69.751	9.20546e-12	1.26702e-08
ENSECAG00000031859	HBA2	-3.1538	9.53477	18.5455	5.96757e-05	0.00236917
ENSECAG00000041909	0	-3.26527	5.73058	83.2922	4.21613e-13	1.06707e-09
ENSECAG00000036950	0	-3.6267	2.80704	39.5702	3.48071e-08	6.37117e-06
ENSECAG00000010020	0	-3.7434	11.7461	21.4717	1.87453e-05	0.000963306

## Sheet: ISF 96 hrs-6 d
Gene ID	Symbol	logFC	logCPM	F	PValue	FDR
Upregulated
ENSECAG00000023525	NDUFA4L2	5.53184	4.25366	13.8281	0.00046833	0.0418342
ENSECAG00000007985	GOLGA7B	2.74407	2.02943	20.7282	2.50453e-05	0.00661436
ENSECAG00000010858	ANKRD37	2.64761	3.73099	21.9681	1.54738e-05	0.00474703
ENSECAG00000008333	MSC	2.61312	5.11716	41.7095	1.79378e-08	7.78272e-05
ENSECAG00000019445	MMP12	2.56579	9.64782	13.5387	0.000488703	0.0428971
ENSECAG00000011240	CNTN1	2.39142	3.85914	22.1418	1.44737e-05	0.00453178
ENSECAG00000018674	CEMIP	2.29358	3.83799	16.7273	0.000125665	0.0171917
ENSECAG00000023241	SCRN1	2.28073	2.85272	13.2686	0.000550131	0.0456785
ENSECAG00000040352	0	2.03673	3.76387	31.3654	5.1122e-07	0.000705739
ENSECAG00000000303	SLC2A1	1.99671	3.55503	17.5567	8.92451e-05	0.0139715
ENSECAG00000010385	MET	1.99057	2.35928	20.0577	3.2607e-05	0.00761774
ENSECAG00000023729	SHC3	1.97232	1.80028	18.5019	0.00022228	0.0243714
ENSECAG00000017458	BNIP3	1.9718	6.84043	24.334	6.31093e-06	0.00273813
ENSECAG00000033093	VWA1	1.89502	2.73106	13.5109	0.000494695	0.0432866
ENSECAG00000020912	DTNA	1.85533	1.72297	15.5576	0.000265229	0.0277768
ENSECAG00000019633	IGFBP6	1.8224	5.11764	18.7557	5.48249e-05	0.0102144
ENSECAG00000021503	MLLT11	1.81116	4.88824	13.4596	0.000505915	0.0437753
ENSECAG00000021859	VLDLR	1.80659	3.25303	28.8706	1.217e-06	0.00127453
ENSECAG00000024345	SUCNR1	1.71891	5.6022	27.1943	2.21181e-06	0.0015994
ENSECAG00000010447	EFEMP1	1.66127	3.19445	13.1435	0.000581235	0.0471997
ENSECAG00000015550	JAM3	1.65902	3.68626	46.5718	4.1866e-09	4.29382e-05
ENSECAG00000017625	ITGB3	1.65648	4.26152	20.9921	2.25905e-05	0.00612585
ENSECAG00000012360	HYDIN	1.62579	2.00874	31.1306	1.62055e-05	0.00487305
ENSECAG00000016987	NES	1.59023	3.29628	29.1309	1.11035e-06	0.00124437
ENSECAG00000008484	SDC2	1.57676	5.65657	16.5558	0.000134952	0.0176665
ENSECAG00000009164	PPARGC1A	1.56806	2.40375	21.0943	3.21896e-05	0.00757853
ENSECAG00000013821	SLC22A23	1.54712	2.272	13.6421	0.000467134	0.0418342
ENSECAG00000003159	DOK6	1.54274	2.99041	21.7401	1.6896e-05	0.00498202
ENSECAG00000040546	MARCKSL1	1.53822	6.56304	34.5749	1.73623e-07	0.000366266
ENSECAG00000001784	CD14	1.52635	2.19547	16.6744	0.000128453	0.0173785
ENSECAG00000013470	RBMS2	1.45266	2.93217	29.47	1.14722e-06	0.00124437
ENSECAG00000013502	ITGB7	1.42114	5.70152	23.6945	8.02012e-06	0.00320499
ENSECAG00000010967	MMP19	1.41422	6.8882	31.4724	4.92822e-07	0.000705739
ENSECAG00000010624	NECTIN1	1.3885	3.02345	16.8124	0.000121304	0.0169776
ENSECAG00000014771	LOX	1.38463	4.71521	15.5139	0.000208982	0.0233345
ENSECAG00000007941	MYO10	1.37895	3.56438	28.0348	1.63681e-06	0.00142033
ENSECAG00000024530	RUSC2	1.37472	2.42915	27.0861	0.00024616	0.026232
ENSECAG00000029611	0	1.36654	1.94235	17.566	0.000224414	0.0245135
ENSECAG00000017826	TMEM26	1.35605	4.78301	30.5329	6.80898e-07	0.000899111
ENSECAG00000011033	MPI	1.35093	4.39854	20.6705	2.56184e-05	0.00670739
ENSECAG00000037029	FNDC4	1.34396	2.80485	17.1607	0.000105029	0.0154973
ENSECAG00000020234	TUBB	1.33911	3.68894	17.8591	7.88588e-05	0.0130164
ENSECAG00000003466	0	1.32839	3.30889	16.6899	0.000127632	0.0173785
ENSECAG00000024817	P4HA2	1.31655	4.52435	36.8417	8.2846e-08	0.000209676
ENSECAG00000018816	HDAC9	1.305	2.75918	21.6718	0.000179467	0.0216798
ENSECAG00000025014	SYT12	1.30304	4.10593	17.3893	9.55954e-05	0.0146568
ENSECAG00000015922	MBOAT2	1.2941	2.3426	15.9119	0.000182399	0.0218776
ENSECAG00000010085	PRDX4	1.27702	6.90026	17.4004	9.516e-05	0.0146568
ENSECAG00000006957	BIN1	1.27129	5.5014	14.6767	0.000298551	0.0302648
ENSECAG00000011223	HGF	1.27059	4.73851	22.8893	1.08763e-05	0.00384098
ENSECAG00000005880	RIMKLA	1.26063	3.50841	23.4498	8.7952e-06	0.00331004
ENSECAG00000009054	CKB	1.25843	8.90857	18.0084	7.42039e-05	0.0125203
ENSECAG00000019191	DCSTAMP	1.24425	3.39977	17.9263	7.67293e-05	0.0128041
ENSECAG00000021423	DZIP1	1.21466	2.76633	24.8267	9.99796e-05	0.0151069
ENSECAG00000008893	PARVB	1.20984	4.53632	26.6773	2.66591e-06	0.00176014
ENSECAG00000018921	MTMR2	1.19777	2.95681	24.3844	6.19321e-06	0.002726
ENSECAG00000022383	PKIB	1.19344	5.53343	16.9712	0.000113582	0.0164267
ENSECAG00000016469	DST	1.1892	2.66028	18.5724	5.90317e-05	0.0105462
ENSECAG00000004942	RGS1	1.18694	6.45977	13.0442	0.000607245	0.0486613
ENSECAG00000011292	MSR1	1.16682	8.82243	15.5611	0.000204846	0.0230422
ENSECAG00000015966	SERPINB6	1.16475	5.05226	13.104	0.000591454	0.0477741
ENSECAG00000017478	B4GALT6	1.15905	3.97448	28.4029	1.43601e-06	0.00137237
ENSECAG00000008497	KIFC3	1.1516	3.20175	24.0557	7.00288e-06	0.00299555
ENSECAG00000028085	0	1.14784	7.79001	15.7545	0.000188783	0.0220662
ENSECAG00000020415	FAM162A	1.13835	5.64123	14.0101	0.000398014	0.0371941
ENSECAG00000022737	FOLH1	1.13108	3.27456	34.256	1.92956e-07	0.000366266
ENSECAG00000015849	FLNB	1.12008	3.19527	15.9634	0.000172897	0.0211736
ENSECAG00000009990	HTRA1	1.10669	7.55345	25.5565	4.01296e-06	0.00213506
ENSECAG00000015745	BLNK	1.10454	6.05839	47.4555	3.2374e-09	4.29382e-05
ENSECAG00000008913	CPQ	1.10222	5.14158	22.2529	1.38693e-05	0.00448111
ENSECAG00000022349	SEPTIN8	1.09864	3.32441	32.7293	3.38807e-07	0.000541573
ENSECAG00000020940	C1QTNF6	1.08951	4.55716	21.5148	1.8435e-05	0.00519961
ENSECAG00000012830	0	1.07693	3.12897	13.5722	0.000481615	0.0425208
ENSECAG00000020685	IGF2BP2	1.07606	5.35715	18.0977	7.15533e-05	0.0123474
ENSECAG00000024710	FKBP14	1.06578	4.11486	45.5479	5.65516e-09	4.29382e-05
ENSECAG00000021675	BMP1	1.06272	4.82263	25.0819	4.78001e-06	0.00234151
ENSECAG00000012496	P4HA1	1.05319	7.13187	19.3367	4.34268e-05	0.00885178
ENSECAG00000003831	DUSP14	1.04671	2.76096	20.0238	0.000179886	0.0216798
ENSECAG00000014711	TNS1	1.03394	4.49918	17.3781	9.6036e-05	0.0146568
ENSECAG00000007120	NRN1	1.02709	4.85395	13.6654	0.000462394	0.0415485
ENSECAG00000017520	PLXDC2	1.0226	5.06145	16.8647	0.0001187	0.0168493
ENSECAG00000021081	FAM149A	1.02229	6.95962	15.6109	0.000200579	0.0228157
ENSECAG00000023782	SLC16A13	1.02091	2.60687	13.4653	0.000504655	0.0437753
ENSECAG00000009159	PLXND1	1.02012	4.68974	16.4077	0.000143543	0.0184727
ENSECAG00000018288	C5H1orf21	1.01892	6.96833	38.1864	5.38661e-08	0.000163597
ENSECAG00000020711	DIPK1A	1.01224	4.29593	43.4735	1.04956e-08	6.31484e-05
ENSECAG00000002250	SPRY2	1.00101	4.32325	19.4657	4.12469e-05	0.00862626
Downregulated
ENSECAG00000002570	HS3ST1	0.996851	4.86272	12.9882	0.000622438	0.0492854
ENSECAG00000017361	NDST1	0.979137	4.5432	16.594	0.000132825	0.0175878
ENSECAG00000024352	MYO1E	0.971305	6.71599	18.4252	6.26512e-05	0.0109987
ENSECAG00000024339	CAMK2D	0.970075	3.58505	27.4459	3.52741e-06	0.00206021
ENSECAG00000016515	0	0.965309	3.40149	20.1478	3.14677e-05	0.00746646
ENSECAG00000008088	0	0.961234	4.7161	20.5956	2.63822e-05	0.00680399
ENSECAG00000018561	CDKN2B	0.951017	4.96943	18.0788	7.2106e-05	0.0123725
ENSECAG00000015144	CADM1	0.946159	7.53992	20.4641	2.77803e-05	0.00709005
ENSECAG00000016824	NRP2	0.939352	5.24954	17.5763	8.85327e-05	0.0139318
ENSECAG00000016512	CDK6	0.936123	3.38177	15.3376	0.000225191	0.0245135
ENSECAG00000022498	ITGB1	0.929566	7.75635	46.0033	4.94547e-09	4.29382e-05
ENSECAG00000011111	FMNL2	0.92838	3.27441	26.2348	0.000413718	0.0384252
ENSECAG00000019187	PEA15	0.909719	8.96425	16.3077	0.000149665	0.0190986
ENSECAG00000022468	PRDX6	0.905783	7.36428	15.4667	0.000213193	0.023631
ENSECAG00000013772	MDFIC	0.90466	6.394	22.162	1.43621e-05	0.00453178
ENSECAG00000024082	ITGAX	0.897543	7.88283	16.4917	0.000138602	0.0179939
ENSECAG00000003049	HILPDA	0.8975	6.24289	15.247	0.000234022	0.0252039
ENSECAG00000015301	RNF122	0.896872	3.86237	25.8742	1.13366e-05	0.00391253
ENSECAG00000018456	CMTM4	0.887994	3.32055	13.2672	0.000550471	0.0456785
ENSECAG00000036088	SDC4	0.879215	4.52277	18.7635	5.46521e-05	0.0102144
ENSECAG00000009062	PCP4L1	0.86855	6.21165	16.1564	0.000159447	0.0200106
ENSECAG00000017735	GAS2L1	0.856593	3.70624	16.2665	0.000152267	0.0192713
ENSECAG00000008538	SPECC1	0.854411	4.38449	14.8781	0.000273882	0.0285844
ENSECAG00000008658	MORN4	0.846691	5.54641	17.2444	0.000101467	0.0151806
ENSECAG00000019549	CERS6	0.841068	3.00785	23.4699	0.000236273	0.0253394
ENSECAG00000022714	TNFSF9	0.837151	3.25157	13.4321	0.000512064	0.0439319
ENSECAG00000016658	SLCO4A1	0.836137	4.22879	15.7926	0.000185776	0.0220398
ENSECAG00000021895	PAM	0.833152	3.90283	13.8985	0.000417775	0.0386837
ENSECAG00000021865	UST	0.8303	2.69679	16.5856	0.000501553	0.0436466
ENSECAG00000014755	ELOVL5	0.827163	5.86087	13.6172	0.000472235	0.0420593
ENSECAG00000020307	DENND2A	0.81914	3.3875	19.7384	0.000122064	0.0170055
ENSECAG00000024173	RNF157	0.814403	3.6325	13.3476	0.000531385	0.0447055
ENSECAG00000009563	ARF2	0.809155	4.99841	18.8572	5.26289e-05	0.0099279
ENSECAG00000024987	FAM234A	0.794144	5.93929	18.8953	5.18282e-05	0.00991132
ENSECAG00000002668	RHOB	0.79283	5.83643	14.3815	0.000338962	0.0332085
ENSECAG00000014984	PGK1	0.791774	8.94157	19.2095	4.56928e-05	0.0091903
ENSECAG00000007737	PLEKHA8	0.782644	4.0928	15.4291	0.000216623	0.0238372
ENSECAG00000028640	PLPP2	0.782593	3.79008	28.4124	1.01491e-05	0.00371372
ENSECAG00000022754	ASPHD2	0.77204	3.84119	14.1534	0.000374058	0.0357249
ENSECAG00000014908	PLEKHA1	0.759162	4.99126	13.2178	0.000562554	0.0465539
ENSECAG00000022139	CTSF	0.758705	4.68242	15.279	0.00023086	0.0249517
ENSECAG00000011822	SPTLC3	0.747943	4.26938	14.805	0.000282579	0.0290553
ENSECAG00000009665	DAG1	0.744891	4.04732	19.0014	4.96668e-05	0.00976141
ENSECAG00000007948	PPM1J	0.730087	6.36749	27.0306	2.34626e-06	0.00165717
ENSECAG00000020669	LDHA	0.725163	9.68923	21.1789	2.10037e-05	0.00574687
ENSECAG00000015542	OSBPL8	0.724031	7.01413	16.0248	0.000168493	0.020802
ENSECAG00000015581	TPI1	0.716534	9.13054	21.8137	1.64228e-05	0.00488997
ENSECAG00000012618	CD151	0.714956	7.37183	32.0123	4.09919e-07	0.000622482
ENSECAG00000024967	CTSZ	0.708051	12.008	13.8105	0.000434062	0.0399157
ENSECAG00000034840	TNFSF12	0.703643	7.58218	15.2178	0.000236949	0.0253394
ENSECAG00000040301	TLCD3A	0.702675	3.62387	20.5761	0.000410742	0.0382658
ENSECAG00000020404	DENND1B	0.698652	3.87757	14.9903	0.000261062	0.027435
ENSECAG00000011258	RFXAP	0.688418	4.65718	22.2781	1.3736e-05	0.00448111
ENSECAG00000025049	EMC4	0.687271	6.5412	18.5112	6.05097e-05	0.010747
ENSECAG00000021098	SLAMF6	0.683808	6.45815	13.5791	0.000480167	0.0425165
ENSECAG00000015269	TGFBR2	0.679216	6.39246	17.5369	8.99736e-05	0.0140133
ENSECAG00000013165	VAMP4	0.672078	6.49295	15.0818	0.000251071	0.0266618
ENSECAG00000011942	GLB1	0.668127	7.6146	23.4399	8.82794e-06	0.00331004
ENSECAG00000000438	VDAC3	0.660283	6.85602	24.5762	5.7661e-06	0.00257533
ENSECAG00000022606	RCBTB2	0.656906	4.26917	12.9721	0.00062689	0.0493245
ENSECAG00000007384	RAB12	0.654426	5.21817	17.8807	7.81671e-05	0.0129727
ENSECAG00000008643	EXPH5	0.652259	4.0517	14.6378	0.000303567	0.0306274
ENSECAG00000020056	SLC11A2	0.65043	5.11771	14.2653	0.000356386	0.0342526
ENSECAG00000017559	0	0.646643	5.42323	23.7034	7.99333e-06	0.00320499
ENSECAG00000020656	CLDND1	0.643524	5.61852	21.5525	1.81677e-05	0.00519961
ENSECAG00000011716	SLC27A4	0.640532	4.99041	23.0137	1.03742e-05	0.0037509
ENSECAG00000022842	PLOD1	0.622074	7.21426	14.0807	0.000386009	0.0365217
ENSECAG00000007351	PLAU	0.621491	6.1643	14.0577	0.000389877	0.0365462
ENSECAG00000004678	CYSLTR2	0.621179	3.92651	20.1274	0.000596609	0.0479355
ENSECAG00000016488	RCN2	0.620344	4.79915	22.3232	1.35005e-05	0.00445679
ENSECAG00000008748	HABP4	0.619502	4.16171	24.4587	0.000133772	0.0175878
ENSECAG00000016016	GNPDA2	0.609224	4.09608	13.4749	0.000629095	0.0493701
ENSECAG00000013128	ACP2	0.603126	7.6441	14.4238	0.000332839	0.0328203
ENSECAG00000008327	PI4K2A	0.595231	6.44395	20.366	2.88732e-05	0.00718777
ENSECAG00000000204	TESK1	0.589284	6.27246	14.6303	0.00030455	0.0306274
ENSECAG00000007207	SLC35A1	0.58288	4.18673	17.1511	0.000105445	0.0154973
ENSECAG00000010401	NSF	0.574395	5.06537	15.5443	0.000206303	0.0231204
ENSECAG00000024434	VKORC1	0.573318	7.45497	15.492	0.000210928	0.0234655
ENSECAG00000038299	0	0.573036	6.31775	13.1747	0.000573323	0.046682
ENSECAG00000013093	ASRGL1	0.571812	4.92311	19.5494	3.98945e-05	0.00857977
ENSECAG00000020055	PFKP	0.569778	6.20048	16.1417	0.00016043	0.0200511
ENSECAG00000035735	0	0.565963	6.71578	21.6951	1.71928e-05	0.00502079
ENSECAG00000018086	FAM214B	0.56199	5.68826	18.8769	5.22147e-05	0.00991132
ENSECAG00000016227	NAGLU	0.559388	5.58766	15.7705	0.000187514	0.0220662
ENSECAG00000020137	LAPTM4B	0.555105	4.41283	16.4575	0.000140593	0.01817
ENSECAG00000003758	DNASE1L1	0.554151	7.34088	13.7318	0.000449212	0.0407255
ENSECAG00000020797	PPP1R21	0.548616	4.94219	19.9537	3.39776e-05	0.00768357
ENSECAG00000008462	RYK	0.548	4.49727	18.4598	6.17806e-05	0.010909
ENSECAG00000024663	PLIN2	0.541236	7.30881	13.8055	0.000435023	0.0399157
ENSECAG00000017908	ST6GALNAC4	0.538869	5.66277	13.0077	0.00061709	0.0491907
ENSECAG00000010107	TAGLN2	0.537047	9.60103	12.999	0.000619486	0.0492524
ENSECAG00000015049	UXS1	0.534352	4.47227	16.0938	0.000163684	0.0203739
ENSECAG00000017534	HPRT1	0.531516	7.55609	13.3722	0.000525676	0.0444716
ENSECAG00000018586	MIF4GD	0.523346	6.53485	17.147	0.000105625	0.0154973
ENSECAG00000017242	RSU1	0.516202	5.64143	14.682	0.000297869	0.0302648
ENSECAG00000000343	HACD4	0.512003	7.3871	13.4169	0.000515485	0.0441008
ENSECAG00000003387	BTD	0.5002	4.58999	16.2845	0.000478912	0.0425165
ENSECAG00000010378	CCNY	0.497993	6.31903	14.8	0.000283177	0.0290553
ENSECAG00000005912	STARD8	0.496435	4.78647	16.867	0.000118589	0.0168493
ENSECAG00000019652	GLO1	0.483933	5.09458	13.0921	0.000594558	0.0478974
ENSECAG00000008167	SPPL2A	0.480823	6.33535	20.0033	3.3317e-05	0.0076657
ENSECAG00000022579	XPNPEP1	0.464688	5.66604	28.3834	1.44598e-06	0.00137237
ENSECAG00000000686	LAPTM5	0.458618	10.2107	20.3857	2.86501e-05	0.00718777
ENSECAG00000010884	CYP20A1	0.443023	5.50551	18.6785	5.65564e-05	0.0102242
ENSECAG00000020218	DYNC1LI2	0.430108	5.19933	16.0079	0.000189652	0.0220686
ENSECAG00000023520	TRUB2	0.424833	5.07275	17.6153	0.000309352	0.0308044
ENSECAG00000024417	TAX1BP3	0.397889	7.65432	14.2389	0.000360472	0.0345359
ENSECAG00000015321	VDAC2	0.390421	7.29804	13.1897	0.000569554	0.0465539
ENSECAG00000012365	VDAC1	0.364742	6.49884	13.2917	0.00054457	0.0454372
ENSECAG00000009240	SNX17	0.317983	7.052	13.1046	0.000591291	0.0477741
ENSECAG00000023868	HNRNPM	-0.324056	7.24351	14.4064	0.000335341	0.03296
ENSECAG00000022940	RBM4	-0.34336	7.15337	17.7982	8.08472e-05	0.0131305
ENSECAG00000010200	OSBPL2	-0.348529	6.48322	16.3533	0.000146839	0.0188171
ENSECAG00000000286	HIRA	-0.350758	6.22025	18.9981	0.000307239	0.0306946
ENSECAG00000012292	SRRT	-0.355307	5.99512	16.9349	0.000190839	0.022122
ENSECAG00000003229	HNRNPF	-0.356438	8.06486	17.059	0.000109533	0.0159935
ENSECAG00000021097	ACIN1	-0.412321	6.01455	19.247	8.82823e-05	0.0139318
ENSECAG00000020889	CHTOP	-0.418929	7.19071	24.6385	5.63408e-06	0.00257533
ENSECAG00000032898	TMEM259	-0.425586	6.13442	16.6112	0.000131876	0.0175667
ENSECAG00000010774	TRIM28	-0.438169	6.33148	16.7508	0.000124444	0.0171699
ENSECAG00000023962	SF3A1	-0.447192	6.05627	18.8979	5.17749e-05	0.00991132
ENSECAG00000019344	SIRT7	-0.456154	5.71856	18.304	9.26357e-05	0.0143543
ENSECAG00000022710	DCAF11	-0.457357	6.38655	20.156	3.13652e-05	0.00746646
ENSECAG00000023437	ALDH16A1	-0.457538	6.31275	16.0819	0.000164504	0.0203925
ENSECAG00000019484	GSK3A	-0.457862	6.57894	19.518	4.03973e-05	0.00857977
ENSECAG00000003887	PBX2	-0.462406	5.7016	16.8552	0.000277201	0.028684
ENSECAG00000007001	ZSWIM8	-0.490043	5.6914	15.5828	0.000202978	0.0229169
ENSECAG00000030438	BRD4	-0.491091	5.25801	21.3844	0.000350775	0.033928
ENSECAG00000021567	RNF167	-0.521834	6.80339	13.3911	0.00052134	0.044228
ENSECAG00000023459	IRF2BP2	-0.52229	6.55581	13.8676	0.000423423	0.0390875
ENSECAG00000020213	PGS1	-0.525818	5.37477	24.4842	1.42594e-05	0.00453178
ENSECAG00000015502	RFFL	-0.528692	6.4847	17.2022	0.000103247	0.0153711
ENSECAG00000023181	CNOT3	-0.534379	5.08533	24.5302	0.000152287	0.0192713
ENSECAG00000008649	CCDC12	-0.544908	6.47258	25.2086	4.56146e-06	0.00227108
ENSECAG00000003954	BLOC1S4	-0.551971	6.47339	18.6934	5.62175e-05	0.0102238
ENSECAG00000010050	CNPPD1	-0.554062	5.7073	15.2869	0.000230092	0.0249517
ENSECAG00000002944	GRK2	-0.554884	8.10202	14.354	0.000343006	0.0333892
ENSECAG00000007556	SHKBP1	-0.562064	6.41377	16.7412	0.00012494	0.0171699
ENSECAG00000000199	RGS3	-0.564766	4.93975	17.0143	0.000277669	0.028684
ENSECAG00000010977	ARHGAP45	-0.568023	7.21669	21.8603	1.61301e-05	0.00487305
ENSECAG00000021007	FLCN	-0.588551	5.64546	13.3266	0.000536299	0.0449943
ENSECAG00000039741	0	-0.610096	6.70387	14.6736	0.000298951	0.0302648
ENSECAG00000017698	CXXC1	-0.618688	5.78579	30.096	7.92292e-07	0.000962508
ENSECAG00000005863	TKT	-0.643164	8.96523	15.8288	0.000182967	0.0218776
ENSECAG00000005266	SORD	-0.653333	5.91892	16.6584	0.000129314	0.0173785
ENSECAG00000018978	SAFB2	-0.660995	5.18203	19.4039	4.22773e-05	0.0086757
ENSECAG00000017146	PIK3R6	-0.665112	5.83262	18.022	7.37945e-05	0.0125203
ENSECAG00000016424	STXBP2	-0.687916	6.84255	21.2342	2.05563e-05	0.00567559
ENSECAG00000018423	CCNL2	-0.702268	6.16689	25.7726	3.70701e-06	0.00208492
ENSECAG00000024327	FBXL5	-0.723294	5.72465	19.3133	4.38341e-05	0.00887524
ENSECAG00000035888	ARHGEF1	-0.724712	6.49694	20.0128	3.31921e-05	0.0076657
ENSECAG00000012543	SKI	-0.734688	5.09452	21.5071	1.84899e-05	0.00519961
ENSECAG00000014371	CSNK1G2	-0.734893	6.52424	19.9406	3.41537e-05	0.00768357
ENSECAG00000014660	IFNGR2	-0.751309	8.22269	20.3277	2.93122e-05	0.00723774
ENSECAG00000024168	TBC1D23	-0.751759	6.73456	18.9778	5.01393e-05	0.00976141
ENSECAG00000042978	0	-0.760533	6.44899	14.0661	0.000388458	0.0365462
ENSECAG00000009095	RNF44	-0.76412	5.94174	14.1272	0.000378313	0.036018
ENSECAG00000011966	ZNF217	-0.775426	5.33155	13.1888	0.000569761	0.0465539
ENSECAG00000012939	CBX7	-0.778712	4.75962	14.7345	0.000291245	0.0297825
ENSECAG00000001042	PHF1	-0.779084	4.93033	20.2125	3.06742e-05	0.00744291
ENSECAG00000017005	NOD2	-0.785223	4.30727	13.3177	0.000538403	0.0450463
ENSECAG00000024626	FAM193B	-0.788181	4.35369	13.2071	0.000565217	0.0465539
ENSECAG00000021290	MBD6	-0.792694	4.92153	19.5619	3.96957e-05	0.00857977
ENSECAG00000007960	LIMD2	-0.793949	8.30967	16.6334	0.000130663	0.0174817
ENSECAG00000023140	RASSF3	-0.795447	5.53219	13.4478	0.000508557	0.0438789
ENSECAG00000041395	IER2	-0.800714	7.0937	28.1677	1.56117e-06	0.00139453
ENSECAG00000016158	ULK1	-0.806937	4.64793	15.0728	0.000459032	0.0413688
ENSECAG00000007417	0	-0.810995	7.59996	17.8414	7.94307e-05	0.0130399
ENSECAG00000009570	LIMK2	-0.821279	6.23494	15.8078	0.000184588	0.0219848
ENSECAG00000011779	ARID3A	-0.827687	5.42106	33.7908	2.25235e-07	0.000402389
ENSECAG00000013443	AKNA	-0.830965	5.53671	22.5514	1.23719e-05	0.00417498
ENSECAG00000022819	CNTRL	-0.831252	4.07767	14.703	0.0005118	0.0439319
ENSECAG00000031589	IER5	-0.844284	5.70058	28.1851	1.5515e-06	0.00139453
ENSECAG00000011827	SBNO2	-0.853448	5.8014	24.5861	5.74503e-06	0.00257533
ENSECAG00000017541	GIGYF1	-0.860552	4.32046	20.9346	4.0146e-05	0.00857977
ENSECAG00000014952	CYRIA	-0.869395	5.61163	18.3455	6.47075e-05	0.0112944
ENSECAG00000016912	ATP11B	-0.896676	4.81943	12.9856	0.000623147	0.0492854
ENSECAG00000037332	0	-0.898183	10.8133	14.5758	0.000311761	0.030842
ENSECAG00000016734	INPP5K	-0.898945	5.23062	20.1956	3.08784e-05	0.00744291
ENSECAG00000033926	0	-0.899416	6.53693	25.8473	3.60698e-06	0.00206694
ENSECAG00000027770	CEBPB	-0.90253	8.41169	14.5849	0.000310549	0.0308225
ENSECAG00000011638	EHD1	-0.905567	7.50038	19.7044	3.75085e-05	0.00825486
ENSECAG00000000466	ELL	-0.931983	5.05702	29.5337	9.64034e-07	0.0011261
ENSECAG00000031980	BTG1	-0.936852	7.94951	19.8583	3.52857e-05	0.00787987
ENSECAG00000020115	TMC6	-0.940222	4.63408	14.3575	0.000342483	0.0333892
ENSECAG00000014691	DENND3	-0.96949	6.52276	18.8788	5.21749e-05	0.00991132
ENSECAG00000032878	0	-0.979334	4.14828	29.3116	4.49527e-06	0.00227108
ENSECAG00000006847	PIK3CD	-0.986579	7.05704	19.4523	4.14683e-05	0.00862626
ENSECAG00000038549	FAM200A	-0.989923	3.84267	20.7482	0.000114675	0.0165061
ENSECAG00000000591	TRAF3IP2	-1.00049	4.57221	18.6504	5.72013e-05	0.0102797
ENSECAG00000007700	RBM38	-1.00055	5.78086	18.3066	6.57342e-05	0.0114081
ENSECAG00000022255	EPB41	-1.00998	5.58834	20.788	2.44654e-05	0.0065179
ENSECAG00000022527	FMNL1	-1.01433	6.6692	26.0864	3.30512e-06	0.0020076
ENSECAG00000009958	DUSP1	-1.03619	7.42696	21.6348	1.75979e-05	0.00509014
ENSECAG00000041067	H2BC21	-1.04503	7.15946	15.7062	0.000192668	0.0221649
ENSECAG00000015522	0	-1.05221	6.15618	17.8168	8.02327e-05	0.0131008
ENSECAG00000010090	TMC8	-1.05891	4.45762	15.8902	0.000178296	0.0216798
ENSECAG00000043506	0	-1.05967	6.32937	18.7407	5.51568e-05	0.0102144
ENSECAG00000011686	ACVR1B	-1.06491	4.73808	27.5443	1.9505e-06	0.00146031
ENSECAG00000027628	0	-1.08136	3.61899	13.7394	0.000447725	0.0407121
ENSECAG00000035305	0	-1.09561	6.96554	13.0289	0.000611347	0.0488611
ENSECAG00000004162	EVI2B	-1.10113	8.32466	19.4163	4.20691e-05	0.0086757
ENSECAG00000012199	0	-1.1056	7.6412	15.5987	0.000201614	0.0228478
ENSECAG00000024046	RAB24	-1.14211	8.75765	22.5766	1.22534e-05	0.00417498
ENSECAG00000019660	TRIB1	-1.15119	6.38638	12.976	0.0006258	0.0493245
ENSECAG00000009261	AOAH	-1.16365	6.80445	19.0379	4.89452e-05	0.00976141
ENSECAG00000024038	YPEL3	-1.16611	7.2417	19.7579	3.67209e-05	0.00814051
ENSECAG00000024559	CREBRF	-1.19131	4.78572	19.5687	3.95887e-05	0.00857977
ENSECAG00000007942	LMNB1	-1.19485	7.01008	27.6919	1.85005e-06	0.00146031
ENSECAG00000031782	0	-1.2036	2.79948	21.2493	0.000305703	0.0306419
ENSECAG00000023213	SAP25	-1.22293	3.96746	13.7075	0.000453991	0.0410362
ENSECAG00000008993	HIP1R	-1.22688	5.40044	26.2726	3.08817e-06	0.00196667
ENSECAG00000040740	0	-1.24598	7.85432	16.2181	0.000155381	0.0195812
ENSECAG00000001069	CCRL2	-1.24943	7.57798	26.1982	3.17299e-06	0.00196667
ENSECAG00000006337	RAB11FIP4	-1.26354	3.37479	21.6461	0.00051956	0.0442004
ENSECAG00000009140	KLHL25	-1.26821	2.19312	16.0574	0.000446333	0.0407074
ENSECAG00000019083	SORL1	-1.30689	6.32405	20.5904	2.64354e-05	0.00680399
ENSECAG00000013409	STK26	-1.30974	4.4503	17.7169	8.35794e-05	0.0134306
ENSECAG00000002649	0	-1.31627	4.90837	15.9763	0.000171963	0.0211445
ENSECAG00000003772	DEDD2	-1.32303	5.69794	34.5829	1.73168e-07	0.000366266
ENSECAG00000035495	0	-1.32436	5.24988	21.3429	1.97061e-05	0.00549077
ENSECAG00000034739	ADORA2A	-1.3571	4.00856	17.6252	8.67762e-05	0.0137983
ENSECAG00000010736	RESF1	-1.36541	6.63236	16.8418	0.000119833	0.0168493
ENSECAG00000024047	IL6R	-1.38071	7.02648	25.6669	3.85348e-06	0.00212789
ENSECAG00000031851	0	-1.40154	6.14326	22.8935	1.08591e-05	0.00384098
ENSECAG00000036783	0	-1.40731	3.71035	14.1045	0.000382051	0.0362602
ENSECAG00000006595	0	-1.42373	5.67166	14.3085	0.000349798	0.033928
ENSECAG00000034935	PEAK3	-1.45404	5.94664	14.8598	0.000276024	0.028684
ENSECAG00000019659	0	-1.45408	4.13034	18.7084	5.58794e-05	0.0102238
ENSECAG00000001640	P2RY13	-1.46332	4.97138	27.5146	1.97138e-06	0.00146031
ENSECAG00000038252	0	-1.47113	5.97001	15.753	0.000188904	0.0220662
ENSECAG00000016161	SLPI	-1.47215	7.44962	18.029	7.35846e-05	0.0125203
ENSECAG00000008811	KCNJ15	-1.49045	6.45545	16.7555	0.000124199	0.0171699
ENSECAG00000020341	0	-1.50663	3.76067	32.7664	3.17538e-07	0.000535776
ENSECAG00000015812	ECE1	-1.55592	3.95446	27.782	1.79137e-06	0.00146031
ENSECAG00000015010	CYP4F124	-1.57531	6.60231	14.0597	0.000389541	0.0365462
ENSECAG00000006711	0	-1.57775	6.1391	17.3482	9.72249e-05	0.0147641
ENSECAG00000018618	0	-1.58222	6.54833	23.9804	7.20337e-06	0.00300162
ENSECAG00000013762	NCR1	-1.58324	6.09686	23.9399	7.31355e-06	0.00300162
ENSECAG00000022568	TMEM154	-1.59564	6.12029	42.9014	1.24754e-08	6.31484e-05
ENSECAG00000026397	eca-mir-24-1	-1.60249	5.47592	22.4415	1.29027e-05	0.00430625
ENSECAG00000017900	CCDC88B	-1.60551	4.84046	23.6331	8.2075e-06	0.00323727
ENSECAG00000009828	KDM6B	-1.60878	5.87397	26.6915	2.65223e-06	0.00176014
ENSECAG00000022135	VNN1	-1.61119	8.51611	25.5132	4.07736e-06	0.00213506
ENSECAG00000009376	AQP8	-1.61796	2.49198	15.0018	0.000259778	0.0273949
ENSECAG00000008784	PPP1R16B	-1.62218	3.17412	15.0452	0.000255018	0.0269866
ENSECAG00000022397	MPIG6B	-1.63808	3.77858	17.6995	8.4176e-05	0.0134553
ENSECAG00000011965	OLR1	-1.71472	5.11033	15.7775	0.000186962	0.0220662
ENSECAG00000010918	SELP	-1.71983	6.58611	26.2404	3.12453e-06	0.00196667
ENSECAG00000000051	IL1B	-1.72447	3.57325	15.8702	0.000179804	0.0216798
ENSECAG00000041530	H4C8	-1.72707	2.25703	15.7175	0.000191751	0.0221433
ENSECAG00000033821	0	-1.77195	3.18111	27.097	2.96681e-05	0.00726652
ENSECAG00000024181	0	-1.77711	7.26578	30.198	7.64714e-07	0.000962508
ENSECAG00000009918	MYB	-1.78523	4.07845	13.1966	0.00056782	0.0465539
ENSECAG00000017662	NLRP12	-1.78854	3.13185	38.7944	2.88337e-05	0.00718777
ENSECAG00000003573	CLDN23	-1.78918	2.64881	20.5321	0.000133215	0.0175878
ENSECAG00000017804	UPB1	-1.79282	4.8742	38.3216	5.16017e-08	0.000163597
ENSECAG00000030874	0	-1.79312	4.6407	26.9582	2.40833e-06	0.00166235
ENSECAG00000035054	H2BC4	-1.79999	3.0301	22.0332	1.50912e-05	0.00467689
ENSECAG00000011895	ILT11B	-1.82055	7.06655	25.2789	4.4448e-06	0.00227108
ENSECAG00000017922	ADAM19	-1.84946	6.02084	18.7003	5.60614e-05	0.0102238
ENSECAG00000028354	0	-1.86271	3.57636	16.8636	0.000118754	0.0168493
ENSECAG00000029201	0	-1.87799	2.51626	15.6697	0.000195659	0.0223398
ENSECAG00000029603	H1-4	-1.89722	3.40212	17.7524	8.23744e-05	0.0133074
ENSECAG00000024636	CRISPLD2	-1.90505	4.18288	28.7663	1.26264e-06	0.00127825
ENSECAG00000019499	ISG20	-1.91958	5.60483	16.8526	0.000119297	0.0168493
ENSECAG00000037338	H2AC6	-1.92943	3.05186	17.2624	0.000100719	0.0151432
ENSECAG00000027676	0	-1.94264	8.36943	16.997	0.000112376	0.01633
ENSECAG00000027122	0	-1.98013	2.03006	13.5049	0.00049599	0.0432866
ENSECAG00000024850	0	-2.01744	4.46626	27.6029	1.90995e-06	0.00146031
ENSECAG00000001554	P2RY14	-2.06679	5.74175	17.9864	7.48719e-05	0.0125632
ENSECAG00000032735	PMAIP1	-2.10216	4.3798	37.2661	7.22745e-08	0.00019955
ENSECAG00000024847	DGAT2	-2.17716	6.64483	27.782	1.79135e-06	0.00146031
ENSECAG00000037199	H4C3	-2.30516	2.05092	16.4911	0.000138638	0.0179939
ENSECAG00000024701	AOX4	-2.44569	3.01545	16.6583	0.000129319	0.0173785
ENSECAG00000025656	eca-mir-23a	-2.54947	5.28129	38.2436	5.28967e-08	0.000163597
ENSECAG00000029964	0	-2.61632	10.2512	13.7836	0.000439175	0.0401752
ENSECAG00000038095	U2	-2.76652	3.54516	19.9503	3.40226e-05	0.00768357
ENSECAG00000006662	MPO	-2.89557	8.14009	24.8418	5.22445e-06	0.0024411
ENSECAG00000041700	H4C11	-2.94998	1.34267	13.555	0.000485234	0.0427161
ENSECAG00000033590	0	-2.98272	2.52624	18.9862	4.99715e-05	0.00976141
ENSECAG00000017217	CA12	-3.07602	5.6904	34.3339	1.88035e-07	0.000366266
ENSECAG00000009674	ELANE	-3.10254	8.80989	23.3598	9.09936e-06	0.0033702
ENSECAG00000040617	AZU1	-3.21696	9.12269	24.892	5.12808e-06	0.00243351
ENSECAG00000040710	0	-3.21713	7.87181	22.8218	1.11593e-05	0.00389563
ENSECAG00000025947	0	-3.23386	1.30765	14.4432	0.000356041	0.0342526
ENSECAG00000040021	0	-3.35285	9.12208	26.0182	3.38839e-06	0.00201782
ENSECAG00000042262	0	-3.55226	5.4648	19.0019	4.96562e-05	0.00976141
ENSECAG00000019037	GSTA4	-3.73486	4.16861	23.5368	8.5111e-06	0.00327203
ENSECAG00000026611	Vault	-3.91945	1.48572	13.5128	0.00052906	0.0446336
ENSECAG00000027532	0	-3.93627	2.30481	23.9578	7.26479e-06	0.00300162
ENSECAG00000040924	0	-4.06764	1.42153	13.5887	0.000518644	0.0442004
ENSECAG00000025402	Y_RNA	-4.15522	1.67964	15.6752	0.00019521	0.0223398
ENSECAG00000026278	SNORD15	-4.2986	1.44035	13.3386	0.000570217	0.0465539
ENSECAG00000026067	RNase_MRP	-4.62303	3.95028	20.9572	2.28998e-05	0.00615479
ENSECAG00000029763	5_8S_rRNA	-4.7956	10.4056	15.458	0.000213982	0.0236321
ENSECAG00000025597	U2	-4.85977	2.7477	19.4665	4.12337e-05	0.00862626
ENSECAG00000034457	U1	-5.65354	4.91832	25.005	4.9179e-06	0.00237082
ENSECAG00000034182	U4	-6.50312	2.9751	25.5231	4.06257e-06	0.00213506
ENSECAG00000031964	U4	-6.58616	2.83116	23.5582	8.44272e-06	0.00327203

## Sheet: ISF 6-10 d
Gene ID	Symbol	logFC	logCPM	F	PValue	FDR
Upregulated
ENSECAG00000009850	CARTPT	3.62952	1.78997	48.6162	4.0163e-09	1.21979e-05
ENSECAG00000011838	CACNA1B	3.40218	2.13377	43.4853	1.04583e-08	2.25104e-05
ENSECAG00000032420	0	3.36496	1.61231	19.3661	4.29199e-05	0.0048914
ENSECAG00000035190	0	3.35979	1.20823	35.985	4.56236e-06	0.00107414
ENSECAG00000001634	INSYN1	3.35698	1.18191	34.2581	6.6446e-05	0.00636603
ENSECAG00000000964	CAMK2N1	3.3439	3.1988	58.0936	1.71667e-10	1.13398e-06
ENSECAG00000017316	BPIFB4	3.33224	1.16146	33.4913	0.0001599	0.011814
ENSECAG00000028253	0	3.24615	1.58149	36.5429	5.00507e-07	0.000230317
ENSECAG00000016560	CRABP2	3.22041	3.90973	26.5185	2.82398e-06	0.000772678
ENSECAG00000033351	0	3.19409	1.30939	31.3009	1.09845e-05	0.00183302
ENSECAG00000033822	0	3.19101	3.23582	54.7983	4.13902e-10	2.0951e-06
ENSECAG00000029340	0	2.99664	1.91557	33.0352	4.00109e-07	0.000199208
ENSECAG00000008681	NTF4	2.98375	1.52166	21.3229	1.98598e-05	0.0027668
ENSECAG00000029078	0	2.88353	1.27053	21.3773	4.60384e-05	0.0049781
ENSECAG00000035834	0	2.86999	2.7483	30.7834	6.24453e-07	0.000255621
ENSECAG00000014513	TNFSF15	2.84307	1.93504	45.7572	5.31683e-09	1.46798e-05
ENSECAG00000010627	GIPC2	2.83564	1.31113	27.8855	2.68847e-05	0.00344522
ENSECAG00000011401	CATSPERD	2.79031	1.21509	45.6897	0.000293627	0.0181024
ENSECAG00000019664	HID1	2.76998	1.19994	38.4633	0.000528398	0.0276689
ENSECAG00000025143	CYP27B1	2.76678	1.25416	27.3833	0.000686828	0.0329206
ENSECAG00000023864	ST8SIA5	2.75623	3.03228	43.4238	1.7089e-08	3.053e-05
ENSECAG00000004502	WFDC1	2.64209	1.53495	27.0623	2.31959e-06	0.000667303
ENSECAG00000037848	0	2.61659	1.87449	27.5126	1.97273e-06	0.000631169
ENSECAG00000039837	0	2.55399	1.21561	25.3977	0.000883149	0.0393864
ENSECAG00000007386	ENO2	2.5202	3.92027	39.3507	3.72885e-08	4.30476e-05
ENSECAG00000039607	0	2.49694	1.72665	50.7942	1.04563e-08	2.25104e-05
ENSECAG00000022462	GJA5	2.47472	1.32537	18.1751	0.000162389	0.0118841
ENSECAG00000018108	VGF	2.44724	2.67378	23.1471	9.86233e-06	0.00170345
ENSECAG00000005678	TMEM200A	2.40541	1.28807	85.2012	0.000181654	0.012712
ENSECAG00000016002	FBXO32	2.38591	3.58917	37.9202	5.86306e-08	5.85778e-05
ENSECAG00000000014	GAS6	2.32343	1.90282	24.513	5.90345e-06	0.0012538
ENSECAG00000024319	FZD7	2.30286	2.3012	35.5189	1.273e-07	9.66561e-05
ENSECAG00000000943	PTGES	2.29327	1.6589	12.9909	0.000621693	0.0309974
ENSECAG00000038828	PCSK1N	2.25306	1.50935	18.8794	0.000102592	0.00865949
ENSECAG00000024531	ADM	2.25103	2.06211	17.4755	9.22674e-05	0.00807565
ENSECAG00000038178	HEY2	2.19139	1.3318	22.8476	0.000290119	0.0179454
ENSECAG00000023241	SCRN1	2.14993	2.85272	35.6486	1.22016e-07	9.66561e-05
ENSECAG00000018696	PDE2A	2.14875	2.23228	17.9091	7.7267e-05	0.00705215
ENSECAG00000012507	CRYAB	2.14815	4.50471	35.5233	1.27118e-07	9.66561e-05
ENSECAG00000021806	0	2.13927	1.6326	16.1003	0.000163242	0.0118893
ENSECAG00000004288	CTSV	2.12123	2.50306	38.0841	5.56471e-08	5.82779e-05
ENSECAG00000038285	0	2.11334	2.55268	33.5517	2.43949e-07	0.000151204
ENSECAG00000021450	CTTN	2.10078	2.42423	24.8823	5.14654e-06	0.00116646
ENSECAG00000024540	HSPB7	2.08055	2.68798	15.0485	0.000254661	0.0162828
ENSECAG00000021389	NCKAP1	2.06369	3.35266	51.8277	9.35607e-10	3.55191e-06
ENSECAG00000012913	SLAMF7	2.05438	4.72518	15.8097	0.000184442	0.0128211
ENSECAG00000014771	LOX	2.05161	4.71521	57.7754	1.86688e-10	1.13398e-06
ENSECAG00000011458	COX7A1	2.05137	5.60647	27.0401	2.33819e-06	0.000667303
ENSECAG00000018254	UCHL1	2.04179	1.85925	13.7613	0.000443475	0.0245333
ENSECAG00000016178	CACNG3	2.04161	1.73694	22.7018	1.40347e-05	0.00218272
ENSECAG00000035167	0	2.01309	1.33683	33.0352	0.000431526	0.0242253
ENSECAG00000021503	MLLT11	2.01126	4.88824	24.3734	6.21876e-06	0.00128483
ENSECAG00000015220	PKP1	2.0064	1.52087	40.3425	6.41601e-06	0.00129907
ENSECAG00000029659	0	1.98391	1.70613	37.5426	1.47606e-06	0.000498104
ENSECAG00000033736	0	1.98386	2.08453	12.1212	0.000915414	0.0405104
ENSECAG00000018280	TACC2	1.96801	1.82429	32.3685	3.63245e-07	0.000193546
ENSECAG00000008517	PNMA2	1.95617	2.00105	26.8757	2.48123e-06	0.000691352
ENSECAG00000001004	TMEM74B	1.94751	1.52077	37.8581	2.00854e-05	0.00277279
ENSECAG00000033093	VWA1	1.94549	2.73106	36.0445	1.07246e-07	8.80318e-05
ENSECAG00000035423	0	1.93245	1.5203	14.5718	0.000502649	0.0269865
ENSECAG00000003002	CD9	1.91396	6.98045	14.3024	0.000350723	0.0206031
ENSECAG00000015461	CACNA1G	1.91246	1.59208	27.924	4.14568e-06	0.000999274
ENSECAG00000026734	eca-mir-1388	1.89655	1.84475	13.8395	0.000428621	0.0241515
ENSECAG00000007718	TMOD1	1.87551	2.55272	22.0484	1.50032e-05	0.0022559
ENSECAG00000015388	EDIL3	1.87039	2.31518	29.1828	1.42576e-06	0.000486536
ENSECAG00000023105	HOMER3	1.82908	2.80315	43.8209	9.4549e-09	2.25104e-05
ENSECAG00000023317	0	1.8287	3.3351	25.2268	4.53096e-06	0.00107414
ENSECAG00000006829	KAZN	1.82349	1.618	31.3947	3.04069e-05	0.00376933
ENSECAG00000017765	MYO1B	1.80514	3.82552	30.5466	6.77683e-07	0.000269012
ENSECAG00000024750	NCALD	1.79586	2.464	42.4557	3.39515e-08	4.12457e-05
ENSECAG00000000607	TRIB3	1.79196	3.10127	12.7697	0.000685596	0.0329206
ENSECAG00000017697	0	1.79156	2.2836	19.0949	4.78388e-05	0.00509794
ENSECAG00000023695	USP50	1.79005	2.8235	22.9227	1.07391e-05	0.00180197
ENSECAG00000031888	0	1.78619	2.11894	51.3886	6.0138e-08	5.85778e-05
ENSECAG00000019043	SSC5D	1.78373	2.03692	29.0887	1.12699e-06	0.000407474
ENSECAG00000012681	AMOTL1	1.76882	1.77315	19.5092	0.000255232	0.016285
ENSECAG00000008083	SLC29A1	1.76815	4.91326	16.0377	0.000167585	0.0120896
ENSECAG00000013081	MMP9	1.75971	10.3106	18.7168	5.5691e-05	0.00569492
ENSECAG00000009528	CDH3	1.75485	1.58541	17.6193	0.000581016	0.0297071
ENSECAG00000004264	VASN	1.74111	3.59465	23.6148	8.26446e-06	0.00153988
ENSECAG00000020766	NHS	1.7284	1.43997	32.2946	0.000656642	0.0320509
ENSECAG00000020282	FAM71F2	1.72062	1.91941	21.6695	1.73635e-05	0.0025232
ENSECAG00000041760	0	1.7165	2.10931	30.956	5.88391e-07	0.000251691
ENSECAG00000042557	0	1.71276	2.71386	11.7337	0.00108981	0.0461628
ENSECAG00000008829	CROT	1.70477	2.65247	55.0074	2.359e-08	3.2566e-05
ENSECAG00000018760	CDR2L	1.69973	2.37774	20.5685	2.66639e-05	0.00343139
ENSECAG00000022615	0	1.69181	1.51261	36.4678	0.000227967	0.0149215
ENSECAG00000018711	NAT14	1.67916	2.00607	23.5501	8.46836e-06	0.00156684
ENSECAG00000019633	IGFBP6	1.67056	5.11764	21.4972	1.85613e-05	0.00263323
ENSECAG00000015026	0	1.65939	1.93394	67.2114	0.000104081	0.00873216
ENSECAG00000018552	CDKN2A	1.6568	2.23026	44.7294	4.47904e-08	4.85831e-05
ENSECAG00000016610	CCN2	1.6559	4.26778	12.5138	0.000768144	0.0356717
ENSECAG00000017458	BNIP3	1.6486	6.84043	18.254	6.71513e-05	0.00639326
ENSECAG00000007985	GOLGA7B	1.62989	2.02943	23.2239	9.57922e-06	0.00168453
ENSECAG00000034857	MAFF	1.61753	2.46132	20.9855	2.26484e-05	0.00308456
ENSECAG00000017625	ITGB3	1.61487	4.26152	32.3762	3.62289e-07	0.000193546
ENSECAG00000021134	AQP3	1.60797	2.80384	18.4594	6.17907e-05	0.00607328
ENSECAG00000016176	NDP	1.60178	1.42917	12.0206	0.000957677	0.0419101
ENSECAG00000025155	TMEM220	1.58896	1.89503	22.991	0.000385595	0.0223491
ENSECAG00000007972	SUSD5	1.58111	1.93967	17.1388	0.000105982	0.00886717
ENSECAG00000005602	SHD	1.56398	2.04104	16.0051	0.000197713	0.0136094
ENSECAG00000008426	PAPSS2	1.56059	3.9788	23.3964	8.97429e-06	0.00164192
ENSECAG00000009709	MYO1D	1.56041	2.76848	12.9409	0.000635579	0.0313363
ENSECAG00000029783	CRIP2	1.54528	2.65521	18.425	6.26568e-05	0.00613762
ENSECAG00000007210	CTSL	1.53431	7.1566	27.2775	2.1466e-06	0.000651943
ENSECAG00000005086	EGLN3	1.51928	6.63135	19.0861	4.80068e-05	0.00509795
ENSECAG00000030290	TTC9	1.51865	2.86554	13.8548	0.000425785	0.0240363
ENSECAG00000021543	CDKN1A	1.5174	5.96042	14.7137	0.000293849	0.0181024
ENSECAG00000025010	SLC39A8	1.51602	1.7292	23.4058	0.00016983	0.0121413
ENSECAG00000017544	SMARCD3	1.50459	2.63216	32.6846	3.26422e-07	0.000187052
ENSECAG00000016652	PPFIBP1	1.49827	1.9459	26.6156	1.40863e-05	0.00218272
ENSECAG00000023149	SCIN	1.49748	3.07925	11.9606	0.000983872	0.0427761
ENSECAG00000011240	CNTN1	1.49378	3.85914	18.0737	7.2257e-05	0.00671106
ENSECAG00000010445	ST3GAL6	1.47914	4.84583	40.1194	2.932e-08	3.87164e-05
ENSECAG00000011916	ANKEF1	1.46396	2.08907	29.0254	7.08211e-06	0.00138768
ENSECAG00000014599	LRRC4B	1.46385	2.10302	13.4537	0.000507234	0.0270742
ENSECAG00000010606	CCDC169	1.4496	2.31694	11.8333	0.00104189	0.0447729
ENSECAG00000009940	0	1.43949	3.06545	36.612	8.92224e-08	7.74221e-05
ENSECAG00000013119	ORMDL1	1.42238	4.07391	60.8115	8.46208e-11	9.86967e-07
ENSECAG00000007317	NBL1	1.42233	2.88867	16.0118	0.000169411	0.0121413
ENSECAG00000004768	TNFAIP8L3	1.40374	2.21601	11.9747	0.00104453	0.0447729
ENSECAG00000019152	CEP170B	1.39007	1.93307	23.4408	0.000584951	0.029758
ENSECAG00000015601	XPR1	1.37383	4.38133	60.2625	9.74911e-11	9.86967e-07
ENSECAG00000016180	RAI14	1.36641	3.16329	62.5845	5.38037e-11	9.86967e-07
ENSECAG00000021859	VLDLR	1.36465	3.25303	32.9936	2.9414e-07	0.000175163
ENSECAG00000000158	SPATA6	1.35549	2.58134	54.9802	1.53494e-07	0.000108414
ENSECAG00000000288	IL1R2	1.35074	6.13271	12.791	0.000679147	0.0327923
ENSECAG00000034008	0	1.34846	2.09834	13.2944	0.000584438	0.029758
ENSECAG00000006734	PHLDA3	1.34523	3.25651	17.0067	0.000111927	0.00913799
ENSECAG00000009634	IL17RC	1.32856	2.65563	15.5962	0.000201831	0.0136902
ENSECAG00000000637	CACNB1	1.32185	3.2413	20.8222	2.4141e-05	0.00316679
ENSECAG00000013680	TLE1	1.31948	2.00225	19.0436	0.00101247	0.0436785
ENSECAG00000003554	AKR1E2	1.31147	2.61714	12.877	0.000653801	0.0319752
ENSECAG00000016899	RETREG1	1.30775	2.05107	21.6344	0.000535144	0.0279485
ENSECAG00000020411	0	1.29009	3.42234	13.4435	0.000509509	0.0271479
ENSECAG00000017522	TNFSF14	1.2806	3.98671	13.0832	0.000596892	0.0301634
ENSECAG00000024278	ASAP2	1.27897	2.1421	52.1392	4.42268e-05	0.0049565
ENSECAG00000008541	MTX3	1.27754	2.77684	34.9346	2.8781e-06	0.000780455
ENSECAG00000030865	MCRIP2	1.26996	5.59857	12.2311	0.000871421	0.0390682
ENSECAG00000011396	TOX2	1.26422	1.97343	13.4651	0.000504704	0.0269865
ENSECAG00000014666	BCAR1	1.26365	1.97565	16.8694	0.000316096	0.0190858
ENSECAG00000027300	0	1.26024	3.39629	12.403	0.000807023	0.0370539
ENSECAG00000032705	H1-3	1.25262	4.42117	22.7883	1.13025e-05	0.0018555
ENSECAG00000041065	SMIM35	1.24753	2.14297	19.2373	4.51867e-05	0.00496568
ENSECAG00000009164	PPARGC1A	1.24646	2.40375	26.3553	2.9966e-06	0.000798331
ENSECAG00000014275	DBP	1.24489	3.79244	19.0345	4.90122e-05	0.00518658
ENSECAG00000031036	H2AC9	1.24282	4.0311	21.6699	1.73612e-05	0.0025232
ENSECAG00000004091	SNN	1.23421	4.8961	20.1267	3.17306e-05	0.00390158
ENSECAG00000018312	OXCT1	1.22436	2.83802	21.6699	4.46574e-05	0.00496568
ENSECAG00000008333	MSC	1.21763	5.11716	13.2074	0.000565133	0.0291899
ENSECAG00000020535	DDIT3	1.20866	7.30446	19.2205	4.54922e-05	0.00496994
ENSECAG00000010385	MET	1.20865	2.35928	17.1003	0.000107681	0.00893549
ENSECAG00000004587	ANKRD34B	1.20548	5.59985	20.8411	2.39624e-05	0.00316419
ENSECAG00000010995	ZNF667	1.20174	2.99352	25.7421	3.74863e-06	0.000940907
ENSECAG00000009749	SLC35D2	1.19107	2.55337	26.7777	0.000116139	0.00940598
ENSECAG00000023629	GJC1	1.18795	1.85288	21.3713	0.000838337	0.0380585
ENSECAG00000000303	SLC2A1	1.18594	3.55503	11.6363	0.00113887	0.0477085
ENSECAG00000029715	0	1.17831	4.71324	16.1282	0.000161342	0.011836
ENSECAG00000025993	eca-mir-221	1.17324	3.43156	11.7808	0.00106689	0.0455421
ENSECAG00000013821	SLC22A23	1.1715	2.272	15.3412	0.000224848	0.0148132
ENSECAG00000031168	0	1.17062	4.06618	19.4818	4.09832e-05	0.00471477
ENSECAG00000010447	EFEMP1	1.15672	3.19445	12.3127	0.000840222	0.0380871
ENSECAG00000022434	OXR1	1.15123	4.52172	24.4235	6.1037e-06	0.0012697
ENSECAG00000032969	0	1.14142	3.67771	18.2916	6.6135e-05	0.00635629
ENSECAG00000024530	RUSC2	1.12999	2.42915	33.583	7.91361e-06	0.00150414
ENSECAG00000016383	USP53	1.12727	2.06082	47.1807	0.000419082	0.0237019
ENSECAG00000026937	SNRNP48	1.12309	5.58107	30.279	7.43498e-07	0.000289497
ENSECAG00000011008	MCOLN2	1.11921	6.24636	15.7359	0.000190273	0.0131635
ENSECAG00000021255	MSANTD3-TMEFF1	1.10514	4.04705	18.1008	7.14635e-05	0.00667821
ENSECAG00000013560	OSGIN2	1.08426	3.04455	57.8821	4.4058e-06	0.00105361
ENSECAG00000040909	RILP	1.07984	2.58975	34.7149	0.0002573	0.0163825
ENSECAG00000012173	SPART	1.07685	5.15682	23.2562	9.46307e-06	0.00168072
ENSECAG00000019465	PLTP	1.07441	9.9231	14.265	0.000356428	0.0208576
ENSECAG00000022851	0	1.07138	2.80879	13.7248	0.000450586	0.0248362
ENSECAG00000024529	KIAA0895L	1.06872	2.35664	19.2539	0.000108313	0.00895489
ENSECAG00000036092	0	1.06589	5.13601	12.4994	0.000773085	0.0357917
ENSECAG00000003982	CD72	1.0594	4.22815	16.082	0.0001645	0.0119351
ENSECAG00000019242	PLXNB2	1.05917	2.45958	28.3817	0.000157734	0.0117703
ENSECAG00000018816	HDAC9	1.05863	2.75918	25.2179	1.06923e-05	0.00180197
ENSECAG00000013384	STX3	1.05682	2.54768	11.5888	0.00116361	0.0484774
ENSECAG00000020010	MYLIP	1.0455	5.20862	13.1735	0.00057362	0.0294778
ENSECAG00000015608	CRIM1	1.04512	2.52183	20.3203	0.000743777	0.0349138
ENSECAG00000031983	MTUS1	1.04379	3.17955	11.6245	0.00114494	0.0478307
ENSECAG00000014908	PLEKHA1	1.03112	4.99126	28.9252	1.19376e-06	0.000426538
ENSECAG00000008893	PARVB	1.0267	4.53632	24.5605	5.80001e-06	0.00124051
ENSECAG00000005856	LY9	1.01946	7.14905	15.6229	0.000199568	0.0136504
ENSECAG00000008287	SLC39A14	1.017	4.20859	17.8755	7.8333e-05	0.00712291
ENSECAG00000038258	KLHL21	1.01383	3.29923	14.5547	0.000613055	0.0307246
ENSECAG00000012526	DNAJB9	1.01379	5.50642	22.7938	1.12792e-05	0.0018555
ENSECAG00000040352	0	1.00339	3.76387	13.7925	0.000437492	0.0244248
ENSECAG00000017735	GAS2L1	1.00262	3.70624	30.7753	6.26199e-07	0.000255621
Downregulated
ENSECAG00000007777	NFE2L1	0.993346	6.48786	20.8689	2.37036e-05	0.00315746
ENSECAG00000020223	HACD1	0.993273	5.0681	22.1875	1.42221e-05	0.00219258
ENSECAG00000013965	SLC6A8	0.983134	4.79536	19.9535	3.39795e-05	0.00404712
ENSECAG00000024710	FKBP14	0.980513	4.11486	52.6311	7.48815e-10	3.2489e-06
ENSECAG00000021364	ST3GAL1	0.979929	3.71479	15.4853	0.000211523	0.014119
ENSECAG00000013918	ZFYVE16	0.975568	4.72209	41.1269	2.1456e-08	3.25426e-05
ENSECAG00000017868	0	0.974717	3.52508	23.2989	9.31135e-06	0.00167334
ENSECAG00000005880	RIMKLA	0.971755	3.50841	22.5735	1.22676e-05	0.0019818
ENSECAG00000016921	CPEB4	0.957128	5.65198	21.89	1.59464e-05	0.00237934
ENSECAG00000018625	0	0.951276	4.49946	17.0448	0.000110177	0.00904371
ENSECAG00000023112	EXT1	0.947802	3.27293	30.5281	6.82031e-07	0.000269012
ENSECAG00000020557	KIAA1522	0.94658	5.56558	12.9097	0.000644395	0.031617
ENSECAG00000016753	LIMS2	0.944011	2.91872	17.7601	0.00113487	0.0476067
ENSECAG00000020784	SLC66A3	0.940373	4.88231	12.3724	0.000818109	0.0373075
ENSECAG00000006857	DCAF10	0.939668	5.03866	36.3503	9.71102e-08	8.1926e-05
ENSECAG00000023341	DHCR7	0.938344	6.37809	11.6669	0.00112321	0.0473135
ENSECAG00000008538	SPECC1	0.932899	4.38449	22.0482	1.50041e-05	0.0022559
ENSECAG00000012033	THAP5	0.921592	3.18386	31.5253	7.91938e-05	0.00715841
ENSECAG00000021598	ZFAND2A	0.905059	5.74963	18.2542	6.71478e-05	0.00639326
ENSECAG00000011078	TGIF1	0.887262	5.21876	25.5395	4.03806e-06	0.000984857
ENSECAG00000007120	NRN1	0.883288	4.85395	12.3439	0.000828601	0.0376728
ENSECAG00000010681	SAMD4A	0.882439	3.18167	24.1288	0.000375395	0.0218412
ENSECAG00000023644	PPAT	0.879634	4.49273	15.1088	0.0002482	0.0159906
ENSECAG00000022204	PCMTD1	0.875199	4.82599	18.3244	6.52628e-05	0.00631241
ENSECAG00000021066	KLHL24	0.872429	4.4528	27.3053	2.12523e-06	0.000651943
ENSECAG00000019813	NFATC1	0.872005	4.28063	20.6288	2.60407e-05	0.00337984
ENSECAG00000028817	0	0.864613	3.77172	16.3583	0.000146533	0.0111689
ENSECAG00000013757	ERO1A	0.853416	6.89035	12.0078	0.000963199	0.0420911
ENSECAG00000024205	HSPA5	0.845392	9.25835	20.4695	2.77211e-05	0.00352266
ENSECAG00000020625	MTMR14	0.836951	5.50112	21.0213	2.23337e-05	0.0030554
ENSECAG00000015934	MAMDC2	0.83644	4.07591	11.9964	0.00096817	0.0422476
ENSECAG00000013870	CERCAM	0.828679	3.43158	13.1002	0.000592441	0.0299884
ENSECAG00000020181	AKAP9	0.826176	3.37934	20.8211	0.000648014	0.0317433
ENSECAG00000011862	C7H11orf1	0.818119	4.1684	13.1633	0.000576197	0.0295603
ENSECAG00000024360	EAF1	0.816914	5.85164	22.795	1.12741e-05	0.0018555
ENSECAG00000031540	SMIM13	0.816831	4.08598	12.3039	0.000843524	0.0381798
ENSECAG00000007941	MYO10	0.81468	3.56438	15.2192	0.000236803	0.0154133
ENSECAG00000007369	KDM3A	0.812546	4.60336	15.4755	0.000212402	0.0141466
ENSECAG00000014832	0	0.810367	4.10998	16.8092	0.000172679	0.0122534
ENSECAG00000020711	DIPK1A	0.809384	4.29593	34.8196	1.60153e-07	0.000110545
ENSECAG00000014711	TNS1	0.79682	4.49918	13.416	0.000515678	0.027299
ENSECAG00000000800	0	0.795462	4.50851	17.2594	0.000100842	0.00860299
ENSECAG00000009336	DOCK9	0.791521	3.01284	14.8604	0.000275961	0.0173524
ENSECAG00000003049	HILPDA	0.789328	6.24289	11.9391	0.000993418	0.0430401
ENSECAG00000001181	CBX4	0.788857	3.75466	20.1166	0.000184479	0.0128211
ENSECAG00000013470	RBMS2	0.784757	2.93217	14.4309	0.000331819	0.0198203
ENSECAG00000009513	GOLGB1	0.781631	4.13587	32.2278	5.30482e-06	0.00118465
ENSECAG00000016866	HSPA13	0.778526	5.10481	29.5031	9.74413e-07	0.000365357
ENSECAG00000014273	ANO8	0.778287	3.58295	20.2569	3.01418e-05	0.00375982
ENSECAG00000018921	MTMR2	0.774943	2.95681	15.5666	0.000204367	0.013793
ENSECAG00000023066	CD109	0.77382	3.23674	18.801	0.00031518	0.0190814
ENSECAG00000025095	DHRS11	0.773797	4.25769	31.8575	1.39425e-06	0.00048119
ENSECAG00000038085	0	0.769048	5.44951	11.519	0.00120098	0.0496935
ENSECAG00000010808	DNAJB4	0.761446	4.37601	13.2908	0.000544801	0.028284
ENSECAG00000023807	DNAJA4	0.760445	4.27703	15.7215	0.000191425	0.0132131
ENSECAG00000007513	HSPA9	0.756106	7.24536	25.9133	3.52085e-06	0.000891098
ENSECAG00000024208	GRSF1	0.750028	4.70852	71.7946	2.25016e-08	3.25426e-05
ENSECAG00000011111	FMNL2	0.741585	3.27441	23.9827	0.000276835	0.0173714
ENSECAG00000021665	SGMS2	0.736751	4.23626	20.9294	2.31497e-05	0.00312479
ENSECAG00000020656	CLDND1	0.728608	5.61852	28.8713	1.21667e-06	0.000429669
ENSECAG00000013284	0	0.726513	3.63691	29.2624	1.91138e-05	0.00268752
ENSECAG00000002992	MID1IP1	0.726208	7.61782	15.9689	0.000172492	0.0122534
ENSECAG00000008252	NOL11	0.723025	5.01071	19.6571	3.82215e-05	0.00445993
ENSECAG00000013495	GOLGA4	0.721418	4.42253	18.8484	5.28162e-05	0.00547468
ENSECAG00000004678	CYSLTR2	0.7174	3.92651	32.8245	1.32498e-06	0.000462541
ENSECAG00000021223	EIF4A2	0.716257	8.29626	16.5248	0.000136706	0.0106187
ENSECAG00000007477	TCF20	0.716099	4.5673	12.7578	0.000689236	0.0329444
ENSECAG00000000516	CHPF	0.70943	4.26036	11.8813	0.00101962	0.0439247
ENSECAG00000007737	PLEKHA8	0.706078	4.0928	15.5741	0.000203719	0.0137799
ENSECAG00000024817	P4HA2	0.703955	4.52435	13.0737	0.000599396	0.0301895
ENSECAG00000020103	DSTN	0.699263	6.40258	13.7831	0.000439272	0.0244385
ENSECAG00000022139	CTSF	0.698608	4.68242	15.2064	0.000238103	0.0154243
ENSECAG00000007747	OPTN	0.694009	5.03753	13.4844	0.000500465	0.0269865
ENSECAG00000008057	TSPEAR	0.693455	3.85023	13.074	0.00059933	0.0301895
ENSECAG00000000565	NSMAF	0.685684	4.92839	31.1671	5.47197e-07	0.000237413
ENSECAG00000024984	GTPBP2	0.685058	4.99882	18.5029	6.07112e-05	0.00600606
ENSECAG00000010277	PPP1R15A	0.67356	5.6541	12.5047	0.000771259	0.0357617
ENSECAG00000008748	HABP4	0.671503	4.16171	33.8112	5.44698e-07	0.000237413
ENSECAG00000019963	STAM	0.671447	5.51017	18.1552	6.99027e-05	0.00661375
ENSECAG00000022648	RASSF8	0.670078	3.93603	14.065	0.000388641	0.02244
ENSECAG00000023456	NDUFAF4	0.669941	3.46244	13.5247	0.000491704	0.0266671
ENSECAG00000015011	SEL1L	0.66921	5.90665	18.311	6.5617e-05	0.00632652
ENSECAG00000040743	SELENOK	0.669012	6.75301	16.3024	0.000149997	0.0113041
ENSECAG00000022219	C3H16orf70	0.659038	4.37115	26.8197	0.000142001	0.0109738
ENSECAG00000034000	0	0.655325	9.35881	11.7579	0.00107794	0.0457877
ENSECAG00000019938	GFPT1	0.652465	4.56455	30.752	6.31245e-07	0.000255621
ENSECAG00000006592	BID	0.641079	5.15945	24.6888	5.52983e-06	0.00120825
ENSECAG00000016162	0	0.635524	5.02007	18.6157	5.80068e-05	0.00585291
ENSECAG00000000584	COX7A2L	0.631829	7.01012	22.1152	1.46224e-05	0.00223087
ENSECAG00000016770	TRIM8	0.630038	5.73687	19.1617	4.65746e-05	0.0049983
ENSECAG00000016127	CLPX	0.62707	5.20682	11.6516	0.00113097	0.0475087
ENSECAG00000024618	MAVS	0.62177	4.18041	14.5973	0.000308899	0.0188764
ENSECAG00000013131	PECR	0.613166	5.06869	13.6146	0.000472772	0.0258713
ENSECAG00000040184	MARVELD1	0.612194	5.51777	11.832	0.00104254	0.0447729
ENSECAG00000007384	RAB12	0.609842	5.21817	16.6318	0.000130748	0.0102344
ENSECAG00000035229	TMEM263	0.608351	4.5246	13.1531	0.000578787	0.0296431
ENSECAG00000019620	LRRC57	0.607861	4.9428	15.5981	0.000201666	0.0136902
ENSECAG00000011133	HSD3B7	0.603162	5.11708	17.2767	0.000100128	0.00856619
ENSECAG00000017419	MTHFD2	0.596053	6.05121	14.4442	0.000329924	0.0197636
ENSECAG00000020356	MEF2D	0.59458	5.10078	14.5198	0.000319366	0.0192449
ENSECAG00000015070	PRPSAP2	0.591792	4.32559	12.7283	0.00069831	0.033242
ENSECAG00000014420	TRNT1	0.59144	4.21574	31.0504	6.50462e-05	0.00631241
ENSECAG00000014112	SLC20A1	0.590125	5.06854	16.1331	0.000161009	0.011836
ENSECAG00000035596	0	0.574511	4.81303	15.1058	0.000248512	0.0159906
ENSECAG00000006392	SEC63	0.570953	6.34927	30.214	7.60477e-07	0.00029236
ENSECAG00000010862	TNIP1	0.570755	6.69644	13.262	0.000551721	0.0285944
ENSECAG00000011920	ALG2	0.570376	4.14982	20.5777	0.000127737	0.0100505
ENSECAG00000005944	MPHOSPH10	0.566828	4.66363	36.6738	5.98562e-05	0.00596031
ENSECAG00000020001	RMND5A	0.566749	5.25351	14.5991	0.000631712	0.0312471
ENSECAG00000016204	SLC31A2	0.565312	6.43721	14.4192	0.000333494	0.0198211
ENSECAG00000015745	BLNK	0.565293	6.05839	12.8507	0.000661428	0.0321927
ENSECAG00000020859	AGAP3	0.565085	5.31491	12.9348	0.000637281	0.0313693
ENSECAG00000010849	MDH1	0.558045	7.70267	11.7014	0.00110584	0.0467112
ENSECAG00000020722	INO80C	0.556795	4.34647	12.4337	0.000796054	0.0366873
ENSECAG00000009182	C3H16orf87	0.554757	4.39893	12.7556	0.000689889	0.0329444
ENSECAG00000017369	SERINC1	0.552894	7.20834	21.6314	1.76215e-05	0.00253641
ENSECAG00000020570	LMAN1	0.550167	6.00556	23.8641	7.52463e-06	0.0014464
ENSECAG00000015256	SPAG9	0.549174	4.67794	12.025	0.000955786	0.0418877
ENSECAG00000017253	SPIRE1	0.54559	3.84938	20.5794	0.000662956	0.0322154
ENSECAG00000010610	HSP90B1	0.541302	8.96666	11.9166	0.00100352	0.0433542
ENSECAG00000010401	NSF	0.540198	5.06537	14.5489	0.000315395	0.0190814
ENSECAG00000043502	0	0.530727	6.23719	23.3438	9.1543e-06	0.00165491
ENSECAG00000000226	C6orf136	0.530161	4.42901	17.1506	0.000624428	0.0309974
ENSECAG00000035735	0	0.528238	6.71578	18.4174	6.28495e-05	0.00613762
ENSECAG00000020969	HBP1	0.527338	5.69549	12.1879	0.000888443	0.0395006
ENSECAG00000008327	PI4K2A	0.515512	6.44395	14.9602	0.000264436	0.0167316
ENSECAG00000022482	UBE2R2	0.510887	5.93134	19.2534	4.48972e-05	0.00496568
ENSECAG00000012495	GCDH	0.510284	5.45467	11.7766	0.0010689	0.0455421
ENSECAG00000014319	CCDC28A	0.499109	4.69379	16.3067	0.000518359	0.0273318
ENSECAG00000000397	SDHA	0.496172	6.61755	16.7822	0.000122832	0.00984307
ENSECAG00000008876	PTPRE	0.495961	6.3499	13.7013	0.00045521	0.0250456
ENSECAG00000019466	ARIH1	0.486292	5.00181	21.4901	0.000404061	0.0231106
ENSECAG00000005101	FAM104A	0.481968	5.50973	11.8263	0.00104521	0.0447729
ENSECAG00000022735	DOP1B	0.481896	5.40209	11.5272	0.00119655	0.0495775
ENSECAG00000013093	ASRGL1	0.4781	4.92311	14.806	0.000282453	0.0176216
ENSECAG00000019064	GHITM	0.474488	7.23664	15.7595	0.000188387	0.0130628
ENSECAG00000013696	SLU7	0.47364	5.45582	22.2187	0.000107359	0.00893549
ENSECAG00000013601	COPS8	0.455626	4.72646	14.1188	0.000429429	0.0241522
ENSECAG00000016488	RCN2	0.44675	4.79915	12.4747	0.000781632	0.0361323
ENSECAG00000007560	FXR1	0.434411	5.10029	22.9555	0.00114476	0.0478307
ENSECAG00000020218	DYNC1LI2	0.427481	5.19933	16.2323	0.000154461	0.0115831
ENSECAG00000024091	EIF4B	0.421426	7.53112	16.8329	0.000120277	0.00968944
ENSECAG00000024491	STK19	0.417213	5.08774	13.6771	0.000919464	0.0405887
ENSECAG00000001911	TAX1BP1	0.41193	5.58232	14.2856	0.000353271	0.0207127
ENSECAG00000000084	ACBD3	0.402891	5.62477	12.6414	0.000725773	0.0343876
ENSECAG00000014130	CSNK2A2	0.398203	5.62182	12.9632	0.000673798	0.0326378
ENSECAG00000017064	INPPL1	0.365731	5.43091	13.3808	0.000748618	0.0350869
ENSECAG00000012769	ERLEC1	0.362661	5.83736	17.637	8.63562e-05	0.00764643
ENSECAG00000007682	STK24	0.36214	5.73637	12.0572	0.000942076	0.0414064
ENSECAG00000006950	NBR1	0.294307	6.20027	13.8091	0.000687035	0.0329206
ENSECAG00000021380	RBMX	-0.261317	8.22482	12.8415	0.000664136	0.0322212
ENSECAG00000036991	CMTM7	-0.332788	6.30297	11.5675	0.00117486	0.0488791
ENSECAG00000015415	SCAMP2	-0.34091	7.01763	12.544	0.000757891	0.0353578
ENSECAG00000022942	CAPN1	-0.344006	6.70491	12.523	0.000764992	0.0355798
ENSECAG00000021283	PEF1	-0.35743	6.10535	12.3624	0.00082175	0.0374174
ENSECAG00000023237	HNRNPA3	-0.359003	8.19223	13.94	0.0004103	0.0233702
ENSECAG00000020397	YWHAB	-0.371231	7.98879	18.0926	7.17023e-05	0.00667997
ENSECAG00000012620	PSME3	-0.371293	6.53163	13.1128	0.000589163	0.0298722
ENSECAG00000023517	CYRIB	-0.372219	7.75355	11.5457	0.00118654	0.0492976
ENSECAG00000022965	RHOG	-0.373917	8.75543	11.8105	0.00105269	0.0450298
ENSECAG00000010110	U2AF2	-0.377664	7.20638	17.6824	8.47673e-05	0.00752769
ENSECAG00000021777	ACTN4	-0.379395	6.48073	13.9379	0.000410676	0.0233702
ENSECAG00000010211	LYPLA2	-0.379693	7.55935	19.7163	3.73323e-05	0.00437768
ENSECAG00000000782	HNRNPA2B1	-0.383763	9.22334	13.1219	0.000586806	0.0298025
ENSECAG00000012292	SRRT	-0.395513	5.99512	18.2798	0.000435096	0.0243806
ENSECAG00000013118	SLC38A10	-0.399541	5.79913	16.5098	0.000209347	0.0140978
ENSECAG00000016654	SRSF1	-0.401621	6.08127	15.355	0.000223537	0.0147588
ENSECAG00000017574	MICU1	-0.402582	5.45208	15.2034	0.000657461	0.0320509
ENSECAG00000017956	TOR3A	-0.403072	5.32873	12.1189	0.000916357	0.0405104
ENSECAG00000020246	SEPTIN9	-0.409695	7.32314	17.2164	0.000102644	0.00865949
ENSECAG00000022883	NADK	-0.411209	8.04778	14.3251	0.000347309	0.0205216
ENSECAG00000006023	NUDT3	-0.417506	6.74176	13.365	0.000527347	0.0276616
ENSECAG00000016884	PITPNA	-0.419289	7.20669	15.861	0.000180503	0.0126606
ENSECAG00000022100	DHRS7B	-0.420164	5.62418	14.2183	0.000363699	0.0212421
ENSECAG00000011890	ARHGAP30	-0.420587	7.86892	14.0733	0.000387256	0.0224026
ENSECAG00000019776	SMC1A	-0.428346	5.36715	26.1167	0.000691932	0.0329901
ENSECAG00000016082	HDAC1	-0.433014	6.69078	16.3625	0.000146276	0.0111689
ENSECAG00000010224	MACROH2A1	-0.433736	7.39135	17.301	9.91299e-05	0.00852882
ENSECAG00000018741	SRSF3	-0.435295	7.70687	14.7955	0.000283726	0.0176351
ENSECAG00000017758	SH3KBP1	-0.439746	6.69469	16.1651	0.000158866	0.0117969
ENSECAG00000008664	SRSF7	-0.44028	6.62881	11.9654	0.000981756	0.0427761
ENSECAG00000018435	WDR1	-0.448393	8.82763	15.8905	0.000178277	0.0125626
ENSECAG00000011805	DAZAP1	-0.453963	6.27231	16.7462	0.000124682	0.0099129
ENSECAG00000020501	ARHGDIA	-0.468006	9.69898	12.9453	0.00063433	0.0313256
ENSECAG00000008649	CCDC12	-0.477287	6.47258	16.6979	0.000127208	0.0100349
ENSECAG00000014676	PREX1	-0.487061	6.93585	12.5601	0.000752464	0.0352128
ENSECAG00000007856	TSPAN14	-0.491066	6.18382	14.6724	0.000299098	0.0183885
ENSECAG00000023202	LPCAT3	-0.491493	5.39086	13.5939	0.000477056	0.0260587
ENSECAG00000008613	ACAA1	-0.495365	5.45066	13.4236	0.000513975	0.027299
ENSECAG00000024092	RANGAP1	-0.501318	6.11939	17.2499	0.000101237	0.00861251
ENSECAG00000026816	EFHD2	-0.50625	7.81742	15.4942	0.000210731	0.014119
ENSECAG00000010977	ARHGAP45	-0.506534	7.21669	15.3721	0.000221916	0.0146837
ENSECAG00000007134	AP2A1	-0.509828	6.54559	20.9152	2.32782e-05	0.00312824
ENSECAG00000019714	GMPR2	-0.51129	5.97929	15.6177	0.000200007	0.0136504
ENSECAG00000019711	PGD	-0.514012	9.4371	15.2055	0.000238188	0.0154243
ENSECAG00000017291	CASP9	-0.518416	5.03143	25.015	0.000103439	0.00870237
ENSECAG00000008096	FAM111B	-0.523875	4.42745	11.7221	0.00109554	0.0463409
ENSECAG00000002931	CDK2AP1	-0.524302	5.31025	13.1309	0.000584474	0.029758
ENSECAG00000013445	ADPRS	-0.525692	5.20463	17.9074	7.73227e-05	0.00705215
ENSECAG00000022628	PRPF38A	-0.525761	5.95959	32.448	3.29451e-06	0.000846227
ENSECAG00000024262	PGM1	-0.526308	6.06585	16.169	0.000158604	0.0117969
ENSECAG00000042673	SLC66A2	-0.533432	5.47415	12.5267	0.000763734	0.0355757
ENSECAG00000011337	ODF2	-0.539367	4.66856	24.1341	0.000992973	0.0430401
ENSECAG00000019650	SLC25A20	-0.540866	5.2338	14.0469	0.00039171	0.0225743
ENSECAG00000027735	TUBG1	-0.541587	5.08714	18.5413	5.97767e-05	0.00596031
ENSECAG00000021502	HS1BP3	-0.543533	4.93577	13.9366	0.000410908	0.0233702
ENSECAG00000018924	PTK2B	-0.554854	6.7151	12.9592	0.000630473	0.0312367
ENSECAG00000012502	GLIPR2	-0.563803	8.27672	13.5606	0.000484056	0.0263464
ENSECAG00000023868	HNRNPM	-0.564574	7.24351	39.268	3.82696e-08	4.30476e-05
ENSECAG00000002944	GRK2	-0.565649	8.10202	13.4698	0.000503672	0.0269865
ENSECAG00000009595	MPP1	-0.569423	8.5972	15.9424	0.000174429	0.0123487
ENSECAG00000013581	CSK	-0.571298	6.98668	19.7742	3.64831e-05	0.0043114
ENSECAG00000019900	CFL1	-0.572307	11.2007	24.4249	6.10052e-06	0.0012697
ENSECAG00000006904	H3-3A	-0.572641	7.34258	19.1473	4.68441e-05	0.00500951
ENSECAG00000005938	0	-0.573082	5.30652	17.2919	9.95033e-05	0.00853676
ENSECAG00000008331	MAPKAPK3	-0.573721	6.04738	13.7646	0.000442826	0.0245333
ENSECAG00000015676	KIAA0513	-0.574034	7.21119	13.0129	0.000615693	0.030806
ENSECAG00000017840	PAK1	-0.576077	7.27443	16.7221	0.000125937	0.00998648
ENSECAG00000012862	LYN	-0.582672	7.5255	12.261	0.000859859	0.0387678
ENSECAG00000000282	ABCD4	-0.59176	5.08906	13.7785	0.000440153	0.0244385
ENSECAG00000016782	MYO1F	-0.593754	7.55777	13.5199	0.000492749	0.0266761
ENSECAG00000015563	CKAP5	-0.595753	4.51254	20.0114	0.000524379	0.0275535
ENSECAG00000003124	RCSD1	-0.596057	7.50784	22.4579	1.2822e-05	0.0020604
ENSECAG00000016329	MANSC1	-0.597829	5.10959	16.8054	0.000121653	0.00977442
ENSECAG00000008439	HMGB1	-0.598619	7.77924	14.5578	0.000314182	0.0190814
ENSECAG00000000489	GNAI2	-0.598678	9.69652	32.5293	3.44003e-07	0.000191502
ENSECAG00000019018	NCAPH2	-0.610853	5.44015	15.4908	0.000211028	0.014119
ENSECAG00000001058	SLC7A7	-0.615042	5.86679	19.3092	4.39064e-05	0.0049565
ENSECAG00000004005	TLNRD1	-0.615784	5.16837	18.0532	7.28606e-05	0.00674649
ENSECAG00000012973	0	-0.616088	6.19613	16.2456	0.000153601	0.011547
ENSECAG00000023847	RRM1	-0.619155	5.37128	16.9283	0.000115614	0.00938857
ENSECAG00000040575	0	-0.620677	6.1659	12.7073	0.000704824	0.0334995
ENSECAG00000041123	PFN1	-0.621661	11.0536	20.1064	3.19858e-05	0.00390522
ENSECAG00000022859	0	-0.626582	5.93335	11.6124	0.00115124	0.0480279
ENSECAG00000000253	WAS	-0.630534	6.77998	24.604	5.70676e-06	0.001238
ENSECAG00000011917	DOCK8	-0.634288	6.08213	13.4116	0.000516685	0.027299
ENSECAG00000017221	GNB2	-0.63857	7.92239	14.969	0.000263439	0.0167034
ENSECAG00000025055	AMPD2	-0.649983	5.81315	26.2773	3.08289e-06	0.000814178
ENSECAG00000036779	0	-0.653267	7.61576	20.0789	3.23356e-05	0.00391012
ENSECAG00000007556	SHKBP1	-0.654411	6.41377	19.162	4.65699e-05	0.0049983
ENSECAG00000003104	TECPR1	-0.65571	5.47473	12.637	0.000727188	0.034401
ENSECAG00000038714	0	-0.664656	6.51976	11.6543	0.00112959	0.0475087
ENSECAG00000015690	SHMT1	-0.665681	5.34382	29.2882	1.05067e-06	0.000384456
ENSECAG00000001774	MYD88	-0.669581	7.45616	15.0704	0.000252292	0.0161653
ENSECAG00000010263	SASH3	-0.680894	7.23805	27.1715	2.23008e-06	0.00065496
ENSECAG00000010483	NFATC2IP	-0.683755	4.97677	16.1468	0.000160089	0.011814
ENSECAG00000019479	SFT2D1	-0.683881	7.64159	15.9892	0.000171032	0.0121935
ENSECAG00000032051	LFNG	-0.689887	4.92219	11.6714	0.00112093	0.0472829
ENSECAG00000022574	NT5C2	-0.694375	6.54782	13.0694	0.000600546	0.0301973
ENSECAG00000016916	DGKD	-0.694609	4.9129	14.3352	0.000345794	0.020472
ENSECAG00000015935	ACTB	-0.697375	12.4287	19.2081	4.57172e-05	0.00497662
ENSECAG00000006826	SLC46A1	-0.698678	5.27175	12.226	0.000873442	0.0390682
ENSECAG00000024327	FBXL5	-0.699979	5.72465	13.4663	0.000504432	0.0269865
ENSECAG00000016416	LIG3	-0.700841	4.67454	21.8011	0.000199652	0.0136504
ENSECAG00000016571	DCAF15	-0.70374	4.69769	25.6482	0.000806324	0.0370539
ENSECAG00000018333	EZR	-0.705885	6.49971	12.2267	0.000873172	0.0390682
ENSECAG00000040285	DDX39A	-0.709037	6.00564	18.6221	5.78582e-05	0.00585291
ENSECAG00000009844	ARHGAP1	-0.711198	6.128	14.7744	0.000286308	0.0177458
ENSECAG00000008340	AIG1	-0.715716	5.51708	16.0797	0.000164657	0.0119351
ENSECAG00000007233	UBE2E3	-0.717997	5.04879	21.7785	1.66474e-05	0.00245399
ENSECAG00000007412	RAMP2	-0.730446	4.73878	14.983	0.000261876	0.016639
ENSECAG00000035888	ARHGEF1	-0.732329	6.49694	16.3459	0.000147292	0.0111835
ENSECAG00000023192	GYG1	-0.732876	7.2721	14.7938	0.00028394	0.0176351
ENSECAG00000015149	MCM7	-0.736199	5.84336	20.0748	3.23877e-05	0.00391012
ENSECAG00000023888	ALDH1L2	-0.744188	5.37418	14.1455	0.000375327	0.0218412
ENSECAG00000000836	FES	-0.745903	6.72203	19.6501	3.83274e-05	0.00445993
ENSECAG00000023596	RASSF2	-0.745937	6.76057	14.8051	0.000282563	0.0176216
ENSECAG00000002508	DENND2D	-0.755113	4.76284	17.4123	9.46935e-05	0.00821641
ENSECAG00000005865	HAUS8	-0.756625	4.19908	26.8544	8.27945e-05	0.0074032
ENSECAG00000017684	MFNG	-0.761223	6.52416	27.687	1.85326e-06	0.000611797
ENSECAG00000018995	CD47	-0.769664	5.99648	15.3931	0.000219945	0.0145851
ENSECAG00000013054	TFDP1	-0.770924	4.7222	26.5887	0.000249238	0.0160034
ENSECAG00000010666	KNSTRN	-0.776187	3.80561	24.4682	0.000235148	0.0153584
ENSECAG00000014144	SMCHD1	-0.779176	5.80043	17.034	0.00011067	0.00905971
ENSECAG00000014983	HIRIP3	-0.784856	4.8613	12.2166	0.000877118	0.0391749
ENSECAG00000014994	G6PD	-0.785329	7.99834	36.9231	8.07015e-08	7.42722e-05
ENSECAG00000029766	H2AX	-0.793549	6.50181	21.4861	1.8641e-05	0.00263323
ENSECAG00000000242	AP2M1	-0.801292	9.26676	27.5105	1.97429e-06	0.000631169
ENSECAG00000007847	STAT5B	-0.807275	5.49121	13.3297	0.000535577	0.0279485
ENSECAG00000026909	DNMT1	-0.80781	4.81722	24.7134	5.47945e-06	0.00120591
ENSECAG00000009725	NRM	-0.813208	4.2605	17.0412	0.000178871	0.0125752
ENSECAG00000012903	WDR76	-0.820894	3.86633	26.2326	9.49577e-05	0.00821641
ENSECAG00000008432	HASPIN	-0.827316	3.21702	14.5117	0.000984508	0.0427761
ENSECAG00000014524	APMAP	-0.829513	7.51055	15.3139	0.000227471	0.0149215
ENSECAG00000014482	TOR2A	-0.831476	5.1123	41.1603	2.12362e-08	3.25426e-05
ENSECAG00000015859	PAFAH2	-0.833644	5.81429	12.6622	0.000719086	0.034124
ENSECAG00000015297	0	-0.834353	4.01036	12.3928	0.00081071	0.0370814
ENSECAG00000031243	GNG7	-0.83629	7.33443	16.3319	0.000148158	0.0112212
ENSECAG00000017707	HCK	-0.851129	7.32725	25.712	3.79034e-06	0.000943578
ENSECAG00000005100	TTYH3	-0.857386	6.85325	12.2775	0.000853555	0.0385764
ENSECAG00000013659	TUBB4B	-0.864313	7.94617	17.4428	9.35139e-05	0.00816124
ENSECAG00000018471	ARRB2	-0.871847	7.53143	24.1201	6.83613e-06	0.00135699
ENSECAG00000023862	CCND3	-0.873895	6.63005	15.5949	0.000201943	0.0136902
ENSECAG00000001141	NAIP	-0.875767	5.44341	13.2932	0.00054421	0.028284
ENSECAG00000017647	RAD51	-0.884674	4.29933	18.1205	7.08949e-05	0.00667821
ENSECAG00000008840	MCM6	-0.894139	5.82418	24.7135	5.47928e-06	0.00120591
ENSECAG00000008596	THEMIS2	-0.898248	4.83867	19.3284	4.35706e-05	0.00493763
ENSECAG00000042978	0	-0.904724	6.44899	15.8213	0.000183546	0.0128149
ENSECAG00000017134	ADAP1	-0.9049	6.18681	25.0913	4.76356e-06	0.00110438
ENSECAG00000033926	0	-0.908182	6.53693	20.4839	2.75643e-05	0.00351746
ENSECAG00000017796	NCAPD2	-0.925494	4.38899	12.9803	0.000624622	0.0309974
ENSECAG00000022527	FMNL1	-0.926828	6.6692	16.4758	0.000139523	0.0108098
ENSECAG00000015249	REEP4	-0.941984	5.30058	12.7766	0.000683498	0.0329206
ENSECAG00000014550	AP2A2	-0.943579	6.54228	22.1254	1.45653e-05	0.00223087
ENSECAG00000021302	POC1A	-0.944315	5.13621	13.7928	0.000437418	0.0244248
ENSECAG00000023824	BBS7	-0.951752	4.79751	20.2088	3.07189e-05	0.00379253
ENSECAG00000016495	NUSAP1	-0.952136	4.61104	16.2043	0.000156278	0.0116904
ENSECAG00000009913	CDC6	-0.953615	3.60454	17.0818	0.000108505	0.00895489
ENSECAG00000012629	MASTL	-0.955653	2.80939	20.4569	0.000740606	0.0348188
ENSECAG00000009621	INCENP	-0.959058	4.08865	21.5183	5.6662e-05	0.00577266
ENSECAG00000015469	TUBB	-0.966586	8.8015	43.2825	1.11177e-08	2.25104e-05
ENSECAG00000037332	0	-0.969113	10.8133	15.4859	0.000211465	0.014119
ENSECAG00000017691	STOML2	-0.972239	5.59814	23.2054	9.64651e-06	0.00168453
ENSECAG00000026830	0	-0.972493	4.09808	16.4186	0.000142892	0.0109933
ENSECAG00000019276	MCM4	-0.972715	5.25574	27.2904	2.13662e-06	0.000651943
ENSECAG00000019913	FURIN	-0.975389	6.94807	16.8556	0.000119152	0.00962436
ENSECAG00000005344	FEN1	-0.976301	5.06919	22.3251	1.34908e-05	0.00212295
ENSECAG00000006445	CDCA4	-0.984126	4.82076	29.8908	8.50956e-07	0.000323055
ENSECAG00000039393	SLFN11	-0.991369	3.55301	20.6445	4.52897e-05	0.00496568
ENSECAG00000007417	0	-0.992615	7.59996	23.1446	9.87147e-06	0.00170345
ENSECAG00000014452	KIF22	-1.00456	4.25191	12.187	0.00088882	0.0395006
ENSECAG00000024065	SLA	-1.00546	7.632	16.4172	0.000142977	0.0109933
ENSECAG00000021452	BUB1B	-1.00714	4.02847	14.029	0.000394765	0.0226643
ENSECAG00000002892	TIMELESS	-1.01051	3.78775	28.0097	4.40842e-05	0.0049565
ENSECAG00000018438	CEP55	-1.01436	3.25388	14.3727	0.000340243	0.0201827
ENSECAG00000022914	CENPM	-1.02061	4.00077	12.7644	0.000687223	0.0329206
ENSECAG00000009716	CDK1	-1.02285	5.06802	17.8209	8.00997e-05	0.00721872
ENSECAG00000006686	NCAPG2	-1.03666	3.47985	18.763	0.000131728	0.0102846
ENSECAG00000020551	AHCY	-1.03864	6.83175	24.4747	5.9882e-06	0.00126297
ENSECAG00000009761	DOCK2	-1.04078	5.38854	33.4846	2.4948e-07	0.000151539
ENSECAG00000015424	LIG1	-1.0455	5.39857	22.6002	1.21432e-05	0.00197219
ENSECAG00000009570	LIMK2	-1.04753	6.23494	18.6665	5.68314e-05	0.00577266
ENSECAG00000030778	TUBA1A	-1.04901	9.1786	34.0463	2.06872e-07	0.000138071
ENSECAG00000022400	CDCA7L	-1.05282	4.73869	12.9294	0.000638824	0.0313944
ENSECAG00000014059	ECT2	-1.06386	2.96364	13.4921	0.000498785	0.0269548
ENSECAG00000021538	CKAP2L	-1.06898	3.3893	15.7069	0.000274926	0.0173232
ENSECAG00000014323	SKA3	-1.07258	3.22504	16.0369	0.000503482	0.0269865
ENSECAG00000020506	MCM3	-1.07458	5.31612	28.0836	1.60861e-06	0.00053687
ENSECAG00000017469	SPC24	-1.08149	4.77377	22.1031	1.46908e-05	0.00223087
ENSECAG00000020698	MELK	-1.08237	3.49632	14.4518	0.000328844	0.0197378
ENSECAG00000011630	FBXO5	-1.08469	3.33221	14.7905	0.000463501	0.0254556
ENSECAG00000024127	CENPF	-1.11579	3.60083	16.005	0.000169901	0.0121413
ENSECAG00000009568	CENPI	-1.12204	2.96244	14.4284	0.000332176	0.0198203
ENSECAG00000014536	KIF23	-1.12519	3.51733	14.6304	0.000304534	0.0186848
ENSECAG00000005266	SORD	-1.13008	5.91892	37.7592	6.17197e-08	5.85778e-05
ENSECAG00000014372	SLC9A3R1	-1.1322	6.44364	33.5805	2.41606e-07	0.000151204
ENSECAG00000016382	ANLN	-1.1357	3.946	16.3946	0.000144328	0.0110692
ENSECAG00000000360	RGS18	-1.14362	6.72406	18.107	7.12854e-05	0.00667821
ENSECAG00000008358	ADA	-1.15263	6.70199	12.9858	0.000623107	0.0309974
ENSECAG00000032097	CNN2	-1.15586	8.65878	24.8184	5.26999e-06	0.00118465
ENSECAG00000030271	MSRB1	-1.16017	8.38028	20.898	2.34355e-05	0.0031355
ENSECAG00000032598	0	-1.16861	6.14401	15.11	0.000248073	0.0159906
ENSECAG00000011192	LBR	-1.16923	7.21972	12.6125	0.000735153	0.0346698
ENSECAG00000020115	TMC6	-1.17477	4.63408	12.4567	0.000787914	0.0363674
ENSECAG00000007872	TCF19	-1.18181	4.13821	19.2374	4.5185e-05	0.00496568
ENSECAG00000010882	0	-1.18439	4.8994	13.2944	0.000543928	0.028284
ENSECAG00000023201	ARHGAP4	-1.18664	5.83913	35.0731	1.47333e-07	0.000106539
ENSECAG00000008827	NDC80	-1.18974	3.57626	12.3978	0.000808887	0.0370539
ENSECAG00000007837	FGR	-1.20407	8.23284	13.5286	0.000490872	0.0266671
ENSECAG00000024194	POLA2	-1.20569	3.90172	27.025	2.35097e-06	0.000667303
ENSECAG00000024215	GINS2	-1.21448	3.2386	18.4806	6.12625e-05	0.00604092
ENSECAG00000000281	SHCBP1	-1.21699	4.17543	18.8627	5.25123e-05	0.00547468
ENSECAG00000010326	MIS18A	-1.22332	3.45153	16.7087	0.000126635	0.0100157
ENSECAG00000024810	PLA2G4A	-1.2319	5.04331	20.436	2.80892e-05	0.00353982
ENSECAG00000001041	CENPN	-1.24199	4.03036	18.7254	5.5497e-05	0.00569425
ENSECAG00000023527	PHF19	-1.24308	3.55579	22.6506	1.19121e-05	0.00194506
ENSECAG00000016271	CENPA	-1.2525	5.33915	27.3916	2.0603e-06	0.000645086
ENSECAG00000019631	MCM2	-1.27617	4.71588	34.0137	2.09122e-07	0.000138071
ENSECAG00000015456	SPAG5	-1.27655	3.79792	15.3938	0.000219884	0.0145851
ENSECAG00000007470	NCAPG	-1.27794	4.00348	17.6932	8.43931e-05	0.00751643
ENSECAG00000006847	PIK3CD	-1.28956	7.05704	25.1315	4.69331e-06	0.00109647
ENSECAG00000003634	RHNO1	-1.29375	4.30252	20.3448	2.91156e-05	0.00365401
ENSECAG00000023355	GTSE1	-1.29514	3.45972	18.5182	6.0339e-05	0.00598875
ENSECAG00000003029	CDC25C	-1.29964	3.09676	23.0413	1.02661e-05	0.00175404
ENSECAG00000008655	DLGAP5	-1.30702	3.62753	14.0385	0.000393142	0.0226139
ENSECAG00000013848	LILRA	-1.30913	2.34296	12.6742	0.000933005	0.0410671
ENSECAG00000018339	IKZF1	-1.31591	5.5537	13.7803	0.00043982	0.0244385
ENSECAG00000017906	PRC1	-1.32241	4.90371	19.2572	4.48282e-05	0.00496568
ENSECAG00000018918	TRIP13	-1.32337	2.72456	19.4829	0.000925111	0.0407787
ENSECAG00000015871	CDCA8	-1.32511	4.16439	18.5411	5.97826e-05	0.00596031
ENSECAG00000006607	KIF11	-1.32887	4.58532	13.7414	0.000447333	0.0247017
ENSECAG00000022072	DRB	-1.33428	8.83442	18.898	5.17727e-05	0.00544079
ENSECAG00000038834	MTFR2	-1.33661	3.21172	23.9522	7.27983e-06	0.00141728
ENSECAG00000036105	0	-1.34338	4.55202	13.5745	0.000481131	0.0262341
ENSECAG00000024519	SPC25	-1.34358	4.13246	15.3114	0.000227705	0.0149215
ENSECAG00000018519	FANCD2	-1.34656	3.43784	19.7446	3.69144e-05	0.00434545
ENSECAG00000010821	RACGAP1	-1.36084	4.2805	18.1131	7.11069e-05	0.00667821
ENSECAG00000010783	LST1	-1.36331	8.67006	16.0146	0.000169217	0.0121413
ENSECAG00000020645	ASPM	-1.37273	2.74101	15.7393	0.000677041	0.0327427
ENSECAG00000009370	ORC1	-1.37632	2.96173	21.1119	0.000569017	0.0293339
ENSECAG00000016860	KIF20A	-1.38505	3.66187	21.8365	1.62793e-05	0.0024118
ENSECAG00000011380	TACC3	-1.3867	5.79187	32.0934	3.98766e-07	0.000199208
ENSECAG00000021212	0	-1.38992	6.80312	16.1442	0.000160263	0.011814
ENSECAG00000010859	KIF4A	-1.3905	3.06437	17.5844	8.82379e-05	0.0077791
ENSECAG00000017103	BUB1	-1.39986	3.57461	17.7375	8.2878e-05	0.0074032
ENSECAG00000024196	KIFC1	-1.40033	4.7506	16.7739	0.000123256	0.00984753
ENSECAG00000031851	0	-1.40318	6.14326	14.31	0.000349573	0.0205754
ENSECAG00000023484	SKA1	-1.41017	3.23257	21.2013	2.08213e-05	0.00286137
ENSECAG00000009896	SERPINB1	-1.4184	9.26156	15.6408	0.000198063	0.0136094
ENSECAG00000013223	PBK	-1.4253	3.21618	17.5808	8.83668e-05	0.0077791
ENSECAG00000015967	ASF1B	-1.43034	4.76297	20.5912	2.64278e-05	0.00341548
ENSECAG00000041537	FXYD6	-1.43346	5.22287	13.6293	0.000469748	0.0257522
ENSECAG00000014368	MCM5	-1.43983	5.64562	26.1962	3.17529e-06	0.00083135
ENSECAG00000014953	KIF15	-1.4511	3.55868	14.8351	0.000278959	0.0174686
ENSECAG00000011788	CDC45	-1.45453	3.53151	21.5714	1.80355e-05	0.00258375
ENSECAG00000008506	HMMR	-1.45759	3.94661	16.6376	0.000130437	0.0102344
ENSECAG00000031156	0	-1.45787	4.18954	22.3356	1.34365e-05	0.00212295
ENSECAG00000020920	NEK2	-1.45964	3.41295	19.6225	3.87511e-05	0.00449203
ENSECAG00000007620	DEPDC1B	-1.46326	3.5569	19.3613	4.30016e-05	0.0048914
ENSECAG00000024259	0	-1.46583	8.00439	18.8733	5.22895e-05	0.00547468
ENSECAG00000015060	PRR11	-1.47126	3.48117	16.9663	0.000113813	0.00926707
ENSECAG00000010078	CIT	-1.47146	2.99391	13.3943	0.000520608	0.0274028
ENSECAG00000016173	TK1	-1.47154	6.54102	24.3302	6.31976e-06	0.00128817
ENSECAG00000009649	LPCAT2	-1.47685	4.99902	14.0218	0.000395994	0.0226919
ENSECAG00000005925	MYBL2	-1.48084	4.87187	19.9535	3.39803e-05	0.00404712
ENSECAG00000000633	ZWINT	-1.48197	4.11298	21.6571	1.74473e-05	0.0025233
ENSECAG00000004817	CDKN2C	-1.48371	3.57646	26.0776	3.3157e-06	0.000846227
ENSECAG00000015806	CCNB1	-1.48494	5.00165	21.8843	1.59818e-05	0.00237934
ENSECAG00000013188	CDCA2	-1.48527	2.83997	23.44	0.000148598	0.0112265
ENSECAG00000019038	KIF2C	-1.48615	4.04417	23.5364	8.51237e-06	0.00156684
ENSECAG00000018476	TPX2	-1.49432	5.19294	21.3317	1.9792e-05	0.0027668
ENSECAG00000008727	CLEC5A	-1.50164	5.90974	16.3551	0.000146731	0.0111689
ENSECAG00000014619	UBE2C	-1.51149	7.54908	24.242	6.53154e-06	0.00130506
ENSECAG00000019129	FOXM1	-1.51332	3.02682	14.093	0.000383968	0.0222973
ENSECAG00000013193	UHRF1	-1.51499	5.08309	18.7712	5.44831e-05	0.00560917
ENSECAG00000008466	BIRC5	-1.52489	4.78895	26.0874	3.30381e-06	0.000846227
ENSECAG00000023019	KIF18B	-1.52926	3.16165	17.9121	7.71721e-05	0.00705215
ENSECAG00000008634	NCAPH	-1.5317	4.48483	27.4753	1.99933e-06	0.000632516
ENSECAG00000020419	RAB3D	-1.53512	5.64307	12.2597	0.000860344	0.0387678
ENSECAG00000018322	EXO1	-1.57099	2.50541	21.8387	0.000868691	0.0390682
ENSECAG00000003669	HLA-DMA	-1.5757	7.24354	22.3674	1.32742e-05	0.00211073
ENSECAG00000029043	STBD1	-1.57974	5.84412	14.4692	0.000326394	0.0196295
ENSECAG00000013238	FAM83D	-1.58063	2.76864	24.9113	3.02063e-05	0.00375982
ENSECAG00000008483	GXYLT2	-1.58531	2.02043	14.3657	0.00100261	0.0433542
ENSECAG00000013053	TOP2A	-1.58593	5.14775	20.0704	3.24438e-05	0.00391012
ENSECAG00000021796	0	-1.59026	7.51909	22.244	1.39168e-05	0.0021787
ENSECAG00000022135	VNN1	-1.59375	8.51611	18.8509	5.27619e-05	0.00547468
ENSECAG00000010090	TMC8	-1.59459	4.45762	16.5681	0.000134262	0.0104556
ENSECAG00000009073	ARHGEF39	-1.60086	4.53812	16.0619	0.000165887	0.0119956
ENSECAG00000014384	AURKB	-1.61373	4.54038	21.3054	1.99958e-05	0.00277279
ENSECAG00000010053	HJURP	-1.61453	3.40021	17.0503	0.000109927	0.00904371
ENSECAG00000014119	ACAP1	-1.61771	6.00524	11.7652	0.0010744	0.0457009
ENSECAG00000017804	UPB1	-1.63505	4.8742	11.7408	0.0010863	0.0460783
ENSECAG00000014517	CDCA3	-1.64469	5.4882	18.3259	6.52227e-05	0.00631241
ENSECAG00000024047	IL6R	-1.64544	7.02648	23.3624	9.09031e-06	0.00165318
ENSECAG00000016581	HRH2	-1.64769	2.9188	26.924	2.43828e-06	0.000685677
ENSECAG00000015086	NBEAL2	-1.64976	5.43329	13.901	0.000417315	0.0236822
ENSECAG00000017388	CENPT	-1.66263	3.38846	16.7684	0.000123536	0.00984753
ENSECAG00000016161	SLPI	-1.66682	7.44962	17.9297	7.66222e-05	0.0070518
ENSECAG00000017777	PLK1	-1.67216	4.28121	31.5838	4.74398e-07	0.000221661
ENSECAG00000012371	ALOX5AP	-1.67764	8.35579	13.4109	0.000516839	0.027299
ENSECAG00000017143	DQB	-1.67909	7.05993	23.0045	1.04106e-05	0.00176637
ENSECAG00000015261	IL18	-1.6797	7.71327	31.9735	4.15367e-07	0.00020347
ENSECAG00000012083	ATP2A3	-1.68201	6.35944	39.7974	3.24188e-08	4.10246e-05
ENSECAG00000017295	PLSCR1	-1.68455	6.83034	20.4375	2.80724e-05	0.00353982
ENSECAG00000017926	TROAP	-1.70128	3.50317	13.2571	0.000552921	0.0286078
ENSECAG00000020111	IQGAP3	-1.71099	3.11405	22.3726	1.32475e-05	0.00211073
ENSECAG00000006603	HLA-DOA	-1.7327	3.23692	14.2896	0.000873304	0.0390682
ENSECAG00000012660	DRA	-1.74084	10.2394	32.8736	3.06272e-07	0.000178881
ENSECAG00000007942	LMNB1	-1.75	7.01008	41.393	1.9768e-08	3.25426e-05
ENSECAG00000019705	CDC20	-1.75684	4.44803	20.7336	2.49923e-05	0.00325768
ENSECAG00000036289	0	-1.76655	3.53002	17.774	8.16503e-05	0.00733669
ENSECAG00000000400	JAML	-1.79145	7.37221	14.3203	0.00034803	0.0205243
ENSECAG00000008503	CD74	-1.81836	10.354	32.2515	3.77935e-07	0.000197901
ENSECAG00000034935	PEAK3	-1.83685	5.94664	11.5392	0.00119005	0.0493755
ENSECAG00000001214	CCR2	-1.85584	4.74334	12.3998	0.000808182	0.0370539
ENSECAG00000010132	HMGB2	-1.8967	10.0617	18.5475	5.96288e-05	0.00596031
ENSECAG00000038107	LRG1	-1.92503	6.55618	18.9863	4.99694e-05	0.00526952
ENSECAG00000011829	PID1	-1.92573	2.69699	17.8487	7.91948e-05	0.00715841
ENSECAG00000017890	CORO2A	-1.94193	4.12751	19.1895	4.60586e-05	0.0049781
ENSECAG00000019324	0	-1.99018	2.83759	13.1885	0.000569852	0.0293339
ENSECAG00000011553	RIPOR2	-1.99911	6.08954	12.185	0.000889611	0.0395006
ENSECAG00000011626	S1PR1	-2.00172	4.35929	15.2172	0.000237003	0.0154133
ENSECAG00000020122	SELL	-2.01876	8.65828	36.7339	8.57783e-08	7.66227e-05
ENSECAG00000036967	0	-2.1467	8.02392	15.9309	0.000175274	0.0123796
ENSECAG00000024627	TSPAN32	-2.23938	4.7333	14.4207	0.000333283	0.0198211
ENSECAG00000023733	MMP1	-2.27876	9.61621	24.5731	5.77292e-06	0.00124051
ENSECAG00000010928	MMP25	-2.29557	6.45969	19.9926	3.34586e-05	0.00401649
ENSECAG00000010918	SELP	-2.31375	6.58611	24.2692	6.4655e-06	0.00130042
ENSECAG00000000134	MEGF9	-2.31966	5.76856	11.776	0.00106916	0.0455421
ENSECAG00000020341	0	-2.32268	3.76067	23.7125	7.96595e-06	0.00150414
ENSECAG00000018618	0	-2.35445	6.54833	24.9001	5.11283e-06	0.00116646
ENSECAG00000031209	0	-2.36146	3.4838	12.9918	0.00062144	0.0309974
ENSECAG00000024847	DGAT2	-2.39532	6.64483	12.3749	0.000817208	0.0373075
ENSECAG00000040740	0	-2.42073	7.85432	42.0377	1.62235e-08	3.053e-05
ENSECAG00000000660	PROK2	-2.4295	3.73709	13.4154	0.000515811	0.027299
ENSECAG00000001851	S1PR4	-2.43423	4.27801	12.6329	0.000728492	0.034409
ENSECAG00000031913	0	-2.43686	5.23311	20.1039	3.20174e-05	0.00390522
ENSECAG00000038252	0	-2.55748	5.97001	20.8467	2.39102e-05	0.00316419
ENSECAG00000001640	P2RY13	-2.58923	4.97138	31.6502	4.63759e-07	0.000220076
ENSECAG00000011895	ILT11B	-2.65959	7.06655	24.9248	5.06627e-06	0.00116566
ENSECAG00000029287	HOPX	-2.74354	4.48121	13.8975	0.000417954	0.0236822
ENSECAG00000030874	0	-2.81469	4.6407	17.1013	0.000107634	0.00893549
ENSECAG00000006595	0	-2.82997	5.67166	18.1929	6.88392e-05	0.00653349
ENSECAG00000026469	eca-mir-223	-2.83612	7.26785	17.4281	9.40809e-05	0.0081872
ENSECAG00000000505	0	-2.8462	5.52925	14.6044	0.000307959	0.0188569
ENSECAG00000008811	KCNJ15	-2.9668	6.45545	27.5743	1.92963e-06	0.000630159
ENSECAG00000020763	MGST1	-3.07945	7.74083	25.5292	4.05344e-06	0.000984857
ENSECAG00000013712	ECATH-3	-3.0808	7.91678	26.3584	2.99313e-06	0.000798331
ENSECAG00000019659	0	-3.08246	4.13034	20.8169	2.41907e-05	0.00316679
ENSECAG00000009674	ELANE	-3.10894	8.80989	12.5989	0.000739586	0.0348188
ENSECAG00000000214	IL18RAP	-3.16732	5.04597	14.5598	0.000313912	0.0190814
ENSECAG00000005838	MOGAT1	-3.26727	5.61715	17.5559	8.92744e-05	0.00783628
ENSECAG00000019830	NLRC4	-3.28409	5.2894	13.0423	0.000607743	0.0305087
ENSECAG00000024536	NFE2	-3.31286	6.12325	24.353	6.26614e-06	0.00128587
ENSECAG00000020245	FA2H	-3.31343	5.61395	12.0415	0.000948746	0.0416393
ENSECAG00000024181	0	-3.37716	7.26578	49.1473	1.99062e-09	6.71747e-06
ENSECAG00000006711	0	-3.395	6.1391	25.5388	4.03914e-06	0.000984857
ENSECAG00000041909	0	-3.44266	5.73058	17.2226	0.000102385	0.00865949
ENSECAG00000016508	HK3	-3.55428	7.93531	33.8163	2.23328e-07	0.000144313
ENSECAG00000014585	PLAC8A	-3.71137	8.37157	27.1607	2.23876e-06	0.00065496
ENSECAG00000037539	0	-3.71717	5.98518	29.3309	1.03502e-06	0.000383349
ENSECAG00000006350	GAPT	-3.8028	6.15145	23.692	8.02766e-06	0.00150499
ENSECAG00000007783	0	-3.82488	4.10533	12.5502	0.000755779	0.0353135
ENSECAG00000000436	0	-3.82736	7.69036	27.2038	2.20424e-06	0.00065496
ENSECAG00000015699	VSTM1	-3.90418	5.4014	14.8728	0.000274501	0.0173232
ENSECAG00000040021	0	-3.90807	9.12208	17.3162	9.85138e-05	0.00849989
ENSECAG00000011467	ALPL	-3.92115	7.12454	31.2581	5.30374e-07	0.000236882
ENSECAG00000019352	0	-3.93428	5.62955	12.1378	0.000908634	0.0402863
ENSECAG00000012702	PPBP	-4.00285	7.91962	16.1059	0.000162856	0.0118893
ENSECAG00000029465	CHI3L1	-4.10799	5.5203	26.7597	2.58755e-06	0.000714422
ENSECAG00000036100	0	-4.11174	10.2341	23.2042	9.65093e-06	0.00168453
ENSECAG00000020957	LCN2	-4.26826	7.85338	21.5386	1.82656e-05	0.00260443
ENSECAG00000018113	LYZ	-4.30077	12.9542	27.1557	2.24279e-06	0.00065496
ENSECAG00000023860	TGM3	-4.45247	5.78903	21.7664	1.67257e-05	0.00245399
ENSECAG00000039383	0	-4.69368	8.38652	19.4577	4.13799e-05	0.00474245
ENSECAG00000015798	MS4A3	-4.84659	5.7178	14.5513	0.000315071	0.0190814
ENSECAG00000030548	0	-4.97591	9.44725	31.3628	5.11675e-07	0.000231942
ENSECAG00000015947	0	-5.09638	8.26354	18.8072	5.36981e-05	0.00554716
ENSECAG00000021580	0	-5.3354	9.39266	17.9544	7.58525e-05	0.00700218
ENSECAG00000010117	0	-5.33765	11.9976	32.1638	3.89349e-07	0.000199208
ENSECAG00000039739	0	-5.47611	8.53166	23.2758	9.39302e-06	0.00167809
ENSECAG00000016421	RETN	-5.48212	9.95776	31.7248	4.52093e-07	0.000217945
ENSECAG00000021499	LTF	-5.50598	10.7006	23.9324	7.33417e-06	0.00141877
ENSECAG00000015104	0	-5.5823	8.45889	19.524	4.02999e-05	0.0046538
ENSECAG00000010598	0	-5.5941	12.6544	30.8328	6.13893e-07	0.000255621
ENSECAG00000022085	BPI	-5.60823	6.90119	19.9135	3.45227e-05	0.00409566
ENSECAG00000009742	S100A12	-5.83996	12.7342	35.3346	1.35219e-07	0.000100165
ENSECAG00000024563	0	-6.20716	9.94691	23.0377	1.02802e-05	0.00175404
ENSECAG00000037915	0	-6.41997	10.5671	24.0931	6.90552e-06	0.00136187
ENSECAG00000036760	0	-6.79047	9.07683	20.9406	2.30492e-05	0.00312479
ENSECAG00000010860	OLFM4	-7.2053	7.91451	32.5053	3.46799e-07	0.000191502
ENSECAG00000016046	ECATH-2	-7.54688	10.7769	23.7099	7.97364e-06	0.00150414

## Sheet: SF 0-48 hrs
Gene ID	Symbol	logFC	logCPM	F	PValue	FDR
Upregulated
ENSECAG00000023949	CCL2	9.16255	11.4993	194.004	7.97e-21	6.72e-18
ENSECAG00000019442	CYP1B1	9.10095	7.20919	101.768	9.75e-15	1.31e-12
ENSECAG00000000658	GPNMB	8.22648	12.9516	438.866	6e-30	4.55e-26
ENSECAG00000017609	WFDC2	8.12524	6.84664	57.9441	1.79e-10	8.71e-09
ENSECAG00000025109	EEF1A2	7.96525	7.97586	83.4015	4.12e-13	3.68e-11
ENSECAG00000024899	PLA2G7	7.64534	8.06169	503.804	1.32e-31	2.01e-27
ENSECAG00000017191	SPP1	7.26003	14.5465	94.4414	4.11e-14	4.7e-12
ENSECAG00000012946	CYP7A1	7.0993	7.22854	167.348	2.5e-19	1.11e-16
ENSECAG00000019445	MMP12	6.96433	9.64782	17.1865	0.000103917	0.00128139
ENSECAG00000020485	PCOLCE2	6.77522	7.17926	146.526	4.95e-18	1.56e-15
ENSECAG00000008236	APOE	6.76279	12.6614	189.654	1.36e-20	9.9e-18
ENSECAG00000041138	0	6.68914	5.81884	82.3079	5.22e-13	4.48e-11
ENSECAG00000023599	HPSE	6.66888	7.05219	174.134	1e-19	5.25e-17
ENSECAG00000013056	0	6.59597	6.33108	40.5565	2.56e-08	7.73e-07
ENSECAG00000009026	CYP2S1	6.39073	5.57862	79.042	1.07e-12	8.56e-11
ENSECAG00000004587	ANKRD34B	6.32494	5.59985	123.509	1.94e-16	3.99e-14
ENSECAG00000041629	0	6.29331	7.64627	21.5224	1.84e-05	0.000272316
ENSECAG00000020685	IGF2BP2	6.28415	5.35715	69.871	8.94e-12	5.83e-10
ENSECAG00000018025	SIGLEC15	6.20457	5.88821	18.0112	7.41e-05	0.00094823
ENSECAG00000031597	0	6.18513	2.39731	77.9962	1.36e-12	1.05e-10
ENSECAG00000015484	ATP6V0D2	6.059	5.01862	21.2769	2.02e-05	0.000296214
ENSECAG00000017812	AHRR	6.03669	3.22129	63.8021	3.96e-11	2.22e-09
ENSECAG00000007210	CTSL	6.02804	7.1566	137.549	1.97e-17	5.33e-15
ENSECAG00000012716	RAB42	5.92221	6.04437	97.6687	2.16e-14	2.66e-12
ENSECAG00000019087	CTSK	5.87653	12.0735	177.791	6.19e-20	3.48e-17
ENSECAG00000009042	0	5.83767	4.29418	20.7402	2.49e-05	0.00035881
ENSECAG00000005099	NYAP2	5.83018	4.40818	49.0835	2.03e-09	7.93e-08
ENSECAG00000025178	PMP22	5.79778	5.86982	44.6318	7.42e-09	2.59e-07
ENSECAG00000007539	TRPM1	5.75989	4.09766	67.5821	1.55e-11	9.61e-10
ENSECAG00000017217	CA12	5.71111	5.6904	121.423	2.77e-16	5.36e-14
ENSECAG00000012151	MARCO	5.65009	6.92689	10.5971	0.00183107	0.0156256
ENSECAG00000009172	0	5.62225	4.72487	16.125	0.000161557	0.00190032
ENSECAG00000008817	IL22RA2	5.56174	4.18407	72.6624	4.62e-12	3.19e-10
ENSECAG00000015205	0	5.39686	3.56356	21.1453	2.13e-05	0.000310572
ENSECAG00000036092	0	5.35024	5.13601	75.9956	2.14e-12	1.58e-10
ENSECAG00000014771	LOX	5.30081	4.71521	34.5207	1.77e-07	4.36e-06
ENSECAG00000002145	NUAK1	5.24614	5.87438	162.441	4.92e-19	1.97e-16
ENSECAG00000000385	GPA33	5.2377	6.13434	57.6373	1.94e-10	9.34e-09
ENSECAG00000010109	IGF1	5.20142	4.23923	23.8002	7.71e-06	0.000124864
ENSECAG00000020714	HSD17B14	5.19	5.14993	51.9519	9.04e-10	3.83e-08
ENSECAG00000008512	ANKRD33	5.18282	3.85882	78.4681	1.22e-12	9.54e-11
ENSECAG00000015915	0	5.12468	4.69857	108.489	2.76e-15	4.31e-13
ENSECAG00000039641	0	5.04538	2.40768	117.705	5.27e-16	9.7e-14
ENSECAG00000001554	P2RY14	5.04497	5.74175	68.8351	1.15e-11	7.29e-10
ENSECAG00000023720	SLAMF8	5.03978	4.94681	96.0099	3.01e-14	3.55e-12
ENSECAG00000009783	NRIP3	5.02188	5.50309	53.489	5.91e-10	2.61e-08
ENSECAG00000031122	0	5.0151	5.51646	104.401	5.91e-15	8.38e-13
ENSECAG00000015270	TREM2	5.00816	9.07095	194.624	7.38e-21	6.6e-18
ENSECAG00000010145	LPL	4.98977	8.12679	33.8473	2.21e-07	5.3e-06
ENSECAG00000008881	LYVE1	4.9475	4.73431	9.27146	0.00340492	0.0264078
ENSECAG00000010227	LGMN	4.91278	12.1024	358.012	1.48e-27	6.87e-24
ENSECAG00000019540	0	4.79914	6.98588	115.769	7.41e-16	1.3e-13
ENSECAG00000030436	0	4.75868	3.78532	45.4257	5.86e-09	2.09e-07
ENSECAG00000024851	EDNRB	4.74686	5.77216	9.12549	0.00364952	0.0279404
ENSECAG00000009337	TSPAN9	4.72636	6.28496	163.699	4.13e-19	1.7e-16
ENSECAG00000031200	0	4.70905	5.42603	151.907	2.22e-18	7.34e-16
ENSECAG00000030128	0	4.69809	4.6126	35.5158	1.27e-07	3.27e-06
ENSECAG00000040562	0	4.6921	1.64024	115.263	6.52e-13	5.5e-11
ENSECAG00000008351	MMP14	4.67073	6.7463	96.9069	2.52e-14	3.01e-12
ENSECAG00000011627	ENPP6	4.61353	2.76855	14.3121	0.000349253	0.00375874
ENSECAG00000003106	C3AR1	4.57316	6.74143	92.3637	6.27e-14	6.87e-12
ENSECAG00000010728	MRC1	4.57213	7.11235	78.6371	1.18e-12	9.23e-11
ENSECAG00000002186	CD68	4.5706	11.4223	719.237	5.51e-36	1.67e-31
ENSECAG00000013965	SLC6A8	4.53075	4.79536	108.2	2.91e-15	4.5e-13
ENSECAG00000036638	SLC6A12	4.52184	3.62943	13.6722	0.000461039	0.00479364
ENSECAG00000023820	CTSB	4.4994	13.2234	397.833	8.69e-29	5.28e-25
ENSECAG00000008270	FABP5	4.47608	9.81829	171.921	1.35e-19	6.4e-17
ENSECAG00000026445	eca-mir-211	4.4724	4.25381	23.0385	1.03e-05	0.000162057
ENSECAG00000013182	0	4.44299	1.28345	36.0043	1.56e-07	3.92e-06
ENSECAG00000042456	0	4.44027	1.99941	10.3033	0.00220922	0.0183423
ENSECAG00000031564	0	4.43137	2.83299	54.8217	1.59e-07	3.98e-06
ENSECAG00000039105	0	4.42469	3.25705	14.579	0.000311339	0.00340622
ENSECAG00000012209	FMN1	4.41613	3.64366	122.802	2.19e-16	4.38e-14
ENSECAG00000005730	HPGDS	4.40906	3.65269	41.2194	2.09e-08	6.48e-07
ENSECAG00000011292	MSR1	4.40847	8.82243	119.661	3.75e-16	7.08e-14
ENSECAG00000009860	STAB1	4.40637	7.55433	54.3743	4.64e-10	2.09e-08
ENSECAG00000014709	SDC1	4.3928	8.73033	191.296	1.11e-20	8.88e-18
ENSECAG00000024232	A2ML1	4.37694	4.53846	25.6108	3.93e-06	6.9e-05
ENSECAG00000017281	SORBS3	4.34886	7.04428	214.53	7.11e-22	8.3e-19
ENSECAG00000023608	TMEM171	4.3482	3.47777	20.8777	2.36e-05	0.000341637
ENSECAG00000014455	0	4.34066	6.65032	56.3922	2.7e-10	1.27e-08
ENSECAG00000018108	VGF	4.33446	2.67378	11.3896	0.00127367	0.0115367
ENSECAG00000009968	SH3PXD2B	4.33367	5.78339	109.378	2.34e-15	3.78e-13
ENSECAG00000021890	LHFPL2	4.32904	7.06579	137.264	2.06e-17	5.53e-15
ENSECAG00000034420	eca-mir-9124	4.2693	4.60221	56.5325	2.6e-10	1.23e-08
ENSECAG00000020307	DENND2A	4.25939	3.3875	59.4789	8.09e-09	2.79e-07
ENSECAG00000010840	LIPA	4.25534	9.46156	196.61	5.8e-21	5.34e-18
ENSECAG00000020299	RGL1	4.25473	6.91287	148.953	3.44e-18	1.11e-15
ENSECAG00000042557	0	4.25077	2.71386	18.4061	6.31e-05	0.000821562
ENSECAG00000013723	SLC7A8	4.22017	8.09457	166.833	2.68e-19	1.16e-16
ENSECAG00000014271	AKR1B1	4.2187	9.53903	81.2094	6.64e-13	5.59e-11
ENSECAG00000007588	EREG	4.21201	2.16486	16.1846	0.000157572	0.00185778
ENSECAG00000010672	PLXDC1	4.20611	6.78555	107.606	3.24e-15	4.99e-13
ENSECAG00000017903	PSAT1	4.20062	4.67698	26.2017	3.17e-06	5.66e-05
ENSECAG00000022780	TTYH2	4.1978	6.03446	176.39	7.44e-20	4.03e-17
ENSECAG00000015198	CPM	4.15801	8.09413	166.629	2.76e-19	1.16e-16
ENSECAG00000000153	FRMPD4	4.15221	4.31785	27.1131	2.28e-06	4.24e-05
ENSECAG00000013597	DAB2	4.14343	7.35707	68.3071	1.3e-11	8.2e-10
ENSECAG00000028384	0	4.12992	2.73941	30.4022	7.12e-07	1.51e-05
ENSECAG00000019948	TNFRSF4	4.09402	6.39455	42.7338	1.31e-08	4.3e-07
ENSECAG00000015229	CD36	4.04935	9.79794	237.607	5.78e-23	8.35e-20
ENSECAG00000016522	SCG3	4.04263	2.49799	50.5887	1.23e-07	3.17e-06
ENSECAG00000018677	SCTR	4.03461	4.57757	41.0485	2.2e-08	6.78e-07
ENSECAG00000028640	PLPP2	4.03317	3.79008	110.86	5.94e-13	5.06e-11
ENSECAG00000020874	TCN2	4.01535	10.7764	227.145	1.76e-22	2.22e-19
ENSECAG00000013494	RHBG	3.99667	3.92804	15.6348	0.000198568	0.00227832
ENSECAG00000016551	RAB13	3.99348	5.62284	60.3758	9.47e-11	4.97e-09
ENSECAG00000028354	0	3.9909	3.57636	77.7233	1.44e-12	1.11e-10
ENSECAG00000003173	GPR34	3.98584	6.71405	78.3605	1.25e-12	9.69e-11
ENSECAG00000005880	RIMKLA	3.97279	3.50841	29.5998	9.42e-07	1.93e-05
ENSECAG00000018415	TANC1	3.94484	3.87904	58.7601	1.44e-10	7.22e-09
ENSECAG00000007736	SLC38A7	3.94139	6.66776	319.324	3.04e-26	7.69e-23
ENSECAG00000026405	U6	3.93924	2.54509	9.64842	0.00298471	0.0236495
ENSECAG00000031765	0	3.92585	1.2361	70.9252	4.3e-06	7.46e-05
ENSECAG00000004871	SERPINH1	3.88878	6.95113	68.0571	1.38e-11	8.65e-10
ENSECAG00000008293	AVPI1	3.88743	7.69284	103.185	7.44e-15	1.03e-12
ENSECAG00000039088	0	3.88299	12.6501	159.762	7.18e-19	2.76e-16
ENSECAG00000004544	HRH1	3.88193	4.82363	46.6643	4.08e-09	1.5e-07
ENSECAG00000016139	TIGIT	3.85088	5.61635	115.101	8.34e-16	1.44e-13
ENSECAG00000028817	0	3.8466	3.77172	33.3438	2.62e-07	6.2e-06
ENSECAG00000024790	0	3.84037	13.4834	183.925	2.8e-20	1.81e-17
ENSECAG00000024795	CPVL	3.81913	8.1877	302.968	1.2e-25	2.8e-22
ENSECAG00000031513	0	3.8161	2.1665	56.9766	1.47e-07	3.72e-06
ENSECAG00000012710	C23H9orf153	3.8042	1.70356	66.8228	2.93e-10	1.37e-08
ENSECAG00000009689	GAMT	3.79491	7.55634	131.937	4.82e-17	1.15e-14
ENSECAG00000018761	SPSB1	3.79232	4.19657	85.6802	2.52e-13	2.43e-11
ENSECAG00000011358	TMEM86A	3.7916	6.04755	124.546	1.63e-16	3.39e-14
ENSECAG00000010349	CIART	3.78334	4.79148	75.4788	2.41e-12	1.75e-10
ENSECAG00000004386	CD276	3.77677	6.12647	21.5501	1.82e-05	0.000269537
ENSECAG00000023677	0	3.77245	5.96212	15.7872	0.000186199	0.00215431
ENSECAG00000020753	NRP1	3.75952	7.17931	56.5134	2.61e-10	1.23e-08
ENSECAG00000020859	AGAP3	3.75451	5.31491	153.195	1.84e-18	6.22e-16
ENSECAG00000040352	0	3.7216	3.76387	8.47146	0.00499397	0.0364771
ENSECAG00000013722	PLD3	3.71299	10.2113	326.921	1.64e-26	4.53e-23
ENSECAG00000000835	CCDC152	3.66636	4.42278	45.066	6.52e-09	2.3e-07
ENSECAG00000009179	IL10	3.6604	3.51514	29.8172	8.73e-07	1.81e-05
ENSECAG00000016826	SGPL1	3.6569	7.26471	185.746	2.23e-20	1.5e-17
ENSECAG00000019465	PLTP	3.63899	9.9231	116.296	6.75e-16	1.21e-13
ENSECAG00000005781	SCPEP1	3.63756	9.54692	357.088	1.58e-27	6.87e-24
ENSECAG00000020544	GLIS3	3.63738	2.70202	21.2828	2.02e-05	0.000295673
ENSECAG00000015842	ANKRD55	3.63547	1.90032	100.068	1.01e-13	1.07e-11
ENSECAG00000017771	ATP1B1	3.63143	7.2883	101.688	9.91e-15	1.33e-12
ENSECAG00000012203	0	3.63099	2.87711	14.526	0.000318505	0.00347336
ENSECAG00000009103	MLANA	3.62804	8.05528	34.704	1.66e-07	4.13e-06
ENSECAG00000021212	0	3.62576	6.80312	92.5318	6.06e-14	6.69e-12
ENSECAG00000036673	0	3.61241	1.3073	76.7733	1.11e-06	2.24e-05
ENSECAG00000016972	SMPD2	3.60774	7.16533	115.066	8.39e-16	1.44e-13
ENSECAG00000025441	eca-mir-34a	3.60045	2.04763	8.45094	0.00523553	0.0380039
ENSECAG00000043558	0	3.58645	1.40303	65.9334	5.1e-07	1.12e-05
ENSECAG00000023023	OSGIN1	3.57913	4.82851	85.7988	2.46e-13	2.37e-11
ENSECAG00000015261	IL18	3.5749	7.71327	135.853	2.57e-17	6.73e-15
ENSECAG00000024889	TDRD6	3.55672	1.89072	50.1832	5.92e-05	0.000777325
ENSECAG00000014626	WNT8A	3.54563	2.46702	43.6215	2.75e-07	6.48e-06
ENSECAG00000030777	0	3.54246	11.6155	41.8046	1.74e-08	5.54e-07
ENSECAG00000014328	SLC45A1	3.54161	2.24718	12.4466	0.000791461	0.00766381
ENSECAG00000014526	PPIL6	3.53428	5.81303	105.792	4.55e-15	6.64e-13
ENSECAG00000040031	CCL22	3.53272	2.04113	9.79122	0.00266435	0.0214412
ENSECAG00000020022	INSIG1	3.53165	8.43321	91.1714	8e-14	8.62e-12
ENSECAG00000008678	PRDX1	3.50919	10.356	128.943	7.85e-17	1.83e-14
ENSECAG00000013708	SLC24A4	3.50185	2.49981	9.01819	0.003841	0.0291784
ENSECAG00000005574	TMEM51	3.49874	3.21989	43.4472	1.06e-08	3.54e-07
ENSECAG00000005924	TSKU	3.49142	2.61651	37.7078	8.2e-06	0.000131943
ENSECAG00000032923	0	3.47898	6.76172	244.539	2.82e-23	4.51e-20
ENSECAG00000027452	0	3.46548	2.24092	28.1326	1.58e-06	3.05e-05
ENSECAG00000037450	PTPRB	3.4628	3.38548	20.6305	2.6e-05	0.000372804
ENSECAG00000030659	0	3.45361	1.34146	57.5018	9.56e-06	0.000151778
ENSECAG00000022378	IGSF3	3.43886	3.6027	38.0513	5.62e-08	1.56e-06
ENSECAG00000018131	CTNNAL1	3.4249	6.45448	188.077	1.66e-20	1.17e-17
ENSECAG00000010321	FNIP2	3.42249	5.83876	87.1374	1.85e-13	1.87e-11
ENSECAG00000010539	VEGFB	3.39892	7.38805	136.4	2.36e-17	6.23e-15
ENSECAG00000018970	DNASE2	3.36453	8.96201	203.594	2.52e-21	2.47e-18
ENSECAG00000036672	0	3.35565	1.89123	26.5479	0.000444335	0.0046454
ENSECAG00000010251	SLC37A2	3.34268	7.49216	142.791	8.72e-18	2.62e-15
ENSECAG00000022853	CD28	3.32444	6.62223	50.0207	1.55e-09	6.27e-08
ENSECAG00000021255	MSANTD3-TMEFF1	3.32152	4.04705	19.0573	4.86e-05	0.000650649
ENSECAG00000014874	SLC23A2	3.29653	5.7831	113.576	1.09e-15	1.85e-13
ENSECAG00000003083	PRR15	3.28853	3.33125	18.2485	6.73e-05	0.000869794
ENSECAG00000018218	SYNPO2	3.27335	1.28577	29.042	0.000457709	0.00476064
ENSECAG00000011185	BTBD19	3.24779	3.05564	26.6063	2.74e-06	4.96e-05
ENSECAG00000040715	0	3.24299	1.49746	17.0222	0.000707122	0.00694117
ENSECAG00000006466	CLDN4	3.22925	1.49759	22.1304	0.000195395	0.00224616
ENSECAG00000010682	GNPTAB	3.22323	6.82539	144.972	6.25e-18	1.94e-15
ENSECAG00000020557	KIAA1522	3.21564	5.56558	51.48	1.03e-09	4.34e-08
ENSECAG00000018472	PDGFB	3.21373	3.75873	25.217	4.55e-06	7.83e-05
ENSECAG00000023356	PRCP	3.21278	8.28996	253.616	1.13e-23	2.02e-20
ENSECAG00000023519	UGT1A1	3.20787	1.32382	36.1539	0.000195037	0.00224459
ENSECAG00000024981	HFE	3.19582	5.98064	61.5457	7.01e-11	3.76e-09
ENSECAG00000010681	SAMD4A	3.19334	3.18167	65.6523	1.38e-07	3.52e-06
ENSECAG00000000607	TRIB3	3.1842	3.10127	18.9411	5.09e-05	0.000679296
ENSECAG00000012857	JSRP1	3.18381	2.69096	86.5614	2.09e-13	2.06e-11
ENSECAG00000017503	BNC2	3.17627	2.00985	72.6926	0.000997763	0.0093478
ENSECAG00000020223	HACD1	3.17487	5.0681	95.1826	3.55e-14	4.13e-12
ENSECAG00000027796	SEMA6B	3.17253	6.10319	138.295	1.75e-17	4.83e-15
ENSECAG00000012755	TSPAN4	3.16994	8.66876	189.621	1.37e-20	9.9e-18
ENSECAG00000008285	PSEN2	3.16676	7.61392	106.95	3.66e-15	5.48e-13
ENSECAG00000024695	0	3.14975	2.06627	22.3864	2.14e-05	0.000311792
ENSECAG00000021543	CDKN1A	3.14966	5.96042	33.0715	2.87e-07	6.71e-06
ENSECAG00000005306	RAB7B	3.1468	6.95081	42.0517	1.62e-08	5.18e-07
ENSECAG00000006256	COPRS	3.12861	5.98791	134.24	3.32e-17	8.34e-15
ENSECAG00000024049	S100A13	3.11293	6.32277	32.7808	3.16e-07	7.33e-06
ENSECAG00000016080	KCNB1	3.11044	1.75046	22.6123	0.00105132	0.00976742
ENSECAG00000010521	SERPINB8	3.10909	7.14112	242.21	3.58e-23	5.44e-20
ENSECAG00000015236	PEDS1	3.10706	6.69801	215.076	6.68e-22	8.12e-19
ENSECAG00000010817	CTTNBP2NL	3.10348	5.10699	64.4581	3.36e-11	1.93e-09
ENSECAG00000022786	GBA	3.09889	7.82855	192.696	9.35e-21	7.68e-18
ENSECAG00000012993	JAG1	3.09164	3.61282	20.8682	2.37e-05	0.00034258
ENSECAG00000006450	SLC9A9	3.08898	4.965	21.8695	1.61e-05	0.000240591
ENSECAG00000010752	0	3.08869	5.06216	133.436	3.78e-17	9.41e-15
ENSECAG00000001249	SOCS3	3.08296	5.9	58.1534	1.69e-10	8.3e-09
ENSECAG00000012507	CRYAB	3.07834	4.50471	7.84458	0.00677574	0.0471446
ENSECAG00000023408	SMPDL3A	3.07612	6.60224	109.878	2.14e-15	3.47e-13
ENSECAG00000000398	PITRM1	3.07259	5.61218	109.177	2.43e-15	3.88e-13
ENSECAG00000016662	MCF2L	3.05775	5.53468	87.1914	1.83e-13	1.85e-11
ENSECAG00000000074	METRNL	3.05144	6.97035	128.296	8.73e-17	1.96e-14
ENSECAG00000023698	PEPD	3.051	7.1793	132.222	4.6e-17	1.12e-14
ENSECAG00000023318	GNS	3.04909	9.99364	272.071	1.91e-24	4.14e-21
ENSECAG00000011990	TSPAN10	3.03345	1.80551	9.43784	0.00314689	0.0247154
ENSECAG00000014304	ATP11A	3.02682	5.63099	84.9887	2.93e-13	2.76e-11
ENSECAG00000009990	HTRA1	3.02211	7.55345	82.7764	4.72e-13	4.09e-11
ENSECAG00000006442	ADAM9	3.01544	8.66155	173.762	1.05e-19	5.27e-17
ENSECAG00000012344	PTPRU	3.01313	1.8338	28.159	0.000213515	0.00243419
ENSECAG00000023629	GJC1	3.01185	1.85288	21.8068	0.0020794	0.0174505
ENSECAG00000006518	SLC39A10	3.00659	6.45618	56.0708	2.94e-10	1.37e-08
ENSECAG00000004678	CYSLTR2	2.99952	3.92651	99.1056	1.73e-10	8.49e-09
ENSECAG00000034955	BHLHE41	2.99826	4.62243	26.1004	3.29e-06	5.85e-05
ENSECAG00000024352	MYO1E	2.98245	6.71599	53.5828	5.76e-10	2.55e-08
ENSECAG00000012838	EPB41L2	2.97362	8.26831	232.224	1.02e-22	1.41e-19
ENSECAG00000014711	TNS1	2.96289	4.49918	32.5535	3.41e-07	7.83e-06
ENSECAG00000016973	FILIP1L	2.94773	3.56375	22.5897	1.33e-05	0.000202655
ENSECAG00000007275	TTL	2.94708	5.36547	142.994	8.45e-18	2.57e-15
ENSECAG00000001669	0	2.94516	4.05163	32.6787	3.27e-07	7.54e-06
ENSECAG00000000887	ARL4C	2.94133	8.63555	260.294	5.88e-24	1.19e-20
ENSECAG00000014359	GPR35	2.9357	4.81098	28.9706	1.17e-06	2.35e-05
ENSECAG00000034056	ABHD17C	2.93252	1.98248	11.205	0.00138702	0.012408
ENSECAG00000041650	0	2.92256	1.34295	27.0251	0.000610569	0.00610388
ENSECAG00000012369	0	2.89728	1.77297	31.3883	5.07e-07	1.11e-05
ENSECAG00000012072	SRC	2.88871	3.79629	49.8017	1.65e-09	6.59e-08
ENSECAG00000023752	P2RX4	2.86859	7.32243	331.326	1.15e-26	3.89e-23
ENSECAG00000028214	0	2.85525	1.98154	15.737	0.0014352	0.012775
ENSECAG00000022525	AREG	2.85472	1.51755	16.8449	0.00387356	0.0293914
ENSECAG00000040004	CD300H	2.85048	8.43967	124.808	1.56e-16	3.29e-14
ENSECAG00000017779	SH2D4A	2.83051	2.35945	11.609	0.00115299	0.0105697
ENSECAG00000035700	0	2.82618	1.7064	21.4051	0.00026589	0.00295584
ENSECAG00000017450	CMTM8	2.82288	3.67316	17.8648	7.87e-05	0.000999781
ENSECAG00000016854	ACSL4	2.81778	5.87102	173.74	1.06e-19	5.27e-17
ENSECAG00000011650	BLVRA	2.81736	5.95825	149.751	3.06e-18	9.98e-16
ENSECAG00000021012	UAP1L1	2.81666	6.72819	156.163	1.2e-18	4.19e-16
ENSECAG00000006745	LGALS1	2.80317	12.2155	85.1185	2.85e-13	2.7e-11
ENSECAG00000004372	SLC22A3	2.7787	2.30905	27.4127	2.04e-06	3.84e-05
ENSECAG00000009595	MPP1	2.77046	8.5972	329.066	1.38e-26	4.19e-23
ENSECAG00000021627	SLC16A1	2.75918	7.78543	167.411	2.48e-19	1.11e-16
ENSECAG00000029581	0	2.75704	9.28226	122.978	2.13e-16	4.28e-14
ENSECAG00000007145	FAM20C	2.75647	7.36582	32.7105	3.24e-07	7.47e-06
ENSECAG00000028451	0	2.75513	1.72567	41.8731	9.89e-07	2.02e-05
ENSECAG00000005360	MITF	2.74573	4.95192	88.3473	1.44e-13	1.49e-11
ENSECAG00000028820	HEY1	2.74227	1.80942	57.2343	1.78e-07	4.4e-06
ENSECAG00000015110	C7H11orf54	2.73902	4.62721	76.4225	1.94e-12	1.44e-10
ENSECAG00000019423	FNDC3B	2.73116	6.1974	127.067	1.07e-16	2.35e-14
ENSECAG00000005241	THBD	2.72666	3.35162	11.2389	0.0013641	0.0122489
ENSECAG00000008185	KL	2.72451	1.80494	12.7244	0.000758309	0.00738397
ENSECAG00000007412	RAMP2	2.72307	4.73878	65.195	2.8e-11	1.64e-09
ENSECAG00000032188	0	2.72233	11.1861	213.8	7.72e-22	8.69e-19
ENSECAG00000005594	PAQR8	2.72016	6.19484	144.28	6.95e-18	2.13e-15
ENSECAG00000009317	PLBD2	2.71751	9.07359	172.639	1.22e-19	5.99e-17
ENSECAG00000023788	GABRR3	2.71523	2.29582	17.6986	0.00481	0.0353203
ENSECAG00000008759	DRAM1	2.71428	5.21126	138.09	1.81e-17	4.94e-15
ENSECAG00000006474	LGALS3	2.71414	11.1329	59.0302	1.34e-10	6.8e-09
ENSECAG00000013156	LAD1	2.7032	1.17582	35.6589	0.0066058	0.0461525
ENSECAG00000016510	FAM89A	2.70222	5.62036	60.2702	9.73e-11	5.08e-09
ENSECAG00000040197	0	2.69915	2.8488	41.2808	5.08e-08	1.42e-06
ENSECAG00000013630	SULF2	2.68469	5.60807	28.5482	1.36e-06	2.68e-05
ENSECAG00000024705	MAFB	2.68418	8.69707	90.6051	8.99e-14	9.61e-12
ENSECAG00000016089	PMVK	2.67689	6.36742	173.719	1.06e-19	5.27e-17
ENSECAG00000001633	FZD10	2.67591	2.03611	7.92129	0.00652582	0.0456849
ENSECAG00000016708	HSF4	2.66608	2.52702	11.0834	0.00146444	0.0129973
ENSECAG00000020810	TNFRSF18	2.65833	4.43839	10.8919	0.00159871	0.0139605
ENSECAG00000022851	0	2.65354	2.80879	9.50451	0.00304931	0.0240672
ENSECAG00000019587	SLC31A1	2.65232	7.85756	71.4936	6.08e-12	4.08e-10
ENSECAG00000024722	SCARB2	2.63988	8.56763	179.668	4.85e-20	2.83e-17
ENSECAG00000014846	ACO1	2.63581	7.11301	157.854	9.41e-19	3.49e-16
ENSECAG00000018838	CCDC183	2.63137	1.46271	27.9987	0.00102296	0.00954775
ENSECAG00000015440	TBC1D9	2.62727	5.27487	102.381	8.67e-15	1.18e-12
ENSECAG00000006191	RILPL1	2.62523	4.77242	68.8909	1.13e-11	7.21e-10
ENSECAG00000008683	FTH1	2.6181	14.4037	97.0809	2.43e-14	2.94e-12
ENSECAG00000020764	SCARF1	2.60858	4.78997	80.5097	7.75e-13	6.43e-11
ENSECAG00000012047	0	2.60321	5.53908	125.199	1.46e-16	3.1e-14
ENSECAG00000031435	ZNF396	2.59652	2.81607	82.8644	1.26e-05	0.000194097
ENSECAG00000012539	RASGRP3	2.5889	3.23345	30.8402	6.12e-07	1.32e-05
ENSECAG00000023626	PTGIR	2.58304	2.45851	9.4587	0.00311602	0.0244982
ENSECAG00000016054	GNGT2	2.58201	5.67756	25.0846	4.78e-06	8.18e-05
ENSECAG00000034177	0	2.57951	2.29696	22.0132	0.00187643	0.0159633
ENSECAG00000002903	0	2.56704	2.12206	23.2725	0.00234534	0.0192932
ENSECAG00000039059	CD99	2.56074	10.0925	189.943	1.31e-20	9.9e-18
ENSECAG00000029773	0	2.55568	2.07548	17.0866	0.000108292	0.00133263
ENSECAG00000024211	CTNS	2.55258	5.39748	156.674	1.11e-18	3.98e-16
ENSECAG00000007050	WDR7	2.54916	5.02849	74.7094	2.87e-12	2.06e-10
ENSECAG00000004338	AIFM2	2.5449	3.47773	69.6448	1.24e-10	6.36e-09
ENSECAG00000009911	SLC12A7	2.53872	7.02968	92.4558	6.15e-14	6.77e-12
ENSECAG00000004709	C2	2.53711	6.50308	22.1627	1.44e-05	0.000217379
ENSECAG00000024909	FBXL2	2.53531	2.29566	19.7639	0.0016238	0.0141429
ENSECAG00000001014	ABCC3	2.52588	3.4984	9.46047	0.0031134	0.024484
ENSECAG00000020438	RASGEF1B	2.51896	4.39148	27.2208	2.19e-06	4.09e-05
ENSECAG00000022695	MAP1A	2.51173	3.30108	14.2147	0.000364268	0.0038998
ENSECAG00000014267	NINJ1	2.5042	6.60484	73.4107	3.88e-12	2.71e-10
ENSECAG00000037749	0	2.50011	2.37867	17.93	0.00121165	0.0110408
ENSECAG00000039700	0	2.49863	2.07668	28.343	1.47e-06	2.85e-05
ENSECAG00000043118	0	2.48229	2.13545	13.919	0.000414067	0.00437097
ENSECAG00000031526	0	2.47499	2.01346	14.586	0.000329748	0.00357798
ENSECAG00000007737	PLEKHA8	2.47188	4.0928	40.8998	2.3e-08	7.06e-07
ENSECAG00000018095	KIAA0825	2.46884	2.46003	48.0231	0.000501003	0.00514574
ENSECAG00000013131	PECR	2.4684	5.06869	97.2822	2.34e-14	2.85e-12
ENSECAG00000007379	KCNE3	2.46602	7.96564	171.905	1.35e-19	6.4e-17
ENSECAG00000008441	ADORA2B	2.46282	5.03836	40.3675	2.71e-08	8.12e-07
ENSECAG00000035516	0	2.45212	5.13943	9.71237	0.00276487	0.022162
ENSECAG00000030891	0	2.45134	5.20876	59.7208	1.12e-10	5.79e-09
ENSECAG00000008852	ABCA1	2.44994	5.51738	25.417	4.22e-06	7.34e-05
ENSECAG00000012113	ACP5	2.44969	8.7779	50.4242	1.39e-09	5.66e-08
ENSECAG00000015381	RIN2	2.44895	4.04593	23.5844	8.36e-06	0.000134403
ENSECAG00000017703	SLC35F6	2.44689	6.46853	112.896	1.24e-15	2.06e-13
ENSECAG00000004811	MB21D2	2.44573	2.67914	25.5298	0.000958165	0.00902339
ENSECAG00000007829	TPP1	2.44332	8.51232	68.1665	1.35e-11	8.44e-10
ENSECAG00000028455	0	2.4399	1.7077	19.584	0.00312263	0.0245439
ENSECAG00000004251	PNMA1	2.43806	4.46533	39.271	3.82e-08	1.1e-06
ENSECAG00000009796	FER	2.43328	2.84383	36.0328	1.16e-06	2.34e-05
ENSECAG00000005075	TMEM251	2.43254	4.63352	66.3581	2.1e-11	1.26e-09
ENSECAG00000020311	BCO2	2.4319	2.76504	26.3574	2.99e-06	5.38e-05
ENSECAG00000018288	C5H1orf21	2.42572	6.96833	132.986	4.07e-17	9.96e-15
ENSECAG00000019187	PEA15	2.42224	8.96425	90.09	9.99e-14	1.06e-11
ENSECAG00000008517	PNMA2	2.4207	2.00105	10.7939	0.00167236	0.0145077
ENSECAG00000012768	0	2.41499	8.79992	157.545	9.83e-19	3.6e-16
ENSECAG00000016535	TUBB6	2.41421	7.98342	174.328	9.77e-20	5.2e-17
ENSECAG00000018500	GLA	2.41303	8.07652	162.618	4.8e-19	1.95e-16
ENSECAG00000018736	MRAS	2.39555	5.41826	105.605	4.71e-15	6.84e-13
ENSECAG00000018345	NPC2	2.3955	11.7805	183.308	3.03e-20	1.92e-17
ENSECAG00000011044	TUFT1	2.39409	4.79156	58.999	1.35e-10	6.82e-09
ENSECAG00000022301	PDXK	2.39247	7.05904	139.77	1.39e-17	3.98e-15
ENSECAG00000014815	FXYD1	2.38766	3.35517	11.9235	0.00100042	0.00936363
ENSECAG00000006826	SLC46A1	2.38493	5.27175	77.5547	1.5e-12	1.15e-10
ENSECAG00000011911	DUSP3	2.38476	4.2787	91.2921	7.34e-13	6.1e-11
ENSECAG00000023109	MTTP	2.38004	1.6882	42.1831	0.00174732	0.01504
ENSECAG00000043572	0	2.37996	1.43879	26.7856	0.00626007	0.044215
ENSECAG00000017735	GAS2L1	2.37318	3.70624	19.3844	6.42e-05	0.000833257
ENSECAG00000013772	MDFIC	2.37274	6.394	81.0946	6.81e-13	5.72e-11
ENSECAG00000015640	C21H5orf49	2.36882	2.4527	14.8044	0.000306505	0.00335817
ENSECAG00000019111	CD163	2.3663	9.5263	25.7253	3.77e-06	6.63e-05
ENSECAG00000010099	SLC26A11	2.36056	4.20027	40.7767	2.39e-08	7.28e-07
ENSECAG00000006429	ANXA5	2.35972	9.59841	333.296	9.86e-27	3.74e-23
ENSECAG00000024764	ARHGAP18	2.35484	6.64073	99.0456	1.65e-14	2.09e-12
ENSECAG00000000229	GNAI1	2.35387	5.11852	23.3553	9.11e-06	0.000145544
ENSECAG00000029371	FTL	2.35175	14.464	88.3714	1.43e-13	1.49e-11
ENSECAG00000020431	SGK1	2.35048	7.06328	128.327	8.68e-17	1.96e-14
ENSECAG00000011008	MCOLN2	2.34229	6.24636	34.268	1.92e-07	4.7e-06
ENSECAG00000002061	NEURL2	2.33644	3.83735	27.4964	1.98e-06	3.74e-05
ENSECAG00000022376	0	2.33045	4.6529	13.3881	0.000522034	0.00533648
ENSECAG00000030354	0	2.32664	1.63732	14.431	0.00138864	0.0124162
ENSECAG00000031309	0	2.31513	3.33854	33.9845	2.11e-07	5.1e-06
ENSECAG00000017717	0	2.30993	4.48859	20.9861	2.26e-05	0.000328404
ENSECAG00000008358	ADA	2.30741	6.70199	48.1599	2.64e-09	1e-07
ENSECAG00000017516	DCTD	2.30443	7.37951	86.6646	2.05e-13	2.03e-11
ENSECAG00000014218	SIGLEC1	2.3017	7.36268	27.5945	1.92e-06	3.62e-05
ENSECAG00000021787	CNPY4	2.30106	5.34461	90.169	9.83e-14	1.05e-11
ENSECAG00000024986	RAP2B	2.28901	8.24198	119.161	4.09e-16	7.62e-14
ENSECAG00000001069	CCRL2	2.28877	7.57798	84.1787	3.48e-13	3.18e-11
ENSECAG00000021081	FAM149A	2.28279	6.95962	31.1862	5.44e-07	1.19e-05
ENSECAG00000039645	0	2.27621	8.75093	67.2278	1.69e-11	1.04e-09
ENSECAG00000016154	LAYN	2.27478	2.53543	12.1885	0.00187843	0.0159758
ENSECAG00000012075	SH2D3A	2.2689	1.58557	44.102	0.000746297	0.00727167
ENSECAG00000009545	SH3PXD2A	2.26215	3.30712	11.4158	0.00125858	0.0114103
ENSECAG00000016658	SLCO4A1	2.25807	4.22879	12.6395	0.000726379	0.00710495
ENSECAG00000006734	PHLDA3	2.25256	3.25651	10.5502	0.00187117	0.0159275
ENSECAG00000007716	SAT2	2.24977	5.09612	41.7005	1.8e-08	5.69e-07
ENSECAG00000022383	PKIB	2.24967	5.53343	22.1945	1.42e-05	0.000215063
ENSECAG00000017831	SDF4	2.24965	7.28477	85.8996	2.41e-13	2.33e-11
ENSECAG00000020113	SEMA3C	2.249	4.52486	31.8308	4.36e-07	9.72e-06
ENSECAG00000015040	NASP	2.2482	8.64584	114.999	8.49e-16	1.45e-13
ENSECAG00000011746	PLK3	2.24816	4.95153	62.9029	4.96e-11	2.74e-09
ENSECAG00000008024	CLIC2	2.2477	3.736	19.7653	3.66e-05	0.0005052
ENSECAG00000014501	TMEM54	2.24429	2.09384	34.5906	6.14e-05	0.00080342
ENSECAG00000024882	0	2.24115	10.802	52.5538	7.65e-10	3.3e-08
ENSECAG00000005163	SLC38A6	2.23543	6.64337	108.715	2.64e-15	4.18e-13
ENSECAG00000013128	ACP2	2.22659	7.6441	147.58	4.22e-18	1.35e-15
ENSECAG00000020535	DDIT3	2.22557	7.30446	64.1314	3.64e-11	2.06e-09
ENSECAG00000009168	GADD45B	2.22331	6.20301	55.6403	3.3e-10	1.52e-08
ENSECAG00000012627	MRC2	2.22081	4.4767	22.9661	1.06e-05	0.0001658
ENSECAG00000019559	WHRN	2.22046	3.13993	76.5384	1.89e-12	1.41e-10
ENSECAG00000015509	SYT8	2.22036	5.35733	10.2661	0.00213444	0.0178238
ENSECAG00000018687	CPPED1	2.21686	4.92702	24.9833	4.96e-06	8.44e-05
ENSECAG00000002350	CTSA	2.21526	9.03267	255.027	9.84e-24	1.87e-20
ENSECAG00000020011	SLC2A8	2.2112	4.62023	64.0947	3.68e-11	2.08e-09
ENSECAG00000000282	ABCD4	2.21003	5.08906	122.075	2.48e-16	4.89e-14
ENSECAG00000016739	MYOZ1	2.20976	3.09675	23.9335	7.33e-06	0.000119581
ENSECAG00000008940	TMEM40	2.20934	6.03053	84.8992	2.98e-13	2.79e-11
ENSECAG00000004464	0	2.20623	3.62294	12.5885	0.000743025	0.00724676
ENSECAG00000028292	SRXN1	2.19881	6.23142	64.3238	3.47e-11	1.99e-09
ENSECAG00000024640	CCL3	2.19491	7.9589	19.2925	4.42e-05	0.000597955
ENSECAG00000017347	MS4A7	2.19325	7.14429	64.9909	2.94e-11	1.7e-09
ENSECAG00000000022	PLXNA1	2.19211	3.56268	25.3257	4.37e-06	7.57e-05
ENSECAG00000019818	POU2F3	2.19014	5.94292	18.4455	6.21e-05	0.000810656
ENSECAG00000015401	GAA	2.18414	6.91165	72.3169	5.01e-12	3.43e-10
ENSECAG00000020219	ZNF579	2.17799	5.06747	71.2671	6.42e-12	4.26e-10
ENSECAG00000021447	ASPH	2.17556	6.37293	66.759	1.9e-11	1.15e-09
ENSECAG00000024970	KCNQ1	2.17403	4.84859	25.2766	4.45e-06	7.69e-05
ENSECAG00000021199	SYS1	2.17014	6.7956	133.001	4.06e-17	9.96e-15
ENSECAG00000020739	SLC39A1	2.15598	7.63969	184.415	2.63e-20	1.74e-17
ENSECAG00000015269	TGFBR2	2.15572	6.39246	107.503	3.31e-15	5.05e-13
ENSECAG00000004264	VASN	2.14985	3.59465	12.2446	0.000866192	0.00827008
ENSECAG00000028949	0	2.14835	5.1749	20.5513	2.68e-05	0.00038313
ENSECAG00000012321	ANXA4	2.14235	9.00314	101.141	1.1e-14	1.46e-12
ENSECAG00000003599	0	2.14008	6.96753	141.802	1.01e-17	3.02e-15
ENSECAG00000022513	NPAS1	2.13979	3.53127	10.9565	0.00155203	0.0136273
ENSECAG00000005856	LY9	2.13788	7.14905	56.4605	2.65e-10	1.25e-08
ENSECAG00000018831	0	2.13431	7.05005	196.689	5.74e-21	5.34e-18
ENSECAG00000022556	ABCA9	2.13081	7.24805	57.6931	1.91e-10	9.23e-09
ENSECAG00000004698	PTGR1	2.12816	5.57824	13.5755	0.000480925	0.00497316
ENSECAG00000012550	SUSD4	2.11871	1.71535	10.9852	0.00257012	0.0207906
ENSECAG00000021921	SCAMP1	2.11775	5.02903	78.8596	1.12e-12	8.8e-11
ENSECAG00000031636	PLIN5	2.11706	2.63095	43.705	9.79e-09	3.3e-07
ENSECAG00000012767	C7H11orf52	2.11446	4.57634	57.9955	1.76e-10	8.62e-09
ENSECAG00000007373	SHTN1	2.11432	5.33477	55.1983	3.71e-10	1.69e-08
ENSECAG00000023641	SNX8	2.10914	5.04391	99.9308	1.39e-14	1.81e-12
ENSECAG00000023854	CRLF1	2.10891	3.98191	7.92673	0.00650846	0.0455983
ENSECAG00000015344	RYR1	2.10475	2.36392	21.5771	0.000262162	0.00291867
ENSECAG00000017003	DOCK4	2.10057	3.66439	20.8921	4.37e-05	0.00059154
ENSECAG00000010201	0	2.0968	4.8825	52.512	7.74e-10	3.32e-08
ENSECAG00000037857	CAV2	2.0956	2.47407	18.4016	9.08e-05	0.00113741
ENSECAG00000020898	RELB	2.09137	4.49254	64.1986	3.58e-11	2.04e-09
ENSECAG00000010884	CYP20A1	2.08803	5.50551	229.04	1.43e-22	1.89e-19
ENSECAG00000042449	0	2.08372	3.13617	31.5213	4.85e-07	1.07e-05
ENSECAG00000024199	FUT4	2.08331	3.59901	27.7304	1.82e-06	3.47e-05
ENSECAG00000013869	0	2.07202	2.32455	14.6438	0.000885983	0.00843517
ENSECAG00000000544	HECW2	2.06852	2.13212	25.4294	0.00045136	0.00470427
ENSECAG00000024967	CTSZ	2.06634	12.008	104.892	5.39e-15	7.75e-13
ENSECAG00000013154	SERAC1	2.05965	4.089	92.0696	5.12e-13	4.4e-11
ENSECAG00000007922	KCNJ2	2.05932	4.75257	45.8456	5.18e-09	1.87e-07
ENSECAG00000018670	ALCAM	2.05236	5.27452	46.0223	4.92e-09	1.78e-07
ENSECAG00000020881	CTSC	2.03072	8.66438	26.846	2.51e-06	4.61e-05
ENSECAG00000024138	CREG1	2.02767	9.70909	87.4581	1.73e-13	1.77e-11
ENSECAG00000036088	SDC4	2.02619	4.52277	26.5377	2.8e-06	5.06e-05
ENSECAG00000015822	VDR	2.0194	4.56443	13.977	0.00040376	0.00426822
ENSECAG00000006455	CYP51A1	2.0153	6.30229	47.6155	3.09e-09	1.16e-07
ENSECAG00000016138	SLC66A1	2.0112	5.47264	83.1349	4.36e-13	3.83e-11
ENSECAG00000020992	NEIL2	2.00984	2.74089	47.3205	0.00176486	0.0151457
ENSECAG00000019877	DENND11	2.00522	5.51799	60.8267	8.43e-11	4.47e-09
ENSECAG00000011592	HNMT	2.00503	7.2902	92.0901	6.63e-14	7.24e-12
ENSECAG00000006763	GPBAR1	1.99977	5.03938	31.9054	4.25e-07	9.53e-06
ENSECAG00000017390	KIF1C	1.99958	4.32481	69.5512	1.58e-10	7.82e-09
ENSECAG00000009822	SLC3A2	1.99893	8.5467	119.345	3.96e-16	7.43e-14
ENSECAG00000024817	P4HA2	1.99868	4.52435	11.7409	0.00108624	0.0100338
ENSECAG00000015330	SRFBP1	1.99625	4.64804	66.7821	1.89e-11	1.15e-09
ENSECAG00000010538	HSD17B12	1.99464	6.12443	61.5501	7e-11	3.76e-09
ENSECAG00000021184	LAT	1.99357	7.75061	28.3974	1.44e-06	2.81e-05
ENSECAG00000001394	MPEG1	1.99328	8.2813	32.9226	3.01e-07	7.02e-06
ENSECAG00000022931	TCF7L1	1.99106	1.61436	12.2589	0.00138432	0.0123875
ENSECAG00000012173	SPART	1.98715	5.15682	33.4353	2.54e-07	6.04e-06
ENSECAG00000019241	CNKSR3	1.98686	3.70586	22.4233	1.3e-05	0.000198903
ENSECAG00000010736	RESF1	1.98406	6.63236	36.9903	7.9e-08	2.11e-06
ENSECAG00000000715	LPXN	1.983	5.96416	91.643	7.26e-14	7.87e-12
ENSECAG00000000122	GDA	1.98264	5.51391	13.6147	0.00047274	0.0049002
ENSECAG00000011797	SOD2	1.98025	9.16085	30.3775	7.19e-07	1.52e-05
ENSECAG00000014872	DHDH	1.97565	5.64241	51.013	1.17e-09	4.86e-08
ENSECAG00000014216	ATP6AP1	1.97508	9.03382	162.213	5.08e-19	2.01e-16
ENSECAG00000011657	HEXB	1.97484	8.54645	123.197	2.05e-16	4.15e-14
ENSECAG00000011361	SLC8B1	1.97068	7.89001	86.644	2.06e-13	2.03e-11
ENSECAG00000008529	WWP1	1.96865	5.36129	26.3715	2.98e-06	5.36e-05
ENSECAG00000021812	STARD5	1.96596	5.02435	86.2923	2.22e-13	2.16e-11
ENSECAG00000024512	0	1.96513	4.16136	67.4686	1.6e-11	9.84e-10
ENSECAG00000009855	ALS2	1.96356	3.04099	95.8867	3.98e-06	6.97e-05
ENSECAG00000041895	TEX53	1.95727	2.27051	17.4346	9.9e-05	0.00122742
ENSECAG00000037808	CLN8	1.95337	4.72456	52.7133	7.32e-10	3.16e-08
ENSECAG00000016041	FBXL22	1.94911	1.47637	32.1034	0.00063391	0.00631542
ENSECAG00000028937	FIGNL2	1.94705	1.56486	35.3828	0.000446472	0.00466614
ENSECAG00000020847	ARSB	1.94625	7.63321	60.2954	9.67e-11	5.05e-09
ENSECAG00000021856	PADI2	1.94247	6.6609	22.6782	1.18e-05	0.000183113
ENSECAG00000008658	MORN4	1.93994	5.54641	39.9107	3.13e-08	9.24e-07
ENSECAG00000011735	ITGA7	1.9398	8.13543	50.6254	1.31e-09	5.39e-08
ENSECAG00000011486	ATF3	1.93966	6.69303	25.4456	4.18e-06	7.28e-05
ENSECAG00000010983	AP1S1	1.93845	7.30125	145.73	5.58e-18	1.75e-15
ENSECAG00000034818	H2AJ	1.93534	8.19798	39.0882	4.05e-08	1.16e-06
ENSECAG00000016315	SERINC5	1.93328	5.64161	30.1416	7.8e-07	1.63e-05
ENSECAG00000011466	0	1.93247	8.65625	85.654	2.54e-13	2.43e-11
ENSECAG00000033016	HSPA6	1.92981	3.87868	19.9059	3.46e-05	0.00048197
ENSECAG00000014250	0	1.92964	7.51034	93.0795	5.42e-14	6.05e-12
ENSECAG00000024359	SLC45A2	1.9275	4.66622	22.3414	1.34e-05	0.000204612
ENSECAG00000014269	AGAP1	1.92516	3.36584	11.2354	0.00136626	0.0122584
ENSECAG00000011991	LIMA1	1.92346	4.25341	22.6124	1.21e-05	0.00018691
ENSECAG00000012730	ASL	1.91468	5.08411	46.7705	3.95e-09	1.45e-07
ENSECAG00000010015	YARS1	1.91222	5.28039	75.8009	2.23e-12	1.64e-10
ENSECAG00000016645	MCOLN1	1.91041	6.09569	97.1132	2.42e-14	2.93e-12
ENSECAG00000013883	ICAM1	1.91029	5.51047	38.2342	5.31e-08	1.48e-06
ENSECAG00000024548	POLR3G	1.90952	2.38286	17.5172	0.00425272	0.031797
ENSECAG00000006755	RAB3IL1	1.90911	6.56664	25.7418	3.75e-06	6.59e-05
ENSECAG00000012059	OPLAH	1.90861	4.73273	36.051	1.07e-07	2.8e-06
ENSECAG00000000442	DBNDD2	1.9078	5.67269	51.7013	9.69e-10	4.09e-08
ENSECAG00000023970	MERTK	1.90532	5.34597	31.3398	5.16e-07	1.13e-05
ENSECAG00000001499	CCR1	1.90437	6.3429	41.6538	1.82e-08	5.75e-07
ENSECAG00000006409	B3GNT9	1.90151	2.8587	35.667	1.63e-05	0.000243203
ENSECAG00000024928	GLMP	1.90103	7.70326	127.32	1.03e-16	2.29e-14
ENSECAG00000012734	BAIAP2L1	1.90103	3.11935	99.5991	2.96e-12	2.12e-10
ENSECAG00000003398	MARCKS	1.89857	7.47449	45.1536	6.35e-09	2.25e-07
ENSECAG00000016002	FBXO32	1.89815	3.58917	9.14731	0.00361182	0.0277146
ENSECAG00000018860	ZFP36L1	1.89636	7.99658	55.5937	3.34e-10	1.54e-08
ENSECAG00000009060	DIPK2A	1.88776	5.6598	10.2425	0.00215795	0.0179904
ENSECAG00000017458	BNIP3	1.88166	6.84043	12.3135	0.000839897	0.00805956
ENSECAG00000038853	CCL8	1.88041	7.67477	7.76974	0.00702929	0.0487301
ENSECAG00000007962	SOAT1	1.87607	6.63334	56.1694	2.86e-10	1.34e-08
ENSECAG00000039673	0	1.87359	7.92779	76.2649	2.01e-12	1.49e-10
ENSECAG00000030990	ZNRF1	1.87157	3.81791	31.3998	5.05e-07	1.11e-05
ENSECAG00000029848	C9orf116	1.86988	6.88654	53.2522	6.31e-10	2.75e-08
ENSECAG00000020973	BCAT1	1.86538	5.42699	23.5757	8.39e-06	0.000134772
ENSECAG00000032213	0	1.85763	2.26496	10.1529	0.00224985	0.018644
ENSECAG00000011846	RTN4	1.85562	8.43403	109.292	2.38e-15	3.82e-13
ENSECAG00000032111	0	1.85032	1.47441	47.687	0.00149364	0.0132216
ENSECAG00000019222	0	1.84961	5.67863	7.95877	0.00640724	0.0449929
ENSECAG00000015726	NR1H3	1.84935	6.47878	51.0566	1.16e-09	4.81e-08
ENSECAG00000013998	SQLE	1.84808	5.09856	24.9914	4.94e-06	8.42e-05
ENSECAG00000015069	BHLHE40	1.84693	6.20342	30.5272	6.82e-07	1.45e-05
ENSECAG00000017172	IFI27	1.84512	9.47529	10.298	0.00210306	0.0176053
ENSECAG00000010663	SKIL	1.8389	4.05443	65.1164	2.85e-11	1.66e-09
ENSECAG00000000421	GON7	1.8382	6.41164	52.3121	8.18e-10	3.5e-08
ENSECAG00000024148	RAB39A	1.83588	3.13988	30.1761	8.4e-07	1.75e-05
ENSECAG00000024189	LIMD1	1.83274	5.62246	37.931	5.84e-08	1.61e-06
ENSECAG00000013700	PIR	1.8309	4.44113	38.8785	4.33e-08	1.23e-06
ENSECAG00000000105	GCNT2	1.82914	4.36367	23.8158	7.66e-06	0.000124249
ENSECAG00000014259	TIMP1	1.82904	8.41127	17.6859	8.46e-05	0.00106935
ENSECAG00000022648	RASSF8	1.82872	3.93603	38.6568	5.66e-08	1.57e-06
ENSECAG00000013738	SLC25A13	1.8276	3.85164	28.2407	1.52e-06	2.94e-05
ENSECAG00000024559	CREBRF	1.82171	4.78572	71.4961	6.08e-12	4.08e-10
ENSECAG00000024077	JCAD	1.81884	2.13872	14.3167	0.000348571	0.00375406
ENSECAG00000021419	0	1.8139	1.98577	26.5446	0.00295946	0.0234924
ENSECAG00000009479	CASS4	1.81302	3.75289	22.3744	1.32e-05	0.000202446
ENSECAG00000017817	TRIP10	1.81018	3.62789	45.8935	2.09e-06	3.92e-05
ENSECAG00000027173	0	1.80079	2.89998	11.9241	0.00100015	0.00936363
ENSECAG00000023395	KCNK6	1.79817	4.22131	37.4794	6.75e-08	1.83e-06
ENSECAG00000012955	CD163L1	1.79741	4.09639	8.16051	0.00580665	0.0414755
ENSECAG00000014847	NUPR1	1.79375	6.1306	15.8364	0.000182378	0.00211897
ENSECAG00000010260	IFNAR1	1.78724	7.16407	55.4166	3.5e-10	1.6e-08
ENSECAG00000007351	PLAU	1.78321	6.1643	77.1575	1.64e-12	1.24e-10
ENSECAG00000009261	AOAH	1.7815	6.80445	40.5594	2.56e-08	7.73e-07
ENSECAG00000016942	NUDT14	1.77558	4.32536	16.9263	0.000115713	0.00141137
ENSECAG00000034144	ATP6V1F	1.77431	10.1384	76.7524	1.8e-12	1.35e-10
ENSECAG00000013544	TMEM268	1.76899	6.22564	44.0696	8.78e-09	2.99e-07
ENSECAG00000005267	BAG3	1.76895	4.74452	57.5786	3.74e-10	1.7e-08
ENSECAG00000019795	ARID5B	1.76356	3.94103	68.6463	1.2e-11	7.6e-10
ENSECAG00000021368	FGGY	1.75998	5.06905	75.5296	2.38e-12	1.73e-10
ENSECAG00000015256	SPAG9	1.75943	4.67794	77.2992	1.59e-12	1.21e-10
ENSECAG00000011942	GLB1	1.75699	7.6146	125.591	1.37e-16	2.99e-14
ENSECAG00000009363	ACOD1	1.75504	6.29727	8.93068	0.00400495	0.0302197
ENSECAG00000004727	S1PR2	1.74992	3.74762	18.8553	5.98e-05	0.000784356
ENSECAG00000018369	RGMB	1.74534	3.68637	30.4804	1.02e-06	2.07e-05
ENSECAG00000019424	EXOC6B	1.74487	3.05352	23.9573	0.00125931	0.0114135
ENSECAG00000015196	TTC39A	1.74137	1.92413	33.5909	1.2e-05	0.000186541
ENSECAG00000005451	RAB9A	1.74073	6.49821	85.0129	2.91e-13	2.75e-11
ENSECAG00000007479	WSB2	1.73978	6.4384	176.801	7.05e-20	3.89e-17
ENSECAG00000008237	KLHL13	1.73871	5.78043	28.3764	1.45e-06	2.82e-05
ENSECAG00000008755	POR	1.7357	6.34139	68.8964	1.13e-11	7.21e-10
ENSECAG00000009540	PPP3CC	1.73567	4.6324	66.5665	1.99e-11	1.2e-09
ENSECAG00000007309	FZD5	1.73545	2.62787	23.3453	0.000773623	0.00751142
ENSECAG00000020891	SLC29A3	1.73141	4.40902	53.9888	5.16e-10	2.3e-08
ENSECAG00000012603	MRPS6	1.73062	6.10384	25.0886	4.77e-06	8.17e-05
ENSECAG00000011690	NME7	1.72429	3.75559	14.3446	0.000344388	0.00371428
ENSECAG00000011309	ARHGAP21	1.72343	4.5124	41.0011	2.23e-08	6.86e-07
ENSECAG00000018122	MTFP1	1.71694	4.97874	19.2983	4.41e-05	0.000597103
ENSECAG00000017618	LAMP1	1.7155	10.2718	79.7583	9.16e-13	7.42e-11
ENSECAG00000041692	0	1.71547	6.95603	43.2806	1.11e-08	3.7e-07
ENSECAG00000021673	GPR157	1.71338	3.91295	10.374	0.00203019	0.0170753
ENSECAG00000017148	FNIP1	1.71243	4.9671	72.6911	4.59e-12	3.19e-10
ENSECAG00000041909	0	1.71169	5.73058	28.2446	1.52e-06	2.94e-05
ENSECAG00000000057	TRMT5	1.7109	5.35411	95.5203	3.31e-14	3.9e-12
ENSECAG00000014289	ARHGAP12	1.71044	3.61687	54.767	7.47e-09	2.6e-07
ENSECAG00000014755	ELOVL5	1.7102	5.86087	22.5749	1.23e-05	0.000189219
ENSECAG00000019371	SLC1A3	1.71005	5.07716	13.8308	0.000430253	0.00451372
ENSECAG00000018142	CYB561A3	1.70655	7.96377	30.2448	7.52e-07	1.59e-05
ENSECAG00000013108	C1H1orf198	1.70501	2.71931	19.6833	0.00395768	0.0299673
ENSECAG00000038549	FAM200A	1.70391	3.84267	94.2704	4.26e-14	4.83e-12
ENSECAG00000032710	0	1.70312	7.80625	30.079	7.97e-07	1.67e-05
ENSECAG00000020564	APPL2	1.70292	5.37885	25.2983	4.41e-06	7.64e-05
ENSECAG00000008623	SPRED1	1.70118	4.31754	13.691	0.000457277	0.00475778
ENSECAG00000005015	ARHGEF10L	1.69375	3.82556	25.3867	4.27e-06	7.42e-05
ENSECAG00000016787	0	1.69274	2.61951	18.722	0.000251369	0.00281343
ENSECAG00000016437	C21H5orf51	1.69201	4.07326	91.9967	6.33e-12	4.24e-10
ENSECAG00000019054	TMEM67	1.69149	2.71915	25.4903	0.00432738	0.0322599
ENSECAG00000008326	SCAMP4	1.69016	5.2532	43.7431	9.68e-09	3.27e-07
ENSECAG00000007808	DCBLD1	1.68708	4.90894	41.8442	1.72e-08	5.47e-07
ENSECAG00000020173	ENG	1.68589	7.15456	64.8999	3.01e-11	1.74e-09
ENSECAG00000029781	0	1.68388	3.51624	41.603	1.85e-08	5.83e-07
ENSECAG00000019190	IFT22	1.68176	3.86015	12.3406	0.000829801	0.00798286
ENSECAG00000008327	PI4K2A	1.67991	6.44395	104.563	5.73e-15	8.21e-13
ENSECAG00000004611	ARL11	1.67966	6.33225	31.3022	5.22e-07	1.14e-05
ENSECAG00000024442	NIBAN2	1.67771	6.31553	16.3289	0.000148344	0.0017675
ENSECAG00000019472	FBXO10	1.67612	2.21395	50.9636	0.00397939	0.0300567
ENSECAG00000013745	SNX10	1.67534	8.34857	31.6831	4.59e-07	1.02e-05
ENSECAG00000020969	HBP1	1.67372	5.69549	125.344	1.43e-16	3.07e-14
ENSECAG00000018808	TG	1.67351	2.50937	41.9573	1.66e-08	5.32e-07
ENSECAG00000012166	LRP1	1.67244	6.72994	38.8167	4.41e-08	1.25e-06
ENSECAG00000010371	GAS2L3	1.6712	3.0573	29.3397	1.15e-05	0.000179509
ENSECAG00000012609	NAA20	1.67022	8.19831	82.7524	4.74e-13	4.09e-11
ENSECAG00000034468	0	1.66974	3.42211	27.1719	2.23e-06	4.15e-05
ENSECAG00000000567	NIPA1	1.6644	2.99183	9.43624	0.00661095	0.0461779
ENSECAG00000001129	HMOX1	1.66377	9.67403	26.2861	3.07e-06	5.52e-05
ENSECAG00000034988	MAPK6	1.66343	5.69282	51.9562	9.03e-10	3.83e-08
ENSECAG00000023651	SLC18B1	1.66283	3.23489	7.83793	0.0067979	0.0472555
ENSECAG00000009773	ABCG2	1.66209	4.73052	32.2674	3.76e-07	8.52e-06
ENSECAG00000007646	NR1D2	1.65928	3.9932	38.0085	5.7e-08	1.58e-06
ENSECAG00000016767	ATP7A	1.65366	4.57975	29.7569	8.92e-07	1.84e-05
ENSECAG00000009402	VEGFA	1.65032	3.77705	10.3844	0.00202043	0.0170153
ENSECAG00000026479	eca-let-7d	1.647	2.75328	9.45183	0.00312615	0.0245651
ENSECAG00000016324	CD93	1.64664	4.98404	40.4978	2.61e-08	7.86e-07
ENSECAG00000013903	0	1.6462	5.9595	33.9659	2.12e-07	5.12e-06
ENSECAG00000003182	PDXP	1.6429	2.20844	22.8853	0.00295534	0.0234719
ENSECAG00000026892	MIPOL1	1.64252	3.46512	37.6271	6.51e-06	0.000107639
ENSECAG00000015093	NUDT12	1.64212	2.90213	25.3522	0.00069886	0.00687341
ENSECAG00000014660	IFNGR2	1.64159	8.22269	91.7696	7.07e-14	7.7e-12
ENSECAG00000016629	ARHGAP10	1.64016	3.4276	71.1243	1.04e-05	0.000163027
ENSECAG00000010245	ZNF365	1.63968	5.13509	8.1545	0.00582368	0.0415483
ENSECAG00000014003	TMEM192	1.63938	5.16115	138.804	1.62e-17	4.5e-15
ENSECAG00000005265	NAAA	1.63921	9.59589	48.1511	2.65e-09	1e-07
ENSECAG00000015144	CADM1	1.63787	7.53992	42.3277	1.48e-08	4.81e-07
ENSECAG00000007403	SNX24	1.63242	6.17175	52.3643	8.06e-10	3.45e-08
ENSECAG00000013885	TEX264	1.63171	6.37938	87.9514	1.56e-13	1.61e-11
ENSECAG00000031565	0	1.62386	3.36158	53.3178	6.2e-10	2.72e-08
ENSECAG00000016131	FRMD4B	1.62322	5.15953	18.3076	6.57e-05	0.00085029
ENSECAG00000024136	RHOBTB2	1.62189	2.83943	75.8168	2.04e-06	3.84e-05
ENSECAG00000021525	IL4R	1.61877	8.69031	77.2809	1.6e-12	1.21e-10
ENSECAG00000034395	MHCB3	1.61851	10.1387	20.725	2.51e-05	0.000360432
ENSECAG00000033122	DNAL1	1.61775	2.78775	27.8076	0.00459586	0.0339283
ENSECAG00000013896	IFI30	1.61514	8.66742	43.0622	1.19e-08	3.92e-07
ENSECAG00000024482	ME1	1.61463	5.90841	51.6688	9.78e-10	4.12e-08
ENSECAG00000013242	ABCA3	1.60795	5.65596	63.4776	4.29e-11	2.4e-09
ENSECAG00000021795	C23H9orf135	1.60673	2.12987	23.6246	9.07e-06	0.00014503
ENSECAG00000016301	MCUB	1.60555	6.37757	28.6165	1.33e-06	2.63e-05
ENSECAG00000007859	GET1	1.60508	5.0365	15.0013	0.000259832	0.00289698
ENSECAG00000008450	ATP2B1	1.60403	6.38223	37.9112	5.88e-08	1.62e-06
ENSECAG00000005769	ABHD12	1.60139	7.15308	80.1892	8.32e-13	6.79e-11
ENSECAG00000016824	NRP2	1.59936	5.24954	15.608	0.000200822	0.0023007
ENSECAG00000018406	CXCL16	1.59831	9.89961	78.9016	1.11e-12	8.74e-11
ENSECAG00000007611	INF2	1.59797	5.36345	29.7415	8.96e-07	1.84e-05
ENSECAG00000017101	PTGFRN	1.59562	2.68358	15.7775	0.00018696	0.00216229
ENSECAG00000031540	SMIM13	1.59398	4.08598	9.84144	0.00260233	0.0210256
ENSECAG00000009897	CIPC	1.59344	4.09313	62.3145	4.38e-09	1.6e-07
ENSECAG00000010655	STX4	1.58716	5.31674	69.9483	8.78e-12	5.74e-10
ENSECAG00000012960	IRAK2	1.58708	3.77818	75.729	2.27e-12	1.66e-10
ENSECAG00000012481	TNFRSF1B	1.58581	7.29594	79.3449	1e-12	8.02e-11
ENSECAG00000021796	0	1.58527	7.51909	24.958	5e-06	8.51e-05
ENSECAG00000015719	EIF4EBP1	1.58491	5.20596	16.6263	0.00013105	0.00158089
ENSECAG00000025574	0	1.58393	5.96459	19.2167	4.56e-05	0.000615001
ENSECAG00000021040	CDC42BPB	1.58262	3.98319	75.5717	5.57e-07	1.22e-05
ENSECAG00000011340	MRPL24	1.57874	6.27338	46.1565	4.73e-09	1.72e-07
ENSECAG00000003330	SIRT3	1.57663	2.37297	38.9807	0.0023755	0.019499
ENSECAG00000016887	OSTM1	1.57598	6.15574	61.3397	7.39e-11	3.95e-09
ENSECAG00000043419	0	1.57477	3.55723	13.8419	0.000428172	0.00449966
ENSECAG00000039596	0	1.56416	1.9694	29.6445	1.46e-05	0.000220677
ENSECAG00000024402	WASHC5	1.56139	6.62381	80.2702	8.17e-13	6.71e-11
ENSECAG00000040296	0	1.56004	3.33192	15.5414	0.000414872	0.00437655
ENSECAG00000004400	RBM47	1.55806	5.1892	106.46	4.01e-15	5.92e-13
ENSECAG00000024770	HSPBAP1	1.55339	4.02546	39.6585	3.39e-08	9.88e-07
ENSECAG00000024139	LONRF3	1.55236	5.34211	104.412	5.9e-15	8.38e-13
ENSECAG00000015430	MRPS28	1.552	3.31963	19.9001	3.47e-05	0.000482638
ENSECAG00000004031	0	1.5504	6.55855	33.654	2.36e-07	5.63e-06
ENSECAG00000020929	SQSTM1	1.54944	7.94008	57.5884	1.96e-10	9.44e-09
ENSECAG00000018059	SC5D	1.54941	5.15419	39.6827	3.36e-08	9.83e-07
ENSECAG00000009507	0	1.54632	6.64135	208.641	1.4e-21	1.46e-18
ENSECAG00000016635	BAX	1.54489	6.98565	58.8209	1.42e-10	7.13e-09
ENSECAG00000010839	GFOD2	1.54213	3.89604	25.5388	4.04e-06	7.06e-05
ENSECAG00000035469	GPX4	1.54116	8.07025	51.1776	1.12e-09	4.67e-08
ENSECAG00000011777	NT5C3A	1.54079	6.8921	45.4246	5.86e-09	2.09e-07
ENSECAG00000019904	CHST11	1.53964	5.08606	68.2022	1.34e-11	8.39e-10
ENSECAG00000043794	0	1.53862	4.79968	33.6501	2.36e-07	5.63e-06
ENSECAG00000009014	PUDP	1.53629	3.83102	24.6439	1.47e-05	0.000221626
ENSECAG00000013839	FAM214A	1.53582	5.30366	83.1556	4.34e-13	3.83e-11
ENSECAG00000021011	APP	1.53531	6.84385	42.568	1.38e-08	4.5e-07
ENSECAG00000013058	PBX1	1.53493	2.78019	29.7387	0.00031259	0.00341868
ENSECAG00000018428	HSPH1	1.53491	5.99025	62.8827	4.99e-11	2.75e-09
ENSECAG00000019777	PLAAT3	1.53475	7.32889	35.0418	1.49e-07	3.76e-06
ENSECAG00000014178	GSR	1.52989	6.62927	48.3167	2.52e-09	9.65e-08
ENSECAG00000003955	TRPV2	1.52984	7.01312	39.8836	3.16e-08	9.31e-07
ENSECAG00000018078	PPP1R36	1.52409	1.56992	8.10917	0.00595368	0.0423068
ENSECAG00000015453	PLA2G12A	1.52372	4.90814	59.1757	1.29e-10	6.58e-09
ENSECAG00000015245	PAIP1	1.52357	5.76542	58.3023	1.62e-10	8.04e-09
ENSECAG00000029043	STBD1	1.52214	5.84412	20.1599	3.13e-05	0.000439724
ENSECAG00000017714	FDX1	1.52128	5.07619	51.1687	1.12e-09	4.68e-08
ENSECAG00000014473	SEC14L1	1.51871	6.95552	128.798	8.04e-17	1.85e-14
ENSECAG00000007977	CBY1	1.51752	4.99901	75.7401	2.27e-12	1.66e-10
ENSECAG00000017400	SMURF1	1.51739	4.17714	23.9921	7.17e-06	0.00011723
ENSECAG00000010554	MSMO1	1.51644	7.64177	22.9944	1.05e-05	0.000164317
ENSECAG00000009079	CLEC1A	1.51589	5.67741	47.1789	3.51e-09	1.3e-07
ENSECAG00000021478	EIF4A1	1.51462	9.4035	109.949	2.11e-15	3.44e-13
ENSECAG00000020958	ARL6	1.51147	2.83958	23.4374	0.00522234	0.0379263
ENSECAG00000014787	RCAN1	1.51101	6.77782	12.9453	0.000634331	0.00631648
ENSECAG00000000382	CLEC2B	1.50703	7.32713	21.8497	1.62e-05	0.000242194
ENSECAG00000020948	PANK3	1.50332	5.99569	179.008	5.28e-20	3.03e-17
ENSECAG00000004762	NRIP1	1.50113	4.74243	17.3278	9.8e-05	0.00121686
ENSECAG00000015370	MECR	1.5003	5.88475	51.7122	9.66e-10	4.08e-08
ENSECAG00000038709	0	1.49992	5.3181	34.4551	1.81e-07	4.45e-06
ENSECAG00000016664	PPARG	1.49978	4.81596	58.6038	1.5e-10	7.49e-09
ENSECAG00000007359	IL10RB	1.49576	8.74776	165.848	3.07e-19	1.28e-16
ENSECAG00000005659	TPST1	1.49322	6.25543	86.5039	2.12e-13	2.08e-11
ENSECAG00000009159	PLXND1	1.49298	4.68974	10.9645	0.00154638	0.0135866
ENSECAG00000013084	ARL8B	1.4928	7.91139	106.218	4.2e-15	6.16e-13
ENSECAG00000011626	S1PR1	1.4919	4.35929	18.2027	6.86e-05	0.00088426
ENSECAG00000018866	MAN2A2	1.4908	6.18047	58.6444	1.49e-10	7.42e-09
ENSECAG00000002855	FCGRT	1.49033	9.49501	56.3469	2.73e-10	1.28e-08
ENSECAG00000009757	IRF2BPL	1.48912	4.28543	21.6332	1.76e-05	0.000262058
ENSECAG00000019191	DCSTAMP	1.48847	3.39977	9.5857	0.00293473	0.0233265
ENSECAG00000022321	PEAK1	1.48549	3.55669	17.6453	9.02e-05	0.00113046
ENSECAG00000020103	DSTN	1.48455	6.40258	36.5482	9.11e-08	2.41e-06
ENSECAG00000027532	0	1.48329	2.30481	8.64291	0.00459771	0.0339337
ENSECAG00000013816	VPS45	1.48175	8.94115	64.2069	3.58e-11	2.04e-09
ENSECAG00000016754	0	1.48017	10.1989	38.4353	4.98e-08	1.4e-06
ENSECAG00000031782	0	1.4793	2.79948	39.9831	2.89e-07	6.75e-06
ENSECAG00000016476	VPS18	1.47698	3.97207	38.7443	6.75e-08	1.83e-06
ENSECAG00000003049	HILPDA	1.47677	6.24289	28.8783	1.21e-06	2.42e-05
ENSECAG00000023388	0	1.47276	3.22453	13.9777	0.000740793	0.00723088
ENSECAG00000025118	TADA2A	1.47206	4.50424	69.6603	1.02e-10	5.31e-09
ENSECAG00000014199	FEM1C	1.46965	4.91261	72.6652	4.62e-12	3.19e-10
ENSECAG00000012743	ANO6	1.46957	5.27837	34.7968	1.61e-07	4.03e-06
ENSECAG00000012143	CYFIP1	1.46848	5.799	50.8139	1.24e-09	5.13e-08
ENSECAG00000009813	CD83	1.46467	7.43281	79.8847	8.9e-13	7.23e-11
ENSECAG00000033482	MAF	1.46391	4.67107	10.726	0.00172545	0.0148832
ENSECAG00000023941	PIK3CB	1.46352	6.15076	46.7624	3.96e-09	1.46e-07
ENSECAG00000020524	MRNIP	1.46221	3.34714	34.233	1.94e-07	4.74e-06
ENSECAG00000000458	LTBR	1.45667	7.22434	134.543	3.17e-17	8.02e-15
ENSECAG00000016168	CLIC4	1.45452	7.34876	34.7838	1.62e-07	4.04e-06
ENSECAG00000008637	HMGCS1	1.45375	5.14377	15.3996	0.000219342	0.00249127
ENSECAG00000014896	VAV1	1.45197	7.36636	158.708	8.33e-19	3.12e-16
ENSECAG00000014132	RAD51B	1.45081	3.60934	35.1682	6.71e-06	0.000110877
ENSECAG00000013276	0	1.4476	8.11506	19.5456	4e-05	0.000545875
ENSECAG00000021502	HS1BP3	1.44613	4.93577	70.8525	7.08e-12	4.67e-10
ENSECAG00000021542	SLC49A4	1.44495	5.44885	73.3485	3.94e-12	2.75e-10
ENSECAG00000017271	ARHGAP5	1.4432	3.08406	21.3135	0.00175912	0.0151053
ENSECAG00000021598	ZFAND2A	1.44077	5.74963	32.3691	3.63e-07	8.26e-06
ENSECAG00000014144	SMCHD1	1.43892	5.80043	41.9431	1.67e-08	5.33e-07
ENSECAG00000013583	CD320	1.4363	4.42513	13.0243	0.00061261	0.00612135
ENSECAG00000039158	FDPS	1.43432	5.6149	18.3912	6.35e-05	0.000825139
ENSECAG00000038174	C1orf53	1.43431	3.48802	8.48354	0.0049649	0.0362997
ENSECAG00000011686	ACVR1B	1.43024	4.73808	56.5394	2.59e-10	1.23e-08
ENSECAG00000007948	PPM1J	1.4289	6.36749	63.26	4.54e-11	2.52e-09
ENSECAG00000042234	0	1.42746	4.52772	27.9304	1.7e-06	3.25e-05
ENSECAG00000012750	SLC6A6	1.42598	6.86761	52.3078	8.19e-10	3.5e-08
ENSECAG00000018028	TLR2	1.42213	5.44713	17.9713	7.53e-05	0.00096102
ENSECAG00000023399	GADD45G	1.42025	3.9339	8.16512	0.00579364	0.0413923
ENSECAG00000009577	HSDL1	1.41929	3.42466	33.0304	1.11e-05	0.000173451
ENSECAG00000022787	BCAP31	1.41902	8.73379	40.481	2.62e-08	7.89e-07
ENSECAG00000000242	AP2M1	1.41199	9.26676	84.5185	3.24e-13	2.97e-11
ENSECAG00000021995	M6PR	1.41197	7.84429	83.1477	4.35e-13	3.83e-11
ENSECAG00000017237	ADGRE1	1.4119	6.61429	13.9846	0.000402442	0.00425725
ENSECAG00000038762	0	1.41166	8.63326	38.8913	4.31e-08	1.23e-06
ENSECAG00000024957	SHFL	1.4097	6.66023	32.9886	2.95e-07	6.88e-06
ENSECAG00000025039	RNF185	1.40649	5.90097	53.9895	5.16e-10	2.3e-08
ENSECAG00000021651	NPC1	1.40437	5.63663	34.7138	1.66e-07	4.13e-06
ENSECAG00000020695	RNASEH1	1.40117	6.4448	155.871	1.25e-18	4.27e-16
ENSECAG00000018902	ACVR1	1.40034	3.01735	21.8136	0.00493264	0.0361073
ENSECAG00000033958	0	1.40013	5.54933	94.6517	3.94e-14	4.52e-12
ENSECAG00000018168	ATF5	1.39992	3.82348	11.6268	0.00114373	0.0104975
ENSECAG00000017805	HSD17B4	1.3996	6.42826	114.74	8.89e-16	1.51e-13
ENSECAG00000013124	0	1.39894	4.83551	36.5232	9.18e-08	2.42e-06
ENSECAG00000012484	NAMPT	1.39771	6.58036	38.9894	4.18e-08	1.2e-06
ENSECAG00000014761	LONP1	1.39686	5.27749	29.3268	1.04e-06	2.11e-05
ENSECAG00000033027	THAP8	1.39558	3.96749	35.0831	1.47e-07	3.72e-06
ENSECAG00000029421	HSPA2	1.39327	2.73107	14.6301	0.000304582	0.00333952
[truncated: 3,632 more rows]

## Sheet: SF 48-96 hrs
Gene ID	Symbol	logFC	logCPM	F	PValue	FDR
[truncated: 2,423 more rows]

## Sheet: SF 96 hrs- 6 d
Gene ID	Symbol	logFC	logCPM	F	PValue	FDR
[truncated: 149 more rows]

[truncated: 5 more sheets: SF 6-10 d, SF vs ISF 48 hrs, SF vs ISF 96 hrs, SF vs ISF 6d, SF vs ISF 10 d]
