# Supplementary material for: Transcriptional and Histochemical Signatures of Bone Marrow Mononuclear Cell-Mediated Resolution of Synovitis
Source: Front Immunol. 2021 Dec 8;12:734322. doi: 10.3389/fimmu.2021.734322 (PMC8692379; doi:10.3389/fimmu.2021.734322)
Supplement: Supplementary file 3 [file Table_2.xlsx]

## Sheet: geneInfo_ISF
	geneid	geneSymbol	Locus	moduleColor	GS.Timeline	p.GS.Timeline	geneModuleMembership.MMpurple	geneModuleMembership.MMred	geneModuleMembership.MMturquoise	geneModuleMembership.MMgreen	geneModuleMembership.MMyellow	geneModuleMembership.MMmagenta	geneModuleMembership.MMblue	geneModuleMembership.MMbrown	geneModuleMembership.MMblack	geneModuleMembership.MMpink	geneModuleMembership.MMgrey	MMPvalue.p.MMpurple	MMPvalue.p.MMred	MMPvalue.p.MMturquoise	MMPvalue.p.MMgreen	MMPvalue.p.MMyellow	MMPvalue.p.MMmagenta	MMPvalue.p.MMblue	MMPvalue.p.MMbrown	MMPvalue.p.MMblack	MMPvalue.p.MMpink	MMPvalue.p.MMgrey
IGSF9B	IGSF9B	IGSF9B	chr7:43097489-43157010	black	0.332907	0.0411227	-0.208936	0.114248	-0.190494	-0.451768	-0.439344	-0.0209399	-0.120463	0.372898	0.812748	0.297603	-0.65244	0.20807	0.494616	0.251966	0.00441018	0.00578529	0.900695	0.471275	0.021123	5.74e-10	0.0695812	9.05e-06
LOC106783385	LOC106783385	LOC106783385	chr7:46253718-46259186	black	0.683195	2.28e-06	0.0303049	-0.160084	-0.541398	-0.375649	-0.62871	0.166141	0.239742	0.722529	0.880484	0.341769	-0.665522	0.856671	0.33702	0.000447999	0.0201179	2.37e-05	0.318812	0.147131	3.03e-07	3.19e-13	0.0357173	5.14e-06
DOCK6	DOCK6	DOCK6	chr7:50797276-50837589	black	0.647731	1.1e-05	-0.17522	-0.0834038	-0.459128	-0.472339	-0.638361	0.239591	0.108407	0.569172	0.808555	0.448004	-0.599529	0.292702	0.618604	0.00373733	0.00275126	1.62e-05	0.147395	0.51708	0.000192188	8.24e-10	0.00479313	6.96e-05
PDE2A	PDE2A	PDE2A	chr7:73205459-73295532	black	0.588052	0.000103412	-0.0699701	0.0441456	-0.4032	-0.231043	-0.60295	0.182977	0.15418	0.54503	0.748047	0.591377	-0.529792	0.676365	0.79242	0.012072	0.162826	6.17e-05	0.271513	0.35537	0.000402737	6.73e-08	9.23e-05	0.000624642
OXR1	OXR1	OXR1	chr9:53182164-53262313	black	0.457091	0.00391398	-0.072085	0.133404	-0.282392	-0.47559	-0.594453	0.177205	-0.0992337	0.529036	0.849293	0.30268	-0.856428	0.667139	0.424602	0.0858354	0.00254681	8.31e-05	0.287181	0.553349	0.000638051	1.58e-11	0.064731	7.04e-12
SCAMP2	SCAMP2	SCAMP2	chr1:120024971-120046937	black	-0.533144	0.000568149	0.0937928	-0.0120489	0.378538	0.491313	0.583586	-0.0820411	0.00592246	-0.530994	-0.789451	-0.31552	0.757556	0.575411	0.942765	0.0191052	0.00173416	0.000120154	0.624369	0.971849	0.000603826	3.86e-09	0.0536522	3.67e-08
FHL5	FHL5	FHL5	chr10:49200661-49245502	black	0.683329	2.27e-06	-0.113906	-0.131639	-0.530147	-0.420688	-0.530416	0.332024	0.229219	0.719253	0.88793	0.39348	-0.662243	0.495915	0.430811	0.000618431	0.00853944	0.000613749	0.0416959	0.166262	3.63e-07	1.07e-13	0.0145237	5.94e-06
GNB5	GNB5	GNB5	chr1:139431101-139467704	black	0.325611	0.0460555	-0.304421	0.0758036	-0.157636	-0.459593	-0.434199	-0.00569771	-0.15664	0.425148	0.808082	0.196098	-0.743828	0.0631305	0.651033	0.344556	0.00369807	0.00645486	0.972917	0.347653	0.0077954	8.58e-10	0.238022	8.73e-08
TMEM220	TMEM220	TMEM220	chr11:53522371-53539165	black	0.679574	2.71e-06	-0.260773	-0.179755	-0.493705	-0.50258	-0.734616	0.0710818	0.115827	0.5561	0.83635	0.544754	-0.578854	0.113807	0.280188	0.00163309	0.00130183	1.52e-07	0.671509	0.488629	0.000288896	6.24e-11	0.00040602	0.000140525
RAB1B	RAB1B	RAB1B	chr12:29991871-29999052	black	-0.616192	3.81e-05	0.132348	0.0987401	0.450106	0.393478	0.601394	-0.175625	-0.14477	-0.585326	-0.788923	-0.504229	0.591635	0.428311	0.555334	0.00457585	0.0145242	6.52e-05	0.291569	0.385837	0.000113361	4.01e-09	0.00124731	9.15e-05
LRRC57	LRRC57	LRRC57	chr1:147785975-147790100	black	0.45119	0.00446719	-0.221726	-0.0394025	-0.249266	-0.51797	-0.660298	-0.0668215	-0.125611	0.426352	0.784254	0.310734	-0.72613	0.180937	0.814309	0.131251	0.000865847	6.46e-06	0.690187	0.452389	0.0076043	5.71e-09	0.0575889	2.47e-07
RPS6KB2	RPS6KB2	RPS6KB2	chr12:30893930-30899571	black	-0.47223	0.00275836	0.0626623	0.200498	0.323212	0.324032	0.471386	-0.231802	-0.044603	-0.579348	-0.792449	-0.205605	0.701383	0.708598	0.227445	0.0477775	0.0471831	0.00281392	0.16141	0.790317	0.000138265	3.06e-09	0.215577	9.34e-07
CTTN	CTTN	CTTN	chr12:33033228-33063770	black	0.613983	4.13e-05	-0.248442	-0.0611844	-0.421141	-0.499505	-0.63822	0.100506	0.061381	0.649579	0.90968	0.418772	-0.779746	0.132572	0.71518	0.00846119	0.00140918	1.63e-05	0.548249	0.714303	1.02e-05	2.64e-15	0.00887736	7.96e-09
SYNPO	SYNPO	SYNPO	chr14:26719212-26755853	black	0.343074	0.0349728	0.155741	0.250139	-0.224555	-0.198946	-0.495939	-0.0851894	0.00256948	0.408374	0.787561	0.418544	-0.603658	0.350462	0.129862	0.175293	0.231137	0.00154339	0.611084	0.987785	0.0109168	4.45e-09	0.00891817	6.01e-05
LOC106781697	LOC106781697	LOC106781697	chr15:37838671-37854526	black	0.515223	0.000932552	-0.100839	0.000149579	-0.518518	-0.309277	-0.503566	-0.0154579	0.272888	0.621833	0.735401	0.441182	-0.510608	0.546916	0.999289	0.000853077	0.0588322	0.001269	0.92661	0.0973921	3.08e-05	1.45e-07	0.00556097	0.00105488
CGREF1	CGREF1	CGREF1	chr15:70120712-70134658	black	0.579246	0.000138726	0.0694671	-0.0440264	-0.48935	-0.131813	-0.61947	-0.0339036	0.27841	0.72907	0.864142	0.357895	-0.65871	0.678566	0.792968	0.0018212	0.430194	3.37e-05	0.83986	0.0905407	2.09e-07	2.78e-12	0.0273726	6.92e-06
PLCD1	PLCD1	PLCD1	chr16:48788477-48810257	black	0.506127	0.00118704	-0.104078	-0.0157801	-0.383145	-0.315153	-0.579465	0.0154918	0.109264	0.589814	0.851827	0.355216	-0.654568	0.534046	0.925084	0.0175789	0.0539462	0.000137732	0.926449	0.513751	9.74e-05	1.19e-11	0.0286349	8.27e-06
GAS6	GAS6	GAS6	chr17:80318037-80376442	black	0.477185	0.00245141	-0.119466	0.0247855	-0.283528	-0.481077	-0.493834	0.350422	-0.0495074	0.49916	0.799813	0.189126	-0.736653	0.474979	0.882574	0.0845284	0.00223169	0.00162779	0.0310137	0.767864	0.0014217	1.7e-09	0.255451	1.34e-07
FZD7	FZD7	FZD7	chr18:77100318-77104284	black	0.726789	2.38e-07	-0.197058	-0.232432	-0.613653	-0.376966	-0.766398	0.0294375	0.293476	0.759379	0.920314	0.486411	-0.631143	0.235686	0.160241	4.19e-05	0.0196508	2.04e-08	0.860733	0.0737305	3.26e-08	3.02e-16	0.00195871	2.15e-05
ST3GAL6	ST3GAL6	ST3GAL6	chr19:58988039-59073284	black	0.333909	0.04048	0.090977	0.261379	-0.141919	-0.387576	-0.535179	0.105562	-0.196573	0.441254	0.805771	0.222361	-0.880016	0.586982	0.112939	0.395361	0.0162088	0.000536137	0.528202	0.236863	0.00555243	1.04e-09	0.179659	3.4e-13
UNC13A	UNC13A	UNC13A	chr21:3127578-3189789	black	0.753777	4.68e-08	-0.14051	-0.26422	-0.696517	-0.356498	-0.595672	0.2432	0.415188	0.848178	0.909735	0.478621	-0.614709	0.400118	0.108938	1.19e-06	0.0280249	7.96e-05	0.14121	0.00954	1.79e-11	2.61e-15	0.00236822	4.03e-05
OXCT1	OXCT1	OXCT1	chr21:25236038-25364743	black	0.34627	0.0332028	0.0545205	0.0464888	-0.203852	-0.318375	-0.425923	0.240354	-0.0748128	0.477206	0.791425	0.0796414	-0.7503	0.745104	0.781663	0.2196	0.0514076	0.00767199	0.146071	0.65531	0.00245018	3.31e-09	0.634574	5.84e-08
ANKEF1	ANKEF1	ANKEF1	chr22:13972732-14048819	black	0.788426	4.17e-09	-0.166084	-0.202643	-0.68106	-0.474159	-0.710218	0.131255	0.321697	0.812339	0.924078	0.494029	-0.685478	0.318981	0.222407	2.53e-06	0.00263511	5.9e-07	0.432167	0.0488917	5.95e-10	1.31e-16	0.0016198	2.05e-06
SNTA1	SNTA1	SNTA1	chr22:25177768-25202956	black	0.80051	1.61e-09	-0.185996	-0.3305	-0.716354	-0.347748	-0.740253	0.191052	0.4255	0.838043	0.910561	0.524767	-0.574175	0.263548	0.0427005	4.25e-07	0.0324092	1.08e-07	0.250555	0.00773913	5.25e-11	2.23e-15	0.000718681	0.000163684
EPB41L1	EPB41L1	EPB41L1	chr22:27597107-27715259	black	0.742714	9.35e-08	-0.129156	-0.182746	-0.636749	-0.40018	-0.626598	0.263232	0.323222	0.821991	0.941127	0.455187	-0.68864	0.43963	0.272131	1.72e-05	0.012793	2.57e-05	0.110317	0.0477705	2.5e-10	1.55e-18	0.00408554	1.76e-06
WRB	WRB	WRB	chr26:36637512-36650140	black	0.677524	2.98e-06	-0.254813	-0.213839	-0.461668	-0.40506	-0.542296	0.226999	0.204766	0.604873	0.799648	0.454227	-0.471557	0.122609	0.197354	0.00352686	0.0116453	0.0004364	0.170518	0.217496	5.76e-05	1.73e-09	0.00417456	0.00280258
TRIM8	TRIM8	TRIM8	chr1:27707654-27722322	black	0.703508	8.37e-07	-0.3556	-0.205915	-0.531958	-0.617152	-0.757721	0.0774024	0.11557	0.65281	0.855806	0.531135	-0.696437	0.0284509	0.214871	0.000587598	3.68e-05	3.63e-08	0.644156	0.489602	8.91e-06	7.57e-12	0.000601428	1.2e-06
MAP3K8	MAP3K8	MAP3K8	chr29:8732643-8756499	black	-0.501489	0.00133906	0.10471	-0.0421242	0.403048	0.567398	0.584686	0.101987	-0.0209135	-0.559785	-0.783096	-0.344498	0.763041	0.531552	0.801731	0.0121074	0.000203326	0.000115818	0.542338	0.900819	0.000257977	6.22e-09	0.0341746	2.55e-08
MID1IP1	MID1IP1	MID1IP1	chrX:32670511-32672823	black	0.460628	0.00361179	0.114463	0.0117726	-0.308035	-0.305113	-0.62108	0.13616	0.00608533	0.559806	0.757941	0.189817	-0.768584	0.493796	0.944075	0.059909	0.0625039	3.17e-05	0.415007	0.971075	0.000257811	3.58e-08	0.253687	1.75e-08
LDOC1	LDOC1	LDOC1	chrX:116497675-116500116	black	0.465446	0.00323293	-0.0322377	0.0687398	-0.358684	-0.41865	-0.483785	-0.0194449	0.0774918	0.563076	0.786976	0.303111	-0.685311	0.847634	0.681754	0.0270093	0.00889914	0.0020892	0.907753	0.643772	0.000232917	4.65e-09	0.0643319	2.06e-06
LOC111772028	LOC111772028	LOC111772028	PJAA01000960.1:11335-16953	black	0.73819	1.23e-07	-0.108607	-0.194234	-0.588174	-0.335542	-0.728817	0.126741	0.294871	0.747741	0.937651	0.488972	-0.611967	0.516299	0.2426	0.000102985	0.0394502	2.12e-07	0.448301	0.0723063	6.86e-08	4.22e-18	0.0018384	4.45e-05
LOC102150964	LOC102150964	LOC102150964	PJAA01000965.1:1722-25673	black	0.421272	0.00843866	-0.250169	0.0245446	-0.1786	-0.258584	-0.504347	0.0261626	-0.0272602	0.366217	0.738894	0.368841	-0.453937	0.129815	0.883708	0.283342	0.116982	0.0012435	0.876099	0.870944	0.0237407	1.18e-07	0.0226822	0.00420174
LOC100056417	LOC100056417	LOC100056417	chr2:40163983-40170036	black	0.802416	1.38e-09	-0.111388	-0.21455	-0.648835	-0.483615	-0.771819	0.0885659	0.29056	0.779363	0.891469	0.601475	-0.670863	0.505552	0.195832	1.05e-05	0.00209793	1.4e-08	0.596972	0.0767764	8.18e-09	6.17e-14	6.5e-05	4.04e-06
NDRG4	NDRG4	NDRG4	chr3:11164965-11205558	black	0.541113	0.000451727	-0.162674	-0.137264	-0.380368	-0.448093	-0.47132	0.385728	0.0812852	0.531859	0.745273	0.202643	-0.58241	0.329159	0.4112	0.0184861	0.00478375	0.0028183	0.0167688	0.627576	0.000589242	7.99e-08	0.222407	0.000124952
IRF8	IRF8	IRF8	chr3:33539334-33562730	black	-0.579973	0.000135444	0.098745	0.225491	0.502644	0.398896	0.649281	0.129322	-0.157361	-0.564576	-0.732204	-0.401561	0.60247	0.555314	0.173453	0.00129969	0.0131104	1.03e-05	0.439037	0.345411	0.000222233	1.75e-07	0.0124588	6.27e-05
CROT	CROT	CROT	chr4:31683639-31738150	black	0.455971	0.00401413	-0.140882	0.200475	-0.221062	-0.500506	-0.62404	0.0210154	-0.156155	0.362287	0.797487	0.501922	-0.697807	0.398857	0.227498	0.18228	0.00137342	2.83e-05	0.900339	0.349165	0.0254025	2.06e-09	0.0013242	1.12e-06
PPP1R9A	PPP1R9A	PPP1R9A	chr4:38408642-38722714	black	0.570967	0.000181484	-0.0705157	0.000765971	-0.430957	-0.264009	-0.616351	-0.0492001	0.17221	0.573635	0.827041	0.56968	-0.585028	0.67398	0.996358	0.00691023	0.109232	3.79e-05	0.769265	0.301202	0.000166566	1.56e-10	0.000189103	0.000114496
STOX1	STOX1	STOX1	chr1:57556715-57610250	black	0.597163	7.56e-05	-0.127708	-0.0358061	-0.385906	-0.346275	-0.645569	0.0895893	0.0962358	0.562485	0.913122	0.493582	-0.615116	0.444816	0.831001	0.0167142	0.0332001	1.21e-05	0.592723	0.565456	0.00023725	1.35e-15	0.00163814	3.97e-05
RHOU	RHOU	RHOU	chr1:69567202-69577868	black	0.808516	8.27e-10	-0.174298	-0.237275	-0.654805	-0.380966	-0.74485	0.172937	0.338612	0.793599	0.92648	0.610653	-0.60852	0.295289	0.151464	8.19e-06	0.0182874	8.2e-08	0.299135	0.0375721	2.8e-09	7.47e-17	4.67e-05	5.05e-05
AMOTL1	AMOTL1	AMOTL1	chr7:6376851-6534100	black	0.437777	0.00598246	-0.122453	0.112476	-0.301798	-0.359329	-0.529315	-0.00289277	-0.00112192	0.547337	0.901116	0.297454	-0.750757	0.463927	0.501377	0.0655541	0.0267158	0.000633071	0.986248	0.994666	0.000376152	1.25e-14	0.0697275	5.68e-08
CACNA1G	CACNA1G	CACNA1G	chr11:26284948-26348924	black	0.759849	3.16e-08	-0.198125	-0.240109	-0.654717	-0.41351	-0.751887	0.0781006	0.324762	0.752143	0.908335	0.572199	-0.579322	0.233107	0.146495	8.22e-06	0.0098645	5.28e-08	0.641162	0.0466593	5.2e-08	3.4e-15	0.000174454	0.00013838
DPYSL3	DPYSL3	DPYSL3	chr14:29790053-29851824	black	0.462394	0.00346863	-0.182169	-0.0365862	-0.289299	-0.465465	-0.523334	0.226204	-0.0246661	0.397226	0.762944	0.339492	-0.538335	0.273673	0.827373	0.0781243	0.00323153	0.00074772	0.172061	0.883136	0.0135332	2.57e-08	0.0370472	0.000489639
SOWAHC	SOWAHC	SOWAHC	chr15:294883-299216	black	0.635806	1.79e-05	-0.0827042	-0.0748971	-0.476606	-0.43331	-0.650996	0.113498	0.148361	0.608015	0.860048	0.471041	-0.642469	0.621561	0.654946	0.00248566	0.00657701	9.62e-06	0.497472	0.374035	5.14e-05	4.59e-12	0.00283688	1.37e-05
LOC111769272	LOC111769272	LOC111769272	chr20:7583026-7632764	black	0.459016	0.00374691	-0.200682	-0.0815893	-0.336189	-0.293622	-0.550695	-0.165887	0.0960429	0.4066	0.66971	0.593523	-0.429602	0.22701	0.626285	0.0390483	0.0735806	0.000340264	0.319563	0.566239	0.0113018	4.26e-06	8.58e-05	0.00710856
LOC102147749	LOC102147749	LOC102147749	chr23:23652321-23784750	black	0.53816	0.000492115	0.101761	0.0719176	-0.41508	-0.213075	-0.67854	-0.0419673	0.154303	0.593043	0.861509	0.535858	-0.63626	0.54324	0.667868	0.00956056	0.198996	2.84e-06	0.802454	0.354982	8.72e-05	3.84e-12	0.000525815	1.76e-05
CRIP2	CRIP2	CRIP2	chr24:47104188-47109779	black	0.625742	2.66e-05	-0.141788	-0.0844598	-0.485995	-0.339123	-0.606525	0.0670621	0.207714	0.615545	0.890481	0.549239	-0.568792	0.395801	0.614152	0.0019789	0.0372669	5.43e-05	0.689127	0.210802	3.9e-05	7.2e-14	0.000355426	0.000194528
LOC111772989	LOC111772989	LOC111772989	chr3:120353442-120360753	black	0.4579	0.00384294	-0.0789822	0.208705	-0.282005	-0.345947	-0.567751	-0.0831713	-0.0174655	0.5138	0.84986	0.378429	-0.72958	0.637389	0.208583	0.0862834	0.033378	0.000201064	0.619586	0.917109	0.000968858	1.49e-11	0.0191426	2.03e-07
C4H7orf31	C4H7orf31	C4H7orf31	chr4:56640797-56690401	black	0.688965	1.73e-06	-0.123493	-0.154015	-0.571316	-0.313513	-0.757569	-0.133721	0.292152	0.653423	0.853148	0.617179	-0.488919	0.460111	0.355892	0.000179469	0.0552762	3.67e-08	0.423491	0.0751018	8.68e-06	1.03e-11	3.67e-05	0.00184083
FLNC	FLNC	FLNC	chr4:83825266-83853057	black	0.45088	0.004498	-0.0944835	0.0546991	-0.281241	-0.253064	-0.551511	-0.0365927	0.0382341	0.481327	0.819368	0.440175	-0.5828	0.572588	0.744297	0.0871753	0.125287	0.000332023	0.827343	0.819723	0.00221818	3.18e-10	0.00568296	0.000123342
GPC1	GPC1	GPC1	chr6:25902376-25933152	black	0.49379	0.0016296	-0.104138	-0.0940452	-0.426472	-0.312733	-0.38211	0.0991266	0.194393	0.572242	0.736734	0.318229	-0.538773	0.53381	0.574379	0.0075855	0.0559178	0.0179125	0.553779	0.242208	0.00017421	1.34e-07	0.051521	0.000483484
LOC100146270	LOC100146270	LOC100146270	chr23:40662138-40669107	black	0.627112	2.52e-05	-0.25853	-0.21762	-0.451555	-0.432988	-0.584963	0.122159	0.160654	0.504847	0.712268	0.468294	-0.426082	0.117061	0.189358	0.00443107	0.00662181	0.000114746	0.465006	0.335279	0.0012274	5.29e-07	0.00302569	0.00764678
ADGRG2	ADGRG2	ADGRG2	chrX:14840596-14919243	black	0.61733	3.65e-05	-0.171966	-0.136704	-0.517166	-0.379264	-0.518994	0.106819	0.222834	0.715827	0.888125	0.410884	-0.694391	0.301897	0.413128	0.000884927	0.0188575	0.000842092	0.52327	0.178711	4.37e-07	1.04e-13	0.0103912	1.33e-06
LOC111771720	LOC111771720	LOC111771720	PJAA01002807.1:41663-135311	black	0.451663	0.00442047	-0.136489	-0.242852	-0.35668	-0.256882	-0.437617	0.281132	0.175342	0.426206	0.516594	0.145509	-0.298083	0.413871	0.141799	0.0279389	0.119498	0.00600299	0.0873036	0.29236	0.00762725	0.000898722	0.38339	0.0691107
LOC111772032	LOC111772032	LOC111772032	PJAA01001002.1:19406-25938	black	0.515776	0.000918774	-0.0968821	0.0369978	-0.310102	-0.447091	-0.428987	0.235349	0.00524444	0.524545	0.740258	0.253212	-0.68336	0.562835	0.825461	0.0581264	0.00489027	0.00720021	0.154913	0.975071	0.000723122	1.08e-07	0.125058	2.27e-06
SCIN	SCIN	SCIN	chr4:45657166-45727299	black	0.650161	9.96e-06	-0.122947	-0.0981068	-0.530562	-0.275074	-0.678397	0.00427754	0.264749	0.687916	0.932478	0.521544	-0.595404	0.46211	0.557886	0.00061123	0.0946344	2.86e-06	0.979666	0.108205	1.82e-06	1.7e-17	0.000785443	8.04e-05
ADAMTS17	ADAMTS17	ADAMTS17	chr1:106146048-106484463	black	0.492802	0.00167062	-0.213618	-0.185406	-0.485417	-0.308204	-0.333409	0.072773	0.27524	0.606082	0.637562	0.280581	-0.453324	0.197827	0.265091	0.00200724	0.0597615	0.0408002	0.664148	0.0944269	5.51e-05	1.67e-05	0.0879512	0.00425973
WDR66	WDR66	WDR66	chr8:24738639-24799986	black	0.63666	1.73e-05	-0.113645	-0.175691	-0.462487	-0.428212	-0.570785	0.0265495	0.178955	0.634994	0.755985	0.490345	-0.605117	0.49691	0.291385	0.00346125	0.00731709	0.000182545	0.874281	0.282371	1.85e-05	4.06e-08	0.00177665	5.71e-05
HID1	HID1	HID1	chr11:6887072-6905700	black	0.469695	0.00292807	-0.00393066	0.144351	-0.313193	-0.292939	-0.664181	-0.190649	0.0259004	0.469334	0.822462	0.48597	-0.638073	0.981315	0.387228	0.0555386	0.0742835	5.45e-06	0.251574	0.877331	0.00295293	2.4e-10	0.0019801	1.64e-05
TNFRSF19	TNFRSF19	TNFRSF19	chr17:4269918-4371701	black	0.45758	0.00387093	0.0685334	0.0321962	-0.374957	-0.114593	-0.492662	0.131417	0.190426	0.595002	0.71936	0.300474	-0.597616	0.682659	0.847828	0.0203667	0.493305	0.00167652	0.431594	0.252141	8.15e-05	3.61e-07	0.0668047	7.44e-05
LOC102149520	LOC102149520	LOC102149520	chr20:14658650-14668221	black	0.631823	2.1e-05	-0.191731	-0.175033	-0.562585	-0.341939	-0.59022	0.127644	0.278197	0.73457	0.902107	0.44012	-0.624726	0.248843	0.293224	0.000236513	0.0356195	9.61e-05	0.445047	0.0907979	1.52e-07	1.05e-14	0.00568962	2.76e-05
FAM160A1	FAM160A1	FAM160A1	chr2:82099768-82328452	black	0.442853	0.00536372	-0.0954311	0.0874322	-0.333427	-0.197447	-0.550374	-0.0865497	0.109932	0.476309	0.784419	0.508724	-0.538603	0.568726	0.601694	0.0407886	0.234744	0.000343555	0.605382	0.511164	0.00250337	5.64e-09	0.00110878	0.000485859
LOC102147354	LOC102147354	LOC102147354	chr4:5833034-5835643	black	0.409474	0.0106837	-0.0790665	0.187819	-0.282151	-0.397558	-0.626439	-0.0937855	-0.0598091	0.374174	0.731166	0.418602	-0.643624	0.637029	0.258812	0.0861147	0.0134482	2.58e-05	0.575441	0.721323	0.0206516	1.85e-07	0.00890774	1.31e-05
PKP2	PKP2	PKP2	chr6:57720304-57802549	black	0.62208	3.05e-05	-0.102033	-0.0217757	-0.48245	-0.356955	-0.637115	0.0482176	0.180271	0.637279	0.949438	0.503888	-0.63832	0.542156	0.896752	0.00215844	0.0278098	1.7e-05	0.773751	0.278787	1.69e-05	1.07e-19	0.00125842	1.62e-05
APLP1	APLP1	APLP1	chr10:7167114-7176190	black	0.505208	0.00121589	-0.201256	-0.0742351	-0.38031	-0.559338	-0.434088	0.248462	0.0308958	0.521307	0.771851	0.308907	-0.661536	0.225655	0.657808	0.0185055	0.000261561	0.00646997	0.132541	0.853907	0.00079055	1.4e-08	0.0591519	6.12e-06
B3GNT8	B3GNT8	B3GNT8	chr10:12084902-12086905	black	0.514571	0.000949023	0.0897729	-0.0189332	-0.416897	-0.107278	-0.595353	-0.0642274	0.228803	0.599906	0.786888	0.411026	-0.561423	0.591962	0.910171	0.00921883	0.521477	8.05e-05	0.70165	0.167055	6.87e-05	4.69e-09	0.0103621	0.000245217
GJB2	GJB2	GJB2	chr17:1149113-1155251	black	0.457778	0.00385358	-0.0409634	-0.00501563	-0.380981	-0.0125476	-0.450193	-0.0238356	0.285352	0.50025	0.709901	0.488603	-0.324099	0.807089	0.976158	0.0182825	0.9404	0.00456706	0.887045	0.0824615	0.0013825	6e-07	0.00185532	0.047135
ENOX1	ENOX1	ENOX1	chr17:26484166-27020658	black	0.35963	0.0265796	-0.13323	0.0115652	-0.238174	-0.529705	-0.508836	-0.0549647	-0.15562	0.377309	0.750102	0.20385	-0.735131	0.425209	0.945059	0.149875	0.00062617	0.00110549	0.743097	0.35084	0.0195305	5.92e-08	0.219604	1.47e-07
NECTIN3	NECTIN3	NECTIN3	chr19:48994941-49129839	black	0.653802	8.54e-06	-0.113548	-0.142046	-0.558314	-0.323764	-0.495142	0.128559	0.291199	0.736303	0.863631	0.449132	-0.629011	0.497281	0.394933	0.000269947	0.0473765	0.00157489	0.441765	0.0761008	1.37e-07	2.96e-12	0.00467542	2.34e-05
HAPLN4	HAPLN4	HAPLN4	chr21:4356620-4363402	black	0.689886	1.66e-06	-0.0784605	-0.213562	-0.57385	-0.233255	-0.595585	0.271124	0.343313	0.767641	0.865498	0.386751	-0.57469	0.639621	0.197949	0.000165411	0.158725	7.99e-05	0.0996626	0.0348379	1.87e-08	2.35e-12	0.0164568	0.000160977
FAM186B	FAM186B	FAM186B	chr6:68187958-68205145	black	0.637148	1.7e-05	-0.146623	-0.17684	-0.447733	-0.337081	-0.503807	0.298553	0.198474	0.534042	0.776095	0.458411	-0.441044	0.37972	0.288192	0.00482178	0.0384996	0.00126107	0.0686529	0.23227	0.000553822	1.04e-08	0.00379873	0.0055776
MMP13	MMP13	MMP13	chr7:13286888-13298659	black	0.582589	0.00012421	-0.0252079	-0.0667206	-0.487204	-0.366001	-0.549047	0.132831	0.191665	0.671786	0.884291	0.366771	-0.674677	0.880587	0.690632	0.00192073	0.0238298	0.000357476	0.42661	0.249008	3.88e-06	1.84e-13	0.0235139	3.4e-06
LRRC32	LRRC32	LRRC32	chr7:69811862-69825402	black	0.723774	2.82e-07	-0.200856	-0.194089	-0.550497	-0.408173	-0.769508	0.0738069	0.217102	0.678584	0.918101	0.569948	-0.613695	0.226597	0.242959	0.000342289	0.0109599	1.64e-08	0.659662	0.190439	2.84e-06	4.86e-16	0.000187495	4.18e-05
LOC111774717	LOC111774717	LOC111774717	chr8:46857701-46871478	black	0.617909	3.57e-05	0.000532176	-0.0585048	-0.452962	-0.304837	-0.69162	-0.0377605	0.166891	0.577819	0.81586	0.631136	-0.584869	0.99747	0.727165	0.00429429	0.0627529	1.52e-06	0.82192	0.316601	0.000145378	4.36e-10	2.15e-05	0.00011511
C1H15orf59	C1H15orf59	C1H15orf59	chr1:120950965-120982923	black	0.533645	0.000560114	-0.0805475	0.0350731	-0.392283	-0.277493	-0.591681	-0.0672019	0.136987	0.51881	0.829934	0.585086	-0.549184	0.630713	0.834411	0.0148528	0.0916524	9.14e-05	0.688512	0.412151	0.000846326	1.18e-10	0.000114275	0.000356019
RADIL	RADIL	RADIL	chr13:3947764-4017248	black	0.299528	0.0677098	0.206221	0.231927	-0.219855	-0.230802	-0.425475	0.039831	-0.0264966	0.46925	0.773799	0.273351	-0.727902	0.214175	0.161177	0.18474	0.163276	0.00774308	0.812326	0.87453	0.00295878	1.22e-08	0.0968027	2.24e-07
CACNA1B	CACNA1B	CACNA1B	chr25:39965807-40164143	black	0.684523	2.14e-06	-0.141557	-0.095855	-0.533335	-0.269223	-0.641282	0.212377	0.283928	0.685355	0.865974	0.59908	-0.526164	0.39658	0.567002	0.000565076	0.102153	1.44e-05	0.200508	0.084071	2.06e-06	2.21e-12	7.07e-05	0.000691341
CDH3	CDH3	CDH3	chr3:19557062-19600229	black	0.812318	5.96e-10	-0.231567	-0.361206	-0.708419	-0.433854	-0.764299	0.175113	0.374793	0.792675	0.910345	0.497656	-0.565467	0.161846	0.0258762	6.49e-07	0.00650204	2.35e-08	0.293	0.0204262	3.01e-09	2.32e-15	0.00147743	0.000216099
SCRN1	SCRN1	SCRN1	chr4:60713087-60774385	black	0.703878	8.22e-07	-0.143756	-0.134127	-0.552927	-0.395766	-0.714574	0.0904756	0.222159	0.691502	0.939827	0.515964	-0.641413	0.389208	0.422072	0.000318132	0.0139121	4.68e-07	0.589054	0.180065	1.53e-06	2.27e-18	0.00091412	1.43e-05
LOC102150790	LOC102150790	LOC102150790	chr7:43219817-43237986	black	0.467538	0.00307952	-0.180545	0.0412607	-0.364363	-0.41735	-0.458946	0.0593965	0.067271	0.502804	0.830155	0.372419	-0.598082	0.278045	0.805716	0.0245129	0.00913534	0.00375285	0.723169	0.688208	0.00129432	1.15e-10	0.0213025	7.32e-05
SLC2A10	SLC2A10	SLC2A10	chr22:36422384-36441567	black	0.517902	0.000867456	-0.132188	-0.206647	-0.384616	-0.272131	-0.563737	-0.00515688	0.159456	0.515541	0.66926	0.379279	-0.470417	0.428874	0.213208	0.0171137	0.0983616	0.000228154	0.975487	0.338943	0.000924587	4.35e-06	0.0188525	0.00287881
EML1	EML1	EML1	chr24:42182477-42346474	black	0.713365	4.99e-07	-0.209141	-0.137134	-0.522386	-0.517782	-0.799188	0.120578	0.125523	0.639071	0.911222	0.5977	-0.67919	0.207614	0.411647	0.000767496	0.000870292	1.79e-09	0.470849	0.452709	1.57e-05	1.96e-15	7.42e-05	2.76e-06
LYNX1	LYNX1	LYNX1	chr9:83680943-83683691	black	0.686596	1.94e-06	-0.107049	-0.147355	-0.575237	-0.341021	-0.665049	0.198674	0.26579	0.753149	0.971291	0.480295	-0.677397	0.522373	0.377318	0.000158144	0.03615	5.25e-06	0.231789	0.106773	4.88e-08	4.81e-24	0.00227438	3e-06
TRIM16	TRIM16	TRIM16	chr11:57817896-57839428	black	0.680194	2.63e-06	-0.174239	-0.29829	-0.589183	-0.362234	-0.509775	0.285641	0.330898	0.689854	0.7974	0.374901	-0.493106	0.295453	0.0689084	9.95e-05	0.0254253	0.0010784	0.0821376	0.0424363	1.66e-06	2.07e-09	0.0203871	0.00165787
CCDC136	CCDC136	CCDC136	chr4:83790678-83819585	black	0.421429	0.00841173	-0.0865463	0.0620221	-0.286102	-0.285507	-0.500437	0.0646425	0.0417721	0.450062	0.745509	0.373996	-0.556953	0.605396	0.711446	0.0816234	0.0822874	0.00137586	0.699811	0.803355	0.00458032	7.88e-08	0.0207171	0.000281459
LOC111775378	LOC111775378	LOC111775378	chr10:79344633-79435012	black	0.727927	2.23e-07	-0.194712	-0.205097	-0.615153	-0.400523	-0.666657	0.0610381	0.303196	0.756283	0.937883	0.573223	-0.621644	0.241422	0.216737	3.96e-05	0.0127094	4.88e-06	0.715832	0.0642536	3.99e-08	3.95e-18	0.000168794	3.1e-05
LOC106781481	LOC106781481	LOC106781481	chr12:23244616-23249478	black	0.618509	3.49e-05	-0.161005	-0.181108	-0.466003	-0.377019	-0.572905	0.18509	0.16926	0.657487	0.829036	0.368502	-0.663864	0.334211	0.276525	0.00319145	0.0196322	0.000170535	0.265922	0.309682	7.3e-06	1.29e-10	0.0228167	5.53e-06
EXD1	EXD1	EXD1	chr1:148909554-148941321	black	0.556711	0.000283554	-0.159909	-0.0765557	-0.391603	-0.233442	-0.452506	0.115951	0.201523	0.58907	0.817121	0.47245	-0.515445	0.337555	0.647795	0.0150427	0.158381	0.0043383	0.488162	0.225029	9.99e-05	3.9e-10	0.0027441	0.000926988
GLIS2	GLIS2	GLIS2	chr13:39850742-39871962	black	0.515501	0.000925604	0.0205264	0.026238	-0.365955	-0.164807	-0.591654	-0.0270901	0.158641	0.52705	0.723595	0.45069	-0.499405	0.902646	0.875745	0.0238486	0.322768	9.15e-05	0.871743	0.341449	0.000674495	2.85e-07	0.00451699	0.00141278
EVA1A	EVA1A	EVA1A	chr15:28582382-28676032	black	0.643344	1.32e-05	-0.151404	-0.224871	-0.546789	-0.345799	-0.623069	0.164469	0.276854	0.660209	0.847791	0.404735	-0.511172	0.364204	0.17467	0.000382318	0.033459	2.94e-05	0.323775	0.0924329	6.49e-06	1.87e-11	0.011719	0.00103922
TRIM71	TRIM71	TRIM71	chr16:52960190-53032493	black	0.675374	3.29e-06	0.0727187	-0.122987	-0.58113	-0.19777	-0.632851	0.248012	0.34712	0.799286	0.877368	0.383253	-0.646741	0.664384	0.461963	0.000130366	0.233963	2.01e-05	0.133267	0.0327443	1.78e-09	4.93e-13	0.0175444	1.15e-05
NRL	NRL	NRL	chr1:163797225-163801807	black	0.619953	3.31e-05	0.219125	0.0020752	-0.511792	-0.225844	-0.679281	-0.0528689	0.255256	0.596118	0.78709	0.649908	-0.536246	0.18624	0.990134	0.0010222	0.172762	2.75e-06	0.75258	0.121938	7.84e-05	4.61e-09	1.01e-05	0.000519992
LOC111771738	LOC111771738	LOC111771738	PJAA01002914.1:42584-136234	black	0.640828	1.46e-05	-0.153573	-0.22431	-0.543263	-0.346701	-0.621758	0.16634	0.273479	0.65476	0.84329	0.402139	-0.50755	0.357292	0.175777	0.000424213	0.0329698	3.09e-05	0.318224	0.0966402	8.2e-06	3.04e-11	0.0123212	0.00114359
LOC111772311	LOC111772311	LOC111772311	PJAA01004358.1:30985-124635	black	0.642977	1.34e-05	-0.151603	-0.225983	-0.546805	-0.345705	-0.622398	0.165662	0.277143	0.659866	0.846081	0.402697	-0.510016	0.363566	0.172491	0.000382144	0.0335101	3.02e-05	0.320229	0.0920792	6.58e-06	2.25e-11	0.0121897	0.00107157
GPR63	GPR63	GPR63	chr10:49376010-49427027	black	0.603091	6.14e-05	-0.244233	-0.173789	-0.424194	-0.460963	-0.656199	0.208353	0.101405	0.518468	0.836237	0.3875	-0.51609	0.139476	0.296722	0.00794965	0.00358421	7.71e-06	0.20937	0.544655	0.000854226	6.31e-11	0.0162314	0.000911029
ST8SIA5	ST8SIA5	ST8SIA5	chr8:69091200-69150394	black	0.81398	5.15e-10	-0.196239	-0.27869	-0.693932	-0.380774	-0.757611	0.116623	0.377926	0.846874	0.939168	0.532462	-0.635296	0.237677	0.0902041	1.36e-06	0.0183511	3.66e-08	0.485626	0.0193161	2.07e-11	2.74e-18	0.00057927	1.83e-05
HRC	HRC	HRC	chr10:19296141-19299995	black	0.549475	0.000352927	-0.1282	0.0430997	-0.378811	-0.397898	-0.488204	0.148645	0.0784389	0.497339	0.772752	0.360542	-0.581143	0.443051	0.797234	0.0190118	0.0133616	0.00187377	0.373109	0.639713	0.0014894	1.31e-08	0.0261704	0.000130311
CTGF	CTGF	CTGF	chr10:79342750-79345929	black	0.683745	2.22e-06	-0.187485	-0.209423	-0.573298	-0.400105	-0.657301	0.132205	0.267405	0.695327	0.926393	0.471212	-0.580278	0.259676	0.206987	0.000168384	0.0128113	7.36e-06	0.428813	0.10458	1.27e-06	7.62e-17	0.00282543	0.000134091
LOC111771948	LOC111771948	LOC111771948	PJAA01003654.1:96-3074	black	0.519856	0.000822557	-0.119084	0.0409689	-0.342668	-0.281025	-0.515116	0.182167	0.0960652	0.544703	0.883834	0.41296	-0.60186	0.476403	0.807064	0.0352028	0.0874292	0.000935233	0.273678	0.566148	0.000406631	1.97e-13	0.00997275	6.41e-05
NEFL	NEFL	NEFL	chr2:53932073-53937755	black	0.260027	0.114882	-0.0982361	0.207455	-0.0912116	-0.389856	-0.381276	-0.0687462	-0.188799	0.24452	0.750561	0.354888	-0.594665	0.557364	0.211385	0.586014	0.0155395	0.0181851	0.681726	0.256291	0.138998	5.75e-08	0.0287924	8.25e-05
LOC111773615	LOC111773615	LOC111773615	chr5:81465883-81548775	black	0.603686	6.01e-05	-0.106746	-0.0890525	-0.440117	-0.316876	-0.60099	0.114656	0.171677	0.577745	0.85997	0.483234	-0.563329	0.523558	0.59495	0.00568995	0.0525762	6.61e-05	0.493065	0.302722	0.00014573	4.63e-12	0.00211755	0.000231085
ZSCAN2	ZSCAN2	ZSCAN2	chr1:93427290-93446631	blue	0.618618	3.48e-05	-0.000329885	-0.586885	-0.716532	0.246626	-0.19079	0.219651	0.880539	0.587626	0.0693032	0.337087	0.400999	0.998432	0.000107569	4.21e-07	0.135519	0.251217	0.185159	3.16e-13	0.00010491	0.679284	0.0384958	0.0125939
CHORDC1_	CHORDC1_	CHORDC1_	chr7:58456749-58477616	blue	0.172357	0.300782	-0.159263	-0.550872	-0.263434	0.33812	0.42504	0.521256	0.590891	0.247333	-0.260821	-0.191605	0.535469	0.339536	0.000338461	0.110034	0.0378682	0.00781272	0.000791655	9.39e-05	0.134366	0.113737	0.249161	0.000531706
ZDHHC13_	ZDHHC13_	ZDHHC13_	chr7:89252016-89273435	blue	0.396585	0.0136985	-0.37477	-0.635499	-0.469839	0.151497	0.191109	0.159641	0.692843	0.341402	-0.102608	0.191194	0.546175	0.0204346	1.81e-05	0.00291818	0.363906	0.250411	0.338377	1.43e-06	0.035929	0.53987	0.250196	0.000389334
GRK3_	GRK3_	GRK3_	chr8:12660120-12779067	blue	0.819981	3.01e-10	-0.213894	-0.634954	-0.889565	0.0342129	-0.406737	0.290416	0.909525	0.789263	0.3482	0.556527	0.162049	0.197236	1.85e-05	8.3e-14	0.838418	0.0112715	0.0769301	2.72e-15	3.91e-09	0.0321697	0.000285149	0.331045
ATP6V1C1_	ATP6V1C1_	ATP6V1C1_	chr9:50094087-50135852	blue	0.538013	0.000494207	0.19976	-0.403123	-0.662632	0.418477	-0.238032	0.242374	0.812234	0.72489	0.260579	0.188235	0.0512929	0.229195	0.0120899	5.84e-06	0.00893021	0.150125	0.142609	6e-10	2.65e-07	0.114085	0.257739	0.759734
ATP6V1C1	ATP6V1C1	ATP6V1C1	chr9:50167534-50178804	blue	0.572924	0.000170428	0.208253	-0.411583	-0.693834	0.418954	-0.255174	0.242127	0.846478	0.747415	0.271663	0.243588	0.0686566	0.209593	0.0102487	1.36e-06	0.00884476	0.122063	0.143028	2.16e-11	7e-08	0.0989642	0.140557	0.682119
MORF4L1_	MORF4L1_	MORF4L1_	chr1:116663579-116686764	blue	0.446331	0.00497234	0.372551	-0.16555	-0.524192	0.384158	-0.209594	0.16807	0.669976	0.582504	0.169157	0.207208	0.0400417	0.0212528	0.320561	0.000730213	0.0172573	0.206607	0.313145	4.21e-06	0.000124561	0.309981	0.211941	0.811351
SYNCRIP_	SYNCRIP_	SYNCRIP_	chr10:39797458-39827156	blue	0.650095	9.99e-06	-0.11426	-0.613408	-0.766095	0.27605	-0.111761	0.415668	0.942328	0.76016	0.234009	0.252874	0.251465	0.494568	4.22e-05	2.08e-08	0.0934218	0.504118	0.00944882	1.08e-18	3.09e-08	0.157345	0.125581	0.127773
SYNCRIP	SYNCRIP	SYNCRIP	chr10:39968464-39998077	blue	0.674924	3.36e-06	-0.0902955	-0.608918	-0.784315	0.241681	-0.133333	0.42194	0.939356	0.774619	0.254901	0.259067	0.222295	0.589798	4.98e-05	5.68e-09	0.143788	0.424851	0.00832469	2.6e-18	1.15e-08	0.122476	0.116275	0.179791
CCPG1_	CCPG1_	CCPG1_	chr1:136651194-136689240	blue	-0.778815	8.51e-09	0.178105	0.649747	0.897178	0.00848171	0.290188	-0.307573	-0.923373	-0.752164	-0.29926	-0.499176	-0.212403	0.284702	1.01e-05	2.45e-14	0.959693	0.0771725	0.0603132	1.53e-16	5.19e-08	0.0679679	0.00142112	0.200451
POLR1A_	POLR1A_	POLR1A_	chr15:19118682-19194681	blue	0.298615	0.0685917	-0.101216	-0.531414	-0.397341	0.522065	0.266841	0.324509	0.779232	0.419413	-0.0492304	0.0485676	0.53901	0.545412	0.000596713	0.0135037	0.000774291	0.105342	0.0468401	8.26e-09	0.00876309	0.769127	0.772153	0.000480174
ASNSD1	ASNSD1	ASNSD1	chr18:66299730-66304606	blue	0.481878	0.00218868	0.168071	-0.446329	-0.568191	0.541002	-0.0467032	0.214867	0.843989	0.650424	0.144637	0.14469	0.236285	0.313143	0.00497264	0.000198277	0.000453193	0.780681	0.195155	2.82e-11	9.85e-06	0.386279	0.386104	0.153229
EIF2S2_	EIF2S2_	EIF2S2_	chr22:25828838-25846502	blue	0.634512	1.89e-05	0.170979	-0.360835	-0.716963	0.331175	-0.221913	0.253551	0.85052	0.795608	0.3592	0.285112	0.0168904	0.304721	0.0260401	4.11e-07	0.0422531	0.180561	0.124538	1.38e-11	2.39e-09	0.0267742	0.0827312	0.91983
ZDHHC13	ZDHHC13	ZDHHC13	PJAA01002894.1:112399-146858	blue	0.399493	0.0129619	-0.153631	-0.630756	-0.559796	0.217562	0.168349	0.190908	0.801081	0.343085	-0.218263	0.181056	0.63354	0.357107	2.19e-05	0.000257889	0.189478	0.312333	0.250919	1.54e-09	0.0349665	0.188021	0.276665	1.96e-05
GRK3	GRK3	GRK3	PJAA01003333.1:36609-113506	blue	0.800409	1.62e-09	-0.235412	-0.614277	-0.8792	0.0378976	-0.381135	0.288701	0.906036	0.772381	0.32736	0.545825	0.180152	0.154799	4.09e-05	3.82e-13	0.821284	0.0182318	0.0787696	5.21e-15	1.35e-08	0.0448314	0.000393387	0.27911
CCPG1	CCPG1	CCPG1	PJAA01003623.1:15370-53689	blue	-0.780416	7.58e-09	0.175675	0.650279	0.902817	0.00965753	0.29916	-0.301003	-0.924489	-0.75685	-0.302337	-0.495342	-0.204608	0.29143	9.91e-06	9.3e-15	0.954111	0.0680646	0.0663027	1.19e-16	3.84e-08	0.0650505	0.00156691	0.217858
CHORDC1	CHORDC1	CHORDC1	PJAA01003655.1:65391-86259	blue	0.144662	0.386194	-0.0945855	-0.545578	-0.240004	0.399264	0.424343	0.528871	0.589726	0.243797	-0.272008	-0.230911	0.536895	0.572172	0.00039627	0.146677	0.0130188	0.00792548	0.000641001	9.77e-05	0.140207	0.0985192	0.163072	0.00051038
POLR1A	POLR1A	POLR1A	PJAA01003662.1:213968-289963	blue	0.296134	0.0710364	-0.0990552	-0.531776	-0.395205	0.525059	0.269796	0.322951	0.778857	0.415934	-0.0544813	0.0478075	0.543832	0.554066	0.000590625	0.0140601	0.000712885	0.101398	0.0479683	8.49e-09	0.00939862	0.745281	0.775626	0.000417185
VPS26A_	VPS26A_	VPS26A_	PJAA01002686.1:14922-17516	blue	0.579738	0.000136498	0.0767998	-0.58097	-0.724971	0.406489	-0.0889383	0.293449	0.953323	0.684282	0.0973211	0.241908	0.328687	0.646745	0.000131061	2.64e-07	0.0113262	0.595424	0.0737577	2.62e-20	2.17e-06	0.561059	0.143401	0.0439209
MRPL1_	MRPL1_	MRPL1_	PJAA01004448.1:196806-256162	blue	0.41491	0.00959309	0.274961	-0.2139	-0.504082	0.150733	-0.0811849	0.465422	0.554887	0.69296	0.307967	-0.0833396	-0.257985	0.0947748	0.197222	0.00125209	0.366356	0.628002	0.00323472	0.000299781	1.42e-06	0.0599685	0.618875	0.117863
MORF4L1	MORF4L1	MORF4L1	PJAA01004472.1:48782-71967	blue	0.445727	0.00503851	0.374386	-0.170489	-0.525477	0.380722	-0.207838	0.171208	0.669905	0.578761	0.162302	0.205203	0.0442036	0.0205741	0.306131	0.000704663	0.0183684	0.210523	0.304065	4.22e-06	0.000140957	0.33028	0.216495	0.792153
MRPL1	MRPL1	MRPL1	chr3:59907589-59966836	blue	0.411149	0.010337	0.271259	-0.212746	-0.497801	0.154291	-0.0901634	0.467735	0.546807	0.693381	0.312303	-0.088809	-0.268725	0.0994866	0.199707	0.00147198	0.355019	0.590345	0.00306543	0.000382112	1.39e-06	0.0562739	0.595961	0.102815
ZNF212_	ZNF212_	ZNF212_	chr4:101724970-101739707	blue	-0.356314	0.0281117	-0.384146	0.276502	0.530724	-0.330573	0.129668	-0.130857	-0.663465	-0.475087	-0.0229684	-0.108787	-0.146444	0.0172612	0.0928647	0.000608451	0.0426516	0.437804	0.433578	5.63e-06	0.00257754	0.89113	0.515601	0.380307
MRPL44	MRPL44	MRPL44	chr6:12550551-12557769	blue	-0.679437	2.73e-06	0.0640135	0.562134	0.830164	-0.119033	0.281433	-0.184773	-0.893555	-0.725481	-0.207047	-0.421675	-0.197898	0.702598	0.000239858	1.15e-10	0.476594	0.0869503	0.266756	4.43e-14	2.56e-07	0.212305	0.0083698	0.233656
ZC3H10	ZC3H10	ZC3H10	chr6:74702654-74708262	blue	0.326459	0.0454586	0.0989182	-0.46932	-0.474123	0.619713	0.0529513	0.143377	0.827379	0.430041	-0.153469	0.105456	0.527496	0.554617	0.00295392	0.00263738	3.34e-05	0.752206	0.390474	1.51e-10	0.00704374	0.35762	0.528617	0.000666155
TOX3	TOX3	TOX3	chr3:5251267-5353573	blue	-0.498039	0.00146305	-0.030952	0.354899	0.574518	-0.211681	0.122005	-0.0477096	-0.679782	-0.527252	-0.132915	-0.342139	-0.16893	0.853644	0.0287872	0.000161874	0.20202	0.465575	0.776074	2.68e-06	0.000670703	0.426316	0.0355049	0.31064
RAB39A	RAB39A	RAB39A	chr7:17570324-17593348	blue	0.68299	2.31e-06	-0.332899	-0.646112	-0.739341	0.043633	-0.111463	0.479991	0.83612	0.601621	0.227783	0.361916	0.344602	0.041128	1.18e-05	1.15e-07	0.794778	0.505262	0.00229121	6.39e-11	6.46e-05	0.169008	0.0255642	0.0341171
NPAT	NPAT	NPAT	chr7:17771603-17823433	blue	0.372652	0.0212151	-0.214884	-0.356207	-0.35266	0.351111	0.112675	0.29382	0.583039	0.451426	0.0941202	0.225942	0.253038	0.195121	0.0281624	0.0298837	0.0306619	0.500614	0.0733774	0.000122364	0.00444378	0.574072	0.172572	0.125327
ATM	ATM	ATM	chr7:17823678-17939814	blue	0.445578	0.00505499	-0.396991	-0.634155	-0.399195	0.201054	0.0843419	0.407353	0.602268	0.496978	0.186228	0.120915	0.266823	0.0135936	1.91e-05	0.0130358	0.226132	0.614648	0.0111369	6.32e-05	0.00150316	0.262941	0.469601	0.105367
KDELC2	KDELC2	KDELC2	chr7:18038198-18057368	blue	0.816091	4.27e-10	-0.370686	-0.718815	-0.846928	-0.178876	-0.272695	0.407502	0.79293	0.794424	0.447197	0.407964	0.0225479	0.0219616	3.72e-07	2.05e-11	0.282586	0.0976388	0.0111045	2.95e-09	2.62e-09	0.0048789	0.0110048	0.893111
RDX	RDX	RDX	chr7:19482742-19565045	blue	0.789326	3.89e-09	-0.242902	-0.70105	-0.870803	-0.00159337	-0.284157	0.431932	0.909774	0.759825	0.265751	0.475758	0.217653	0.141714	9.5e-07	1.19e-12	0.992425	0.0838107	0.00677049	2.59e-15	3.16e-08	0.106827	0.00253656	0.189289
FDX1	FDX1	FDX1	chr7:19649713-19680109	blue	0.805488	1.07e-09	-0.079697	-0.60947	-0.915524	0.0659582	-0.319496	0.317494	0.957405	0.843156	0.342443	0.435687	0.123175	0.634337	4.88e-05	8.3e-16	0.693994	0.0505471	0.0520918	5.22e-21	3.08e-11	0.0353312	0.00625464	0.461273
LAYN	LAYN	LAYN	chr7:20626008-20652002	blue	0.567301	0.000203947	-0.0213434	-0.623552	-0.715994	-0.0346048	-0.121486	0.546158	0.733979	0.562258	0.0883513	0.152266	0.186812	0.898791	2.89e-05	4.33e-07	0.836592	0.467487	0.00038953	1.57e-07	0.000238932	0.597865	0.361447	0.261421
PPP2R1B	PPP2R1B	PPP2R1B	chr7:20826697-20848002	blue	0.331776	0.0418582	-0.0964212	-0.645513	-0.472253	0.443078	0.28633	0.491241	0.800841	0.461771	-0.13502	-0.0658442	0.492736	0.564704	1.21e-05	0.00275687	0.00533767	0.0813701	0.00173729	1.57e-09	0.00351858	0.418959	0.694498	0.00167337
ALG9	ALG9	ALG9	chr7:20860343-20951625	blue	0.81846	3.46e-10	-0.263453	-0.601606	-0.89513	-0.117445	-0.40845	0.189577	0.848162	0.814243	0.390246	0.482107	0.0362114	0.110008	6.47e-05	3.43e-14	0.482536	0.0109006	0.2543	1.8e-11	5.03e-10	0.0154273	0.00217652	0.829116
FAM213A	FAM213A	FAM213A	chr1:89604926-89625491	blue	0.680705	2.57e-06	-0.27818	-0.553364	-0.814942	-0.0498264	-0.0724888	0.330765	0.868777	0.655005	0.196228	0.415425	0.269303	0.0908189	0.000313959	4.73e-10	0.766409	0.665383	0.0425243	1.55e-12	8.12e-06	0.237703	0.0094948	0.102047
DLAT	DLAT	DLAT	chr7:21052735-21093564	blue	0.837075	5.8e-11	-0.216715	-0.679317	-0.896506	-0.0202939	-0.304949	0.439956	0.904559	0.859138	0.443577	0.420863	0.0725729	0.191249	2.74e-06	2.74e-14	0.903744	0.0626522	0.00570969	6.81e-15	5.11e-12	0.00528012	0.00850919	0.665017
NKAPD1	NKAPD1	NKAPD1	chr7:21101137-21110810	blue	0.373804	0.0207877	0.278227	-0.138663	-0.400363	0.282565	-0.0589013	0.327812	0.547327	0.532241	0.271978	-0.00939445	-0.00434869	0.0907617	0.4064	0.0127482	0.0856354	0.725387	0.0445194	0.000376269	0.000582908	0.0985579	0.955359	0.979328
TIMM8B	TIMM8B	TIMM8B	chr7:21111019-21113083	blue	0.571447	0.000178715	0.0847916	-0.329957	-0.664595	0.247587	-0.179442	0.299319	0.757288	0.78822	0.378602	0.153885	-0.0789593	0.612756	0.0430632	5.35e-06	0.133954	0.281041	0.0679111	3.73e-08	4.24e-09	0.0190833	0.356301	0.637487
PTS	PTS	PTS	chr7:21241998-21249091	blue	0.602394	6.29e-05	-0.0767036	-0.477202	-0.714248	0.252959	-0.0419525	0.247179	0.904681	0.632871	0.0667072	0.362554	0.340838	0.647159	0.00245044	4.76e-07	0.125449	0.802523	0.134617	6.66e-15	2.01e-05	0.690691	0.0252866	0.0362562
ZW10	ZW10	ZW10	chr7:22636835-22681302	blue	0.469897	0.00291423	-0.0471108	-0.498109	-0.597984	0.463939	0.149045	0.367619	0.912882	0.599382	0.0224983	0.185095	0.427863	0.778814	0.00146044	7.35e-05	0.00334749	0.371813	0.02317	1.41e-15	7e-05	0.893345	0.265907	0.00737025
REXO2	REXO2	REXO2	chr7:23277983-23288601	blue	0.798975	1.82e-09	-0.161904	-0.62352	-0.899831	0.0836416	-0.294346	0.315034	0.962984	0.827464	0.343824	0.448196	0.171642	0.331484	2.89e-05	1.56e-14	0.6176	0.0728401	0.0540415	4.36e-22	1.5e-10	0.0345506	0.00477287	0.302824
ZPR1	ZPR1	ZPR1	chr7:25330747-25340233	blue	0.467315	0.00309557	0.140697	-0.245102	-0.566557	0.491354	-0.172574	0.146351	0.797071	0.680991	0.277045	0.242695	0.118077	0.399482	0.13803	0.000208803	0.00173242	0.300164	0.380615	2.12e-09	2.53e-06	0.0921986	0.142063	0.480164
PAFAH1B2	PAFAH1B2	PAFAH1B2	chr7:25676785-25703660	blue	0.6736	3.57e-06	-0.155877	-0.652469	-0.743742	0.235372	-0.0820994	0.436799	0.909295	0.73028	0.242543	0.249757	0.258948	0.350036	9.04e-06	8.78e-08	0.15487	0.624122	0.00610857	2.84e-15	1.95e-07	0.142321	0.130469	0.116449
PCSK7	PCSK7	PCSK7	chr7:25735353-25761134	blue	0.32852	0.0440346	-0.149972	-0.599624	-0.48653	0.339741	0.0830765	0.183948	0.756919	0.300549	-0.263359	0.167427	0.654435	0.368812	6.94e-05	0.00195297	0.0369	0.619987	0.268935	3.82e-08	0.0667336	0.110138	0.315028	8.32e-06
RNF214	RNF214	RNF214	chr7:25761632-25800665	blue	-0.430919	0.00691571	0.0143241	0.278783	0.510934	-0.149197	0.0992209	0.0526059	-0.618919	-0.524615	-0.150537	-0.271582	-0.100914	0.93198	0.090092	0.00104579	0.371318	0.553401	0.753772	3.44e-05	0.000721722	0.366988	0.0990684	0.546616
IL10RA	IL10RA	IL10RA	chr7:26457137-26471044	blue	0.365548	0.0240171	-0.155842	-0.608821	-0.470206	0.419432	-0.0289221	0.218075	0.758731	0.289626	-0.177676	0.285731	0.691714	0.350146	4.99e-05	0.00289315	0.00875958	0.863148	0.188411	3.4e-08	0.0777729	0.28588	0.0820368	1.51e-06
JAML	JAML	JAML	chr7:26630119-26657987	blue	-0.814164	5.07e-10	0.0216405	0.61181	0.937684	-0.0551966	0.410792	-0.308975	-0.945114	-0.833642	-0.350292	-0.491119	-0.104937	0.897389	4.48e-05	4.18e-18	0.74205	0.01041	0.0590932	4.52e-19	8.19e-11	0.0310803	0.00174259	0.53066
MPZL2	MPZL2	MPZL2	chr7:26681453-26692868	blue	0.191007	0.250667	-0.309426	-0.203768	-0.258902	-0.0671223	0.0983985	0.0653656	0.337067	-0.122683	-0.310163	0.37683	0.644913	0.0587048	0.219794	0.116517	0.688862	0.55671	0.696612	0.038508	0.463081	0.0580743	0.0196986	1.24e-05
ATP5MG	ATP5MG	ATP5MG	chr7:26796038-26802326	blue	0.403649	0.0119678	0.107684	-0.00208808	-0.501026	0.201882	-0.131164	0.173421	0.56562	0.656146	0.337742	0.130553	-0.194414	0.519893	0.990073	0.00135515	0.224186	0.432488	0.297762	0.000215059	7.73e-06	0.0380969	0.434656	0.242155
TMEM25	TMEM25	TMEM25	chr7:26908338-26914413	blue	-0.531074	0.000602461	-0.0323635	0.478383	0.690943	-0.176009	0.209848	-0.220378	-0.767968	-0.560145	-0.107879	-0.312055	-0.215729	0.847047	0.00238183	1.57e-06	0.290498	0.206047	0.183673	1.83e-08	0.000255123	0.519134	0.0564805	0.193327
ARCN1	ARCN1	ARCN1	chr7:26943233-26968468	blue	0.336059	0.0391293	0.115846	-0.250634	-0.40576	0.586843	0.0319284	0.22732	0.684661	0.497801	0.0665823	0.121863	0.228508	0.488557	0.129079	0.0114881	0.000107719	0.849079	0.169898	2.13e-06	0.00147197	0.691241	0.466097	0.167618
PHLDB1	PHLDB1	PHLDB1	chr7:26972996-27019482	blue	0.870994	1.16e-12	-0.352764	-0.681866	-0.921519	-0.208502	-0.446092	0.233295	0.833078	0.780563	0.408388	0.630913	0.0743214	0.0298317	2.43e-06	2.32e-16	0.209037	0.00499846	0.158651	8.66e-11	7.5e-09	0.0109138	2.17e-05	0.657435
SLC37A4	SLC37A4	SLC37A4	chr7:27378653-27385202	blue	-0.721395	3.22e-07	0.0514073	0.667387	0.879233	-0.142647	0.252426	-0.379783	-0.955976	-0.760197	-0.226237	-0.345196	-0.220128	0.759214	4.73e-06	3.8e-13	0.392914	0.126275	0.0186821	9.34e-21	3.09e-08	0.171997	0.0337889	0.184182
HYOU1	HYOU1	HYOU1	chr7:27412666-27424270	blue	0.618302	3.52e-05	-0.0476017	-0.537062	-0.703008	0.387715	-0.267	0.112698	0.891759	0.690882	0.27893	0.394112	0.267494	0.776568	0.000507941	8.59e-07	0.0161672	0.105128	0.500526	5.89e-14	1.58e-06	0.0899153	0.0143523	0.104461
VPS11	VPS11	VPS11	chr7:27431608-27440182	blue	0.0804363	0.631186	0.391983	-0.236191	-0.200688	0.827514	0.161114	0.22692	0.606943	0.27003	-0.165177	-0.0451423	0.429425	0.0149363	0.153398	0.226994	1.49e-10	0.333881	0.170672	5.35e-05	0.101091	0.32167	0.787839	0.00713481
SC5D	SC5D	SC5D	chr7:29422324-29440048	blue	0.610859	4.64e-05	0.189167	-0.617498	-0.730529	0.379074	-0.286893	0.243037	0.878205	0.772709	0.283215	0.206795	0.0956007	0.255346	3.63e-05	1.92e-07	0.0189222	0.0807465	0.141486	4.39e-13	1.32e-08	0.0848865	0.212872	0.568036
UBASH3B	UBASH3B	UBASH3B	chr7:30579974-30715003	blue	0.810733	6.84e-10	-0.198815	-0.728233	-0.887764	0.107046	-0.342254	0.279385	0.952818	0.81578	0.325221	0.483278	0.189946	0.231451	2.19e-07	1.09e-13	0.522386	0.0354389	0.0893707	3.17e-20	4.39e-10	0.046332	0.00211526	0.253358
HSPA8	HSPA8	HSPA8	chr7:30897971-30902571	blue	0.673304	3.62e-06	-0.081047	-0.608003	-0.798537	0.218336	-0.109675	0.380409	0.959725	0.726078	0.186447	0.306554	0.307759	0.628588	5.14e-05	1.89e-09	0.18787	0.512158	0.0184726	1.94e-21	2.48e-07	0.262372	0.0612136	0.0601505
LOC111774237	LOC111774237	LOC111774237	chr7:31173946-31178642	blue	0.671401	3.95e-06	-0.10935	-0.616408	-0.794841	0.212909	-0.105046	0.391808	0.954342	0.724175	0.19008	0.307203	0.308364	0.513417	3.78e-05	2.54e-09	0.199355	0.530229	0.0149853	1.78e-20	2.76e-07	0.253018	0.0606386	0.0596226
LOC111775055	LOC111775055	LOC111775055	chr1:90168026-90187381	blue	0.6287	2.37e-05	0.122087	-0.530293	-0.713059	0.0748228	-0.330221	0.143039	0.736645	0.650287	0.326012	0.262081	0.089277	0.465272	0.000615892	5.07e-07	0.655267	0.0428867	0.391602	1.35e-07	9.91e-06	0.0457727	0.11194	0.594018
LOC102150610	LOC102150610	LOC102150610	chr1:90187441-90232425	blue	0.542038	0.0004397	0.163317	-0.403164	-0.608585	0.390153	-0.181645	0.242007	0.802662	0.697657	0.245484	0.247011	0.138924	0.327225	0.0120803	5.04e-05	0.0154542	0.275078	0.143233	1.35e-09	1.13e-06	0.137398	0.134891	0.40551
LOC111775051	LOC111775051	LOC111775051	chr1:90197983-90222030	blue	0.583754	0.000119482	-0.147968	-0.579741	-0.665774	0.187994	-0.0353278	0.373946	0.849548	0.587732	0.113942	0.297287	0.374046	0.375315	0.000136488	5.08e-06	0.258361	0.833226	0.0207353	1.54e-11	0.000104535	0.49578	0.0698917	0.0206987
MEX3B	MEX3B	MEX3B	chr1:90240174-90244362	blue	0.503712	0.00126418	-0.0948622	-0.535814	-0.57388	0.408165	-0.0924458	0.37853	0.808842	0.548521	0.0761085	0.276108	0.387958	0.571043	0.000526467	0.000165249	0.0109616	0.580933	0.0191079	8.04e-10	0.00036313	0.64972	0.0933507	0.016095
STARD5	STARD5	STARD5	chr1:90803460-90814178	blue	0.555529	0.000293971	0.141658	-0.449784	-0.702972	0.470414	-0.16331	0.232135	0.932034	0.66651	0.149255	0.348871	0.300317	0.396238	0.00460861	8.61e-07	0.00287903	0.327244	0.160791	1.9e-17	4.92e-06	0.37113	0.0318168	0.0669541
TLNRD1	TLNRD1	TLNRD1	chr1:91052972-91055055	blue	0.524344	0.000727137	-0.243156	-0.679358	-0.683388	0.143814	-0.0186283	0.17437	0.857489	0.468555	-0.0885915	0.309102	0.527377	0.141284	2.74e-06	2.26e-06	0.389017	0.911612	0.295086	6.22e-12	0.00300724	0.596865	0.0589832	0.000668364
ESAM	ESAM	ESAM	chr7:34314252-34322916	blue	-0.602744	6.21e-05	-0.0245745	0.621418	0.704636	-0.144534	0.314699	-0.145396	-0.749507	-0.611784	-0.15688	-0.257026	-0.169025	0.883567	3.13e-05	7.9e-07	0.386621	0.0543114	0.383763	6.14e-08	4.48e-05	0.346904	0.119284	0.310364
MESD	MESD	MESD	chr1:91065261-91073763	blue	0.772352	1.35e-08	-0.109249	-0.606482	-0.873606	0.172121	-0.317449	0.218373	0.974431	0.798456	0.296512	0.487021	0.223587	0.513811	5.43e-05	8.23e-13	0.301456	0.0521272	0.187794	6.14e-25	1.9e-09	0.0706598	0.00192944	0.17721
SLC37A2	SLC37A2	SLC37A2	chr7:34553215-34579998	blue	0.603035	6.15e-05	0.0885094	-0.579702	-0.732278	0.4194	-0.157086	0.367337	0.953152	0.751249	0.170355	0.254386	0.244031	0.597207	0.00013666	1.74e-07	0.00876533	0.346264	0.0232841	2.79e-20	5.5e-08	0.306516	0.123259	0.139815
STT3A	STT3A	STT3A	chr7:35084439-35110789	blue	0.717403	4.01e-07	-0.063251	-0.565533	-0.809313	0.25693	-0.277495	0.244214	0.935798	0.80861	0.334159	0.42214	0.152955	0.705981	0.000215648	7.72e-10	0.119426	0.0916492	0.139509	7.04e-18	8.2e-10	0.0403215	0.00829084	0.359253
RPUSD4	RPUSD4	RPUSD4	chr7:36192556-36202774	blue	0.673618	3.57e-06	-0.13488	-0.203483	-0.610524	0.0468784	-0.274807	0.149443	0.665688	0.615919	0.447337	0.612687	0.0921777	0.419447	0.220454	4.69e-05	0.779878	0.0949677	0.370519	5.1e-06	3.85e-05	0.00486395	4.34e-05	0.582035
FOXRED1	FOXRED1	FOXRED1	chr7:36251484-36259161	blue	-0.239249	0.147989	-0.322216	0.457581	0.354408	-0.573977	0.133426	-0.130779	-0.603683	-0.262236	0.192766	-0.16174	-0.444539	0.0485076	0.00387085	0.029025	0.000164732	0.424524	0.433855	6.01e-05	0.111721	0.246249	0.331979	0.00517085
ACAD8	ACAD8	ACAD8	chr7:43420589-43436475	blue	0.57018	0.000186112	-0.13025	-0.542287	-0.685186	0.320837	-0.103905	0.241766	0.892023	0.644188	0.14365	0.306707	0.311426	0.435732	0.000436521	2.08e-06	0.0495334	0.534729	0.143643	5.65e-14	1.28e-05	0.389561	0.0610772	0.0570064
THYN1	THYN1	THYN1	chr7:43414847-43420597	blue	0.670476	4.12e-06	0.0809836	-0.261992	-0.754421	0.227516	-0.294098	0.206544	0.867608	0.71507	0.257445	0.527999	0.15288	0.628858	0.112067	4.5e-08	0.16952	0.073093	0.213442	1.8e-12	4.55e-07	0.118661	0.000656859	0.359489
TECR	TECR	TECR	chr7:45791085-45816684	blue	0.308352	0.0596327	-0.0401582	-0.466792	-0.484643	0.369749	0.15757	0.0981431	0.780153	0.355167	-0.144563	0.141795	0.576711	0.810812	0.00313348	0.00204574	0.0223253	0.34476	0.557739	7.73e-09	0.0286585	0.386523	0.395779	0.000150736
DNAJB1	DNAJB1	DNAJB1	chr7:45823328-45825920	blue	-0.511326	0.00103495	-0.0917667	0.600776	0.689088	-0.383058	0.0988114	-0.332667	-0.895732	-0.567985	0.0279172	-0.189378	-0.399929	0.583727	6.66e-05	1.72e-06	0.0176066	0.555047	0.0412783	3.11e-14	0.000199578	0.867861	0.254807	0.0128545
PRKACA	PRKACA	PRKACA	chr7:46048701-46065128	blue	0.643679	1.3e-05	-0.461772	-0.490788	-0.708665	-0.342743	-0.321339	0.0836796	0.593823	0.457694	0.189128	0.583385	0.206172	0.00351848	0.00175708	6.41e-07	0.0351606	0.0491577	0.61744	8.49e-05	0.00386091	0.255447	0.000120961	0.214286
SAMD1	SAMD1	SAMD1	chr7:46066044-46069287	blue	0.517117	0.000886089	-0.283103	-0.301044	-0.473347	0.0558939	-0.0842111	0.0516312	0.600908	0.386315	0.205168	0.620434	0.350715	0.0850149	0.0662637	0.00268638	0.738905	0.615199	0.758197	6.63e-05	0.0165893	0.216574	3.25e-05	0.0308635
HDGFL3	HDGFL3	HDGFL3	chr1:92387314-92454581	blue	-0.462033	0.00349746	0.365825	0.509041	0.524599	0.0992933	0.187851	-0.107499	-0.510989	-0.395421	0.0211715	-0.211298	-0.175537	0.0239023	0.00109953	0.000722031	0.55311	0.258729	0.520614	0.00104426	0.014003	0.899602	0.202858	0.291815
C7H19orf57	C7H19orf57	C7H19orf57	chr7:46186645-46203186	blue	-0.720854	3.32e-07	0.163789	0.649139	0.780084	-0.0668378	0.550643	-0.146674	-0.757327	-0.683635	-0.30981	-0.430484	-0.104114	0.32581	1.04e-05	7.76e-09	0.690115	0.000340789	0.379554	3.72e-08	2.24e-06	0.0583752	0.00697891	0.533903
RAD23A	RAD23A	RAD23A	chr7:46777517-46783179	blue	0.351636	0.0303962	-0.00550754	-0.466535	-0.354154	0.237298	0.0976449	0.417744	0.56969	0.399339	0.0477792	0.120526	0.271487	0.973821	0.00315223	0.0291481	0.151424	0.55975	0.00906323	0.000189044	0.0130002	0.775755	0.471042	0.0991924
CALR	CALR	CALR	chr7:46784790-46788612	blue	0.579639	0.000136943	-0.0325246	-0.559203	-0.708993	0.418932	-0.146526	0.172649	0.93909	0.641993	0.161824	0.377727	0.385116	0.846295	0.00026266	6.3e-07	0.00884854	0.380038	0.299952	2.8e-18	1.4e-05	0.331727	0.019385	0.0169579
FARSA	FARSA	FARSA	chr7:46792226-46801108	blue	0.268907	0.102572	0.115008	-0.367712	-0.415888	0.539789	0.173834	0.227668	0.754762	0.456555	-0.016825	0.0632952	0.402213	0.491729	0.0231329	0.00940725	0.000469458	0.296595	0.169228	4.4e-08	0.00396167	0.920139	0.705785	0.0123036
DNASE2	DNASE2	DNASE2	chr7:46826521-46829029	blue	0.693512	1.39e-06	-0.00559816	-0.604269	-0.818417	0.296136	-0.268377	0.235364	0.979725	0.724468	0.178112	0.440273	0.320047	0.97339	5.88e-05	3.47e-10	0.071034	0.103277	0.154885	9.85e-27	2.72e-07	0.284682	0.00567099	0.0501289
ASNA1	ASNA1	ASNA1	chr7:46910843-46916897	blue	0.639108	1.57e-05	0.00279805	-0.540313	-0.813905	0.288148	-0.188817	0.262228	0.964149	0.742292	0.180121	0.300458	0.246222	0.986698	0.000462368	5.19e-10	0.0793709	0.256244	0.111732	2.48e-22	9.59e-08	0.279194	0.0668195	0.136183
GNG14	GNG14	GNG14	chr7:46947426-46951926	blue	0.457028	0.00391957	-0.0645924	-0.37393	-0.602948	0.346247	-0.0365065	0.232942	0.808153	0.549328	0.0663673	0.290728	0.349965	0.700033	0.0207412	6.17e-05	0.0332153	0.827744	0.159299	8.53e-10	0.00035449	0.692189	0.076599	0.0312485
DHPS	DHPS	DHPS	chr7:46952064-46955580	blue	0.540025	0.00046626	0.0488629	-0.506182	-0.715806	0.417247	-0.0976088	0.220398	0.950168	0.654895	0.0705565	0.269988	0.356861	0.770804	0.00118534	4.38e-07	0.00915429	0.559896	0.18363	8.28e-20	8.16e-06	0.673802	0.101146	0.0278539
WDR83OS	WDR83OS	WDR83OS	chr7:46959516-46960954	blue	0.402019	0.0123498	0.129938	-0.386875	-0.561687	0.563569	-0.0339444	0.156705	0.862105	0.548112	-0.00358101	0.2059	0.384427	0.436839	0.0164193	0.000243217	0.000229358	0.83967	0.347449	3.58e-12	0.000367578	0.982976	0.214904	0.0171729
MAN2B1	MAN2B1	MAN2B1	chr7:46961811-46975181	blue	0.508265	0.00112225	-0.0593601	-0.23863	-0.528098	-0.0352303	-0.480178	-0.16302	0.494299	0.326054	0.106846	0.668101	0.221905	0.723332	0.149072	0.000655042	0.83368	0.00228087	0.328115	0.00160879	0.045743	0.523166	4.58e-06	0.180577
LOC100147475	LOC100147475	LOC100147475	chr7:47258656-47264209	blue	0.443326	0.00530903	-0.0803913	-0.414633	-0.453255	0.169645	0.0826771	0.122874	0.650201	0.35201	-0.074179	0.293823	0.458653	0.631378	0.00964623	0.00426636	0.308568	0.621676	0.462379	9.95e-06	0.0302083	0.658051	0.0733744	0.00377793
LOC102148497	LOC102148497	LOC102148497	chr7:47501987-47538965	blue	0.0448437	0.789211	-0.0492488	-0.326014	-0.166688	0.533554	0.307028	-0.0295379	0.548794	-0.0289001	-0.495126	0.0553946	0.82015	0.769043	0.0457713	0.3172	0.000561564	0.0607938	0.860263	0.000360189	0.863251	0.00157549	0.741156	2.96e-10
LOC100065202	LOC100065202	LOC100065202	chr7:47766636-47782389	blue	0.578779	0.000140872	0.102	-0.436405	-0.615236	0.30797	-0.205153	0.276117	0.744397	0.772679	0.391533	0.223103	-0.0575756	0.542285	0.00615996	3.95e-05	0.0599657	0.21661	0.0933398	8.43e-08	1.32e-08	0.0150622	0.178174	0.731336
LOC100065592	LOC100065592	LOC100065592	chr7:48128035-48171622	blue	0.470032	0.00290495	0.30268	-0.219243	-0.498339	0.281872	-0.219367	0.291734	0.597743	0.614521	0.306198	0.236845	-0.0665242	0.0647313	0.185997	0.0014519	0.0864382	0.185743	0.0755383	7.41e-05	4.05e-05	0.0615304	0.152229	0.691497
LOC102149626	LOC102149626	LOC102149626	chr7:48335649-48350147	blue	0.623238	2.92e-05	-0.171415	-0.511779	-0.644046	0.0767426	-0.17517	0.383971	0.707698	0.586617	0.212529	0.298675	0.174929	0.303472	0.00102256	1.28e-05	0.646991	0.292841	0.0173163	6.74e-07	0.000108546	0.200177	0.0685337	0.293517
LOC100056232	LOC100056232	LOC100056232	chr7:50275627-50279940	blue	0.760601	3e-08	0.0523141	-0.539303	-0.80441	0.161262	-0.342874	0.282454	0.876379	0.735546	0.305308	0.503088	0.154801	0.755096	0.000476122	1.17e-09	0.333431	0.0350857	0.0857629	5.65e-13	1.44e-07	0.0623274	0.00128481	0.353412
ACP5	ACP5	ACP5	chr7:50593390-50597109	blue	0.528157	0.000653961	0.212848	-0.206737	-0.578712	0.286219	-0.307663	0.221644	0.653984	0.65175	0.392014	0.340716	-0.0608104	0.199487	0.213004	0.000141184	0.0814928	0.0602349	0.181103	8.48e-06	9.32e-06	0.0149277	0.0363275	0.716848
ECSIT	ECSIT	ECSIT	chr7:50626716-50641217	blue	0.31355	0.0552454	0.0037608	-0.107309	-0.430511	0.23121	-0.0733093	0.16446	0.534223	0.567638	0.286366	0.148938	-0.0824495	0.982122	0.521358	0.006975	0.162513	0.66182	0.323802	0.000550969	0.000201782	0.08133	0.372158	0.622639
PRKCSH	PRKCSH	PRKCSH	chr7:50677313-50691400	blue	0.782309	6.6e-09	-0.141436	-0.653453	-0.88354	0.0885478	-0.320592	0.247605	0.949299	0.797819	0.298394	0.504276	0.19098	0.396986	8.67e-06	2.05e-13	0.597047	0.0497172	0.133925	1.12e-19	2e-09	0.0688076	0.00124579	0.250737
TMEM205	TMEM205	TMEM205	chr7:50742827-50745298	blue	-0.267372	0.104626	-0.169281	0.67215	0.448351	-0.302101	0.0756026	-0.300352	-0.612679	-0.396549	0.0624456	0.065904	-0.277677	0.309622	3.81e-06	0.00475666	0.0652704	0.6519	0.0669211	4.34e-05	0.0137079	0.709561	0.694233	0.0914283
SMARCA4	SMARCA4	SMARCA4	chr7:50927156-51011252	blue	-0.126516	0.449113	-0.0908317	-0.252015	0.0135893	0.572583	0.51461	0.224004	0.418868	0.0175502	-0.28584	-0.161896	0.614523	0.587582	0.126914	0.935461	0.000172309	0.000948021	0.176382	0.00886003	0.916708	0.0819155	0.331509	4.05e-05
LOC111774290	LOC111774290	LOC111774290	chr7:51010839-51044393	blue	0.364632	0.0243997	0.0102127	-0.196586	-0.431206	0.160614	0.0876513	-0.0421932	0.580954	0.318225	-0.121568	0.210708	0.323239	0.951475	0.236831	0.00687425	0.335402	0.600781	0.801413	0.000131128	0.051524	0.467185	0.204151	0.0477581
YIPF2	YIPF2	YIPF2	chr7:51052609-51057130	blue	0.561114	0.000247582	0.122785	-0.199828	-0.518066	0.284774	-0.40322	0.0924383	0.596498	0.674377	0.441966	0.459629	-0.123613	0.462706	0.229035	0.000863592	0.0831126	0.0120674	0.580964	7.74e-05	3.45e-06	0.00546767	0.00369499	0.459672
CARM1	CARM1	CARM1	chr7:51057340-51095034	blue	0.231646	0.161699	0.0171546	-0.365727	-0.275605	0.555912	0.18295	0.308385	0.626442	0.367529	0.0224709	0.0826524	0.388594	0.91858	0.0239427	0.0939735	0.000290556	0.271585	0.0596043	2.58e-05	0.0232063	0.893474	0.62178	0.0159069
QTRT1	QTRT1	QTRT1	chr7:51197554-51207251	blue	0.308907	0.0591519	0.198717	-0.197348	-0.437775	0.508125	0.000837111	0.0316128	0.707284	0.523995	0.155077	0.0718109	0.219713	0.231687	0.234984	0.00598279	0.00112641	0.99602	0.850554	6.89e-07	0.000734191	0.352544	0.668332	0.185031
ATG4D	ATG4D	ATG4D	chr7:51303005-51308802	blue	-0.421478	0.00840338	0.305537	0.59349	0.539358	-0.101999	-0.03504	-0.494766	-0.658236	-0.276979	0.150739	-0.262464	-0.532384	0.0621214	8.59e-05	0.000475357	0.54229	0.834566	0.0015899	7.07e-06	0.0922792	0.366338	0.111398	0.000580539
CDC37	CDC37	CDC37	chr7:51393790-51402836	blue	-0.132525	0.427687	0.24955	-0.0381681	-0.121283	0.610948	0.331384	-0.0060583	0.466575	0.133208	-0.343857	-0.219104	0.37845	0.130798	0.820029	0.468237	4.62e-05	0.0421156	0.971204	0.0031493	0.425288	0.034532	0.186284	0.0191355
ICAM3	ICAM3	ICAM3	chr7:51441706-51447431	blue	-0.598989	7.09e-05	0.0822178	0.492356	0.72774	-0.0674273	0.0607987	-0.423703	-0.821948	-0.592323	-0.172461	-0.334933	-0.287099	0.62362	0.00168943	2.26e-07	0.68752	0.716901	0.00803015	2.51e-10	8.94e-05	0.300487	0.039832	0.0805197
FDX1L	FDX1L	FDX1L	chr7:51461520-51466274	blue	0.632857	2.01e-05	0.0648899	-0.461862	-0.787504	0.323431	-0.27096	0.192316	0.935872	0.746577	0.204875	0.362276	0.197933	0.698716	0.00351121	4.47e-09	0.0476186	0.0998758	0.247373	6.9e-18	7.37e-08	0.217245	0.0254072	0.233571
ICAM1	ICAM1	ICAM1	chr7:51481047-51489820	blue	0.82144	2.63e-10	-0.247625	-0.647199	-0.904724	-0.0331311	-0.4334	0.151597	0.891392	0.81183	0.379297	0.541799	0.0997409	0.133892	1.13e-05	6.61e-15	0.843463	0.00656457	0.363584	6.24e-14	6.22e-10	0.0188463	0.000442789	0.551313
MRPL4	MRPL4	MRPL4	chr7:51497849-51504579	blue	0.721398	3.22e-07	-0.037859	-0.492288	-0.832358	0.186451	-0.254316	0.315586	0.926502	0.849972	0.380012	0.358439	0.0712461	0.821463	0.00169233	9.3e-11	0.262361	0.123366	0.0535991	7.43e-17	1.47e-11	0.0186052	0.0271215	0.670793
S1PR2	S1PR2	S1PR2	chr7:51504832-51522264	blue	0.835425	6.85e-11	-0.18982	-0.64799	-0.902952	0.0302994	-0.379264	0.252117	0.937198	0.760236	0.327046	0.588131	0.240684	0.25368	1.09e-05	9.08e-15	0.856697	0.0188575	0.126755	4.79e-18	3.08e-08	0.045049	0.000103134	0.145501
P2RY11	P2RY11	P2RY11	chr7:51591201-51598045	blue	0.501582	0.00133586	0.0937672	-0.161895	-0.543483	0.208804	-0.0810267	0.234219	0.682009	0.660509	0.394399	0.233683	0.0179647	0.575515	0.331511	0.000421491	0.208364	0.628675	0.156961	2.42e-06	6.4e-06	0.0142752	0.157939	0.914748
C7H19orf66	C7H19orf66	C7H19orf66	chr7:51606098-51610502	blue	0.673741	3.55e-06	0.156828	-0.493935	-0.779818	0.333935	-0.30618	0.399979	0.921295	0.776718	0.2693	0.394832	0.15027	0.347066	0.00162363	7.92e-09	0.0404638	0.061546	0.0128423	2.44e-16	9.9e-09	0.102052	0.0141593	0.36785
PIN1	PIN1	PIN1	chr7:51772290-51784953	blue	0.308216	0.0597513	0.173374	-0.376394	-0.508881	0.523691	0.063238	0.113345	0.816426	0.513626	-0.0556741	0.0419334	0.367319	0.297895	0.0198525	0.00110418	0.000740391	0.706039	0.498054	4.15e-10	0.000973372	0.739896	0.802611	0.0232913
LOC100059326	LOC100059326	LOC100059326	chr7:51988864-52077371	blue	0.543417	0.000422302	0.213653	-0.406696	-0.591314	0.441436	-0.308677	0.139639	0.764583	0.604247	0.199617	0.43166	0.17798	0.197752	0.0112806	9.25e-05	0.00553057	0.0593504	0.403075	2.3e-08	5.89e-05	0.229537	0.00680914	0.285043
LOC100059554	LOC100059554	LOC100059554	chr7:52105232-52120224	blue	0.554178	0.000306307	-0.00617764	-0.221011	-0.542047	0.135568	-0.146834	0.0519837	0.64442	0.455277	0.14527	0.613923	0.273552	0.970637	0.182385	0.000439583	0.417057	0.379028	0.756596	1.26e-05	0.00407731	0.384181	4.14e-05	0.0965478
BUB3	BUB3	BUB3	chr1:9774012-9795792	blue	-0.105606	0.528028	0.0855863	-0.245148	-0.0650179	0.740932	0.587455	0.25281	0.560587	0.0895372	-0.431808	-0.292884	0.63348	0.609418	0.137954	0.69815	1.04e-07	0.000105518	0.12568	0.000251656	0.592939	0.00678815	0.0743405	1.96e-05
NMB	NMB	NMB	chr1:93381717-93390740	blue	-0.706738	7.08e-07	0.00481667	0.580872	0.83254	-0.141248	0.357992	-0.239725	-0.887477	-0.7294	-0.222095	-0.420887	-0.182306	0.977104	0.000131483	9.14e-11	0.39762	0.0273276	0.147161	1.14e-13	2.05e-07	0.180194	0.00850502	0.273306
C7H11orf54	C7H11orf54	C7H11orf54	chr7:55408045-55430502	blue	0.775811	1.06e-08	-0.0999061	-0.661121	-0.889793	0.12011	-0.269851	0.317508	0.975231	0.767714	0.228082	0.440607	0.264338	0.55065	6.23e-06	8.01e-14	0.472585	0.101325	0.0520813	3.49e-25	1.86e-08	0.168433	0.0056304	0.108773
BLM	BLM	BLM	chr1:93757663-93855103	blue	0.218636	0.187248	0.0286444	-0.481233	-0.398898	0.45115	0.318309	0.175299	0.758332	0.233057	-0.305182	0.0521059	0.710304	0.86445	0.00222328	0.01311	0.00447114	0.0514585	0.292481	3.49e-08	0.159088	0.0624415	0.756041	5.87e-07
FURIN	FURIN	FURIN	chr1:93892324-93903517	blue	0.100279	0.549155	-0.0560686	-0.528434	-0.297219	0.525839	0.279653	0.0197991	0.68224	0.0933175	-0.453955	-0.0223745	0.823064	0.738117	0.00064891	0.0699589	0.000697633	0.0890508	0.90608	2.39e-06	0.577357	0.0042	0.893928	2.27e-10
CTSC	CTSC	CTSC	chr7:59885962-59922443	blue	0.556843	0.000282408	-0.164842	-0.552016	-0.695043	0.165057	-0.00320584	0.265027	0.878135	0.454693	-0.0366381	0.41096	0.569806	0.322666	0.000327004	1.28e-06	0.322025	0.98476	0.10782	4.43e-13	0.00413117	0.827132	0.0103755	0.000188348
MAN2A2	MAN2A2	MAN2A2	chr1:93922473-93941475	blue	0.640862	1.46e-05	-0.131898	-0.681473	-0.767623	0.26011	-0.121605	0.267261	0.965263	0.643766	0.0991598	0.383485	0.444753	0.429896	2.48e-06	1.87e-08	0.114762	0.467049	0.104774	1.42e-22	1.3e-05	0.553646	0.0174705	0.00514672
HIKESHI	HIKESHI	HIKESHI	chr7:61560507-61598256	blue	0.524001	0.000734065	0.0355743	-0.441446	-0.706907	0.0628485	-0.0290338	0.348769	0.780754	0.634784	0.0885239	0.108884	0.132597	0.832079	0.00552943	7.02e-07	0.70777	0.862625	0.0318705	7.39e-09	1.87e-05	0.597147	0.515226	0.427435
EED	EED	EED	chr7:61618447-61648498	blue	0.681552	2.47e-06	-0.209047	-0.522801	-0.745014	0.128172	-0.0747732	0.318977	0.892848	0.662333	0.168659	0.455885	0.333652	0.207823	0.000758782	8.12e-08	0.443149	0.655481	0.0509446	4.96e-14	5.91e-06	0.31143	0.00402191	0.0406441
SYTL2	SYTL2	SYTL2	chr7:62004718-62112414	blue	-0.525854	0.000697342	0.507135	0.549119	0.608516	0.180159	0.182533	-0.267012	-0.590465	-0.350091	-0.0420189	-0.372683	-0.356166	0.00115611	0.000356703	5.05e-05	0.279093	0.272699	0.105111	9.53e-05	0.0311836	0.802216	0.0212035	0.0281819
TMEM126A	TMEM126A	TMEM126A	chr7:62143658-62151969	blue	0.641931	1.4e-05	-0.0293049	-0.56032	-0.798102	0.277386	-0.11748	0.263126	0.978235	0.727375	0.140425	0.329868	0.301804	0.861354	0.000253751	1.96e-09	0.0917821	0.482404	0.110466	3.49e-26	2.3e-07	0.400403	0.0431227	0.0655487
TMEM126B	TMEM126B	TMEM126B	chr7:62162998-62169972	blue	0.380338	0.0184962	0.257685	-0.0693652	-0.473613	0.118756	-0.024999	0.232784	0.549154	0.447605	0.143943	0.15642	0.0579379	0.118306	0.679012	0.00266948	0.477627	0.88157	0.159592	0.000356332	0.00483539	0.388587	0.34834	0.729709
UNC45A	UNC45A	UNC45A	chr1:93950339-93964799	blue	0.531414	0.000596713	0.0154256	-0.578617	-0.699325	0.226685	-0.0800608	0.392089	0.838558	0.661424	0.111498	0.142785	0.205457	0.926763	0.000141625	1.04e-06	0.171127	0.632786	0.0149068	4.98e-11	6.15e-06	0.50513	0.392454	0.215914
CCDC90B	CCDC90B	CCDC90B	chr7:64114241-64132445	blue	0.62855	2.38e-05	0.0402443	-0.432935	-0.767084	0.216337	-0.166516	0.327346	0.869402	0.687269	0.220979	0.348363	0.199719	0.810414	0.00662919	1.94e-08	0.192044	0.317707	0.0448409	1.43e-12	1.88e-06	0.182449	0.0320837	0.229294
RCCD1	RCCD1	RCCD1	chr1:93964899-94004390	blue	0.339822	0.036852	-0.0350785	-0.394608	-0.538115	0.170174	-0.00991062	0.114967	0.675773	0.311748	-0.0822032	0.215708	0.4567	0.834386	0.0142193	0.000492766	0.307039	0.952909	0.491885	3.23e-06	0.0567363	0.623682	0.193372	0.00394868
PRCP	PRCP	PRCP	chr7:64405214-64469781	blue	0.706298	7.25e-07	-0.0264114	-0.651254	-0.832839	0.239117	-0.229648	0.325247	0.976221	0.770368	0.203569	0.374444	0.259334	0.87493	9.52e-06	8.87e-11	0.148221	0.16545	0.0463137	1.69e-25	1.55e-08	0.220254	0.0205531	0.115887
NARS2	NARS2	NARS2	chr7:68139105-68241763	blue	0.677464	2.99e-06	-0.0318847	-0.559406	-0.785123	0.248481	-0.129621	0.354347	0.955568	0.71996	0.209482	0.387532	0.31554	0.849283	0.000261014	5.35e-09	0.132509	0.437971	0.0290542	1.1e-20	3.49e-07	0.206855	0.0162219	0.0536362
ALG8	ALG8	ALG8	chr7:68523819-68547398	blue	0.507499	0.00114511	-0.0431518	-0.461322	-0.573748	0.0834955	0.0883039	0.361117	0.735123	0.563741	0.0764427	0.232281	0.243043	0.796994	0.00355494	0.000165959	0.618217	0.598062	0.0259154	1.47e-07	0.000228122	0.648281	0.160521	0.141476
LOC100630892	LOC100630892	LOC100630892	chr7:68558520-68566297	blue	0.642506	1.37e-05	0.0519349	-0.361718	-0.769815	0.126811	-0.232781	0.293562	0.821609	0.828828	0.381251	0.232163	-0.0670923	0.756818	0.0256507	1.61e-08	0.448047	0.159596	0.0736422	2.59e-10	1.31e-10	0.0181935	0.160739	0.688994
VPS33B	VPS33B	VPS33B	chr1:94022160-94040357	blue	0.614185	4.1e-05	-0.229192	-0.665236	-0.752333	0.130975	-0.0792656	0.249518	0.897635	0.626239	0.0861291	0.280766	0.378571	0.166314	5.2e-06	5.14e-08	0.433159	0.636178	0.130849	2.27e-14	2.6e-05	0.607142	0.0877327	0.0190939
AAMDC	AAMDC	AAMDC	chr7:68708061-68744411	blue	-0.654634	8.25e-06	0.0125519	0.503472	0.803016	-0.216623	0.284167	-0.357719	-0.887217	-0.772675	-0.29813	-0.299856	-0.0953043	0.940379	0.0012721	1.31e-09	0.191444	0.0837999	0.0274537	1.19e-13	1.32e-08	0.0690647	0.0673944	0.569242
ACER3	ACER3	ACER3	chr7:69488908-69639394	blue	0.773046	1.29e-08	-0.118258	-0.618757	-0.876719	0.0620689	-0.284145	0.358943	0.939259	0.815625	0.317886	0.435939	0.148805	0.47949	3.46e-05	5.39e-13	0.711238	0.0838243	0.0268913	2.67e-18	4.45e-10	0.0517864	0.00622122	0.37259
GVQW3	GVQW3	GVQW3	chr7:70059149-70067240	blue	-0.395114	0.0140845	-0.217225	0.442768	0.611485	-0.440958	0.155991	-0.00114043	-0.801144	-0.491092	0.0300217	-0.184671	-0.344646	0.190181	0.00537363	4.53e-05	0.00558791	0.349679	0.994578	1.53e-09	0.00174377	0.857997	0.267025	0.034093
GDPGP1	GDPGP1	GDPGP1	chr1:94063288-94071774	blue	0.74864	6.48e-08	-0.233963	-0.613837	-0.847845	-0.0103952	-0.2342	0.279376	0.886117	0.755488	0.339655	0.399976	0.180465	0.157427	4.16e-05	1.86e-11	0.95061	0.156995	0.089381	1.4e-13	4.2e-08	0.0369512	0.0128431	0.278263
MOGAT2	MOGAT2	MOGAT2	chr7:70657664-70675079	blue	-0.821912	2.52e-10	0.389669	0.622796	0.871766	0.259753	0.348742	-0.35761	-0.793473	-0.735225	-0.402763	-0.544104	-0.0901958	0.0155935	2.97e-05	1.05e-12	0.115278	0.0318845	0.0275044	2.82e-09	1.46e-07	0.0121741	0.000413867	0.590211
SERPINH1	SERPINH1	SERPINH1	chr7:70786523-70796691	blue	0.833039	8.7e-11	-0.285042	-0.675603	-0.890725	-0.0610683	-0.385493	0.18686	0.877761	0.794764	0.366679	0.540775	0.11388	0.0828104	3.26e-06	6.93e-14	0.715697	0.0168413	0.261297	4.67e-13	2.55e-09	0.0235513	0.000456197	0.496016
GDPD5	GDPD5	GDPD5	chr7:70827848-70913604	blue	0.447264	0.00487173	-0.422434	-0.576536	-0.543266	-0.115708	0.0061306	0.198011	0.622478	0.238476	-0.122109	0.376159	0.556755	0.00824122	0.000151599	0.000424182	0.489078	0.97086	0.233382	3.01e-05	0.149343	0.465192	0.0199356	0.000283169
SLCO2B1	SLCO2B1	SLCO2B1	chr7:71102462-71151449	blue	0.224893	0.174626	-0.25937	-0.254968	-0.295314	0.0162314	0.14353	0.0627632	0.432686	-0.0434437	-0.249499	0.350327	0.680184	0.115835	0.122375	0.0718592	0.922948	0.389961	0.708149	0.00666398	0.79565	0.13088	0.0310625	2.63e-06
SEMA4B	SEMA4B	SEMA4B	chr1:94076040-94111053	blue	-5.56e-05	0.999736	0.328356	-0.0907275	-0.115974	0.688337	0.160294	0.0677499	0.482757	0.183843	-0.244116	0.0167838	0.395759	0.0441467	0.588013	0.488072	1.79e-06	0.336378	0.686101	0.00214231	0.269212	0.139673	0.920334	0.0139142
SPCS2	SPCS2	SPCS2	chr7:71261028-71281485	blue	0.634084	1.92e-05	0.0331245	-0.425436	-0.756589	0.343242	-0.211179	0.173031	0.929044	0.712149	0.194256	0.425283	0.249675	0.843494	0.00774932	3.91e-08	0.0348779	0.203118	0.298868	4.03e-17	5.33e-07	0.242546	0.00777372	0.1306
POLD3	POLD3	POLD3	chr7:71518965-71559636	blue	0.180213	0.278944	0.166904	-0.298321	-0.293992	0.671885	0.281688	0.184525	0.714845	0.316026	-0.220614	0.104624	0.544731	0.316563	0.0688786	0.0732014	3.86e-06	0.0866534	0.267409	4.61e-07	0.0532484	0.18319	0.531892	0.000406298
LIPT2	LIPT2	LIPT2	chr7:71616929-71619174	blue	0.546062	0.000390648	0.0524874	-0.354609	-0.707678	0.269941	-0.0904761	0.150128	0.865804	0.542964	0.036881	0.391073	0.372083	0.75431	0.0289275	6.75e-07	0.101207	0.589052	0.368305	2.26e-12	0.000427947	0.826004	0.0151919	0.021429
KCNE3	KCNE3	KCNE3	chr7:71631456-71642697	blue	0.691183	1.55e-06	-0.0639592	-0.650009	-0.809873	0.268766	-0.198489	0.339836	0.982645	0.72685	0.144672	0.3786	0.33374	0.702839	1e-05	7.36e-10	0.10276	0.232234	0.0368438	6.14e-28	2.37e-07	0.386161	0.0190841	0.0405884
PGM2L1	PGM2L1	PGM2L1	chr7:71687721-71756802	blue	-0.163937	0.325366	-0.167799	0.30492	0.38775	-0.412657	0.012535	-0.0255729	-0.554037	-0.421806	-0.0239703	0.0338844	-0.0999552	0.313938	0.0626784	0.0161568	0.010033	0.940459	0.878871	0.000307616	0.00834741	0.886411	0.83995	0.550454
UCP3	UCP3	UCP3	chr7:72032723-72047756	blue	-0.717073	4.09e-07	0.127076	0.58503	0.79851	-0.0893319	0.27785	-0.273136	-0.824017	-0.732988	-0.292228	-0.415793	-0.0778669	0.447091	0.000114489	1.89e-09	0.59379	0.0912183	0.0970764	2.07e-10	1.67e-07	0.0750224	0.00942524	0.642164
IDH2	IDH2	IDH2	chr1:94160873-94176137	blue	0.322385	0.0483835	-0.141056	-0.335347	-0.40896	0.115332	0.210238	0.470797	0.561848	0.46743	0.128242	0.00924272	0.124095	0.398268	0.039572	0.010792	0.490501	0.205184	0.00285323	0.000242002	0.00308726	0.442901	0.95608	0.457908
COA4	COA4	COA4	chr7:72133531-72136334	blue	0.627922	2.44e-05	-0.0183892	-0.371504	-0.749976	0.220371	-0.161208	0.247084	0.868705	0.798376	0.303705	0.271009	0.055877	0.912742	0.0216486	5.96e-08	0.183686	0.333595	0.134773	1.56e-12	1.91e-09	0.063785	0.0998122	0.738981
RAB6A	RAB6A	RAB6A	chr7:72223173-72305953	blue	-0.576556	0.000151504	0.305824	0.538821	0.717959	0.08233	0.260797	-0.149276	-0.710352	-0.474696	-0.13665	-0.496389	-0.30907	0.0618643	0.00048281	3.89e-07	0.623145	0.113772	0.371061	5.86e-07	0.00260165	0.413314	0.00152585	0.0590111
FAM168A	FAM168A	FAM168A	chr7:72372296-72557277	blue	-0.757564	3.67e-08	-0.0391655	0.58698	0.8807	-0.155783	0.373006	-0.281648	-0.922528	-0.850487	-0.389483	-0.339237	-0.0352394	0.815407	0.000107225	3.09e-13	0.350329	0.0210829	0.0867002	1.85e-16	1.39e-11	0.0156474	0.0371992	0.833637
STARD10	STARD10	STARD10	chr7:73101304-73131091	blue	-0.605246	5.68e-05	0.119511	0.650135	0.749234	-0.0359903	0.0812066	-0.437687	-0.838651	-0.536992	-0.0712179	-0.301879	-0.393993	0.47481	9.97e-06	6.25e-08	0.830144	0.62791	0.00599405	4.93e-11	0.000508965	0.670916	0.0654782	0.0143844
CLPB	CLPB	CLPB	chr7:73382769-73518555	blue	0.15122	0.364792	-0.411872	-0.45788	-0.236903	0.358367	0.393438	0.442068	0.531675	0.329671	-0.0472294	-0.189946	0.343638	0.0101901	0.00384468	0.152126	0.0271546	0.0145351	0.00545567	0.000592317	0.0432546	0.778271	0.253359	0.0346547
ANAPC15	ANAPC15	ANAPC15	chr7:73616680-73619939	blue	0.267402	0.104585	-0.0789294	-0.328753	-0.389801	0.515124	0.0642407	0.00901842	0.672613	0.464436	0.000281579	0.0454756	0.271267	0.637615	0.0438756	0.0155555	0.000935024	0.701591	0.957145	3.74e-06	0.00330934	0.998661	0.786309	0.0994769
LAMTOR1	LAMTOR1	LAMTOR1	chr7:73625537-73630981	blue	0.510703	0.00105224	0.135893	-0.416139	-0.682135	0.430865	-0.189396	0.14695	0.889904	0.671035	0.105062	0.233703	0.23186	0.415932	0.00936012	2.4e-06	0.00692354	0.254762	0.378646	7.88e-14	4.01e-06	0.530165	0.157904	0.161302
LOC102149481	LOC102149481	LOC102149481	chr7:73628148-73646261	blue	-0.288955	0.0784955	0.123862	0.519502	0.419993	-0.272391	-0.090658	-0.152099	-0.633383	-0.329502	0.0772833	0.0265737	-0.422167	0.458761	0.000830525	0.00866073	0.098028	0.5883	0.361979	1.97e-05	0.0433685	0.644668	0.874167	0.00828618
AP3S2	AP3S2	AP3S2	chr1:94335200-94382799	blue	0.287573	0.0799986	-0.0730395	-0.340947	-0.383405	0.200834	-0.0438663	-0.172947	0.559289	0.141852	-0.145357	0.309109	0.578378	0.662991	0.0361931	0.0174959	0.22665	0.793705	0.299106	0.000261959	0.395587	0.383892	0.0589774	0.000142738
LOC106780875	LOC106780875	LOC106780875	chr7:76669055-76684833	blue	-0.668924	4.41e-06	-0.0358657	0.593944	0.811037	-0.275491	0.338996	-0.294247	-0.899222	-0.787486	-0.292672	-0.292784	-0.0989543	0.830723	8.45e-05	6.66e-10	0.0941144	0.0373427	0.0729408	1.73e-14	4.48e-09	0.0745609	0.0744446	0.554472
LOC111774349	LOC111774349	LOC111774349	chr7:77400744-77404266	blue	-0.681384	2.49e-06	-0.0415091	0.606479	0.825696	-0.301893	0.298676	-0.239006	-0.942038	-0.740476	-0.205638	-0.386499	-0.222445	0.804569	5.44e-05	1.77e-10	0.0654651	0.0685326	0.148413	1.18e-18	1.07e-07	0.2155	0.0165332	0.17949
FAM160A2	FAM160A2	FAM160A2	chr7:77409629-77433482	blue	-0.772744	1.31e-08	0.0847284	0.657967	0.874576	-0.207421	0.312299	-0.315636	-0.969423	-0.804498	-0.294007	-0.42129	-0.196016	0.613022	7.15e-06	7.22e-13	0.21146	0.0562774	0.0535595	1.47e-23	1.16e-09	0.0731856	0.00843561	0.238221
PSTK	PSTK	PSTK	chr1:9967229-10006168	blue	0.745428	7.92e-08	-0.149241	-0.458291	-0.827165	-0.0889294	-0.272584	0.155956	0.820246	0.723934	0.285676	0.46713	0.097185	0.371175	0.00380907	1.54e-10	0.595461	0.09778	0.349787	2.94e-10	2.8e-07	0.0820983	0.00310894	0.561609
SMPD1	SMPD1	SMPD1	chr7:77562131-77566558	blue	0.446046	0.00500353	0.183049	-0.465915	-0.598711	0.382829	-0.176978	0.202839	0.798294	0.448158	-0.0278982	0.323389	0.428151	0.271323	0.00319794	7.16e-05	0.0176803	0.28781	0.221949	1.93e-09	0.00477694	0.86795	0.047649	0.0073264
TRIM3	TRIM3	TRIM3	chr7:77611596-77634343	blue	0.696259	1.21e-06	-0.185936	-0.633107	-0.79162	0.0404005	-0.253202	0.217867	0.869155	0.574375	0.143397	0.547507	0.408171	0.263703	1.99e-05	3.26e-09	0.809691	0.125075	0.188844	1.48e-12	0.000162627	0.390405	0.000374254	0.0109603
ARFIP2	ARFIP2	ARFIP2	chr7:77636692-77641601	blue	0.712763	5.16e-07	-0.0634939	-0.530468	-0.834414	0.180905	-0.255874	0.327734	0.936175	0.744474	0.233283	0.411675	0.232368	0.704903	0.000612853	7.58e-11	0.277073	0.121007	0.0445735	6.35e-18	8.39e-08	0.158672	0.0102301	0.160359
TIMM10B	TIMM10B	TIMM10B	chr7:77641730-77642630	blue	0.590375	9.56e-05	0.117397	-0.390576	-0.732085	0.359861	-0.225946	0.17622	0.902039	0.712507	0.193274	0.394669	0.201787	0.482715	0.0153332	1.76e-07	0.0264757	0.172563	0.289912	1.07e-14	5.23e-07	0.244981	0.0142029	0.224408
ILK	ILK	ILK	chr7:77745134-77751790	blue	0.175273	0.292553	0.0742577	-0.274348	-0.339255	0.370989	0.224132	-0.0900346	0.623819	0.208715	-0.292605	0.244588	0.534031	0.65771	0.0955433	0.0371882	0.0218453	0.176128	0.590878	2.86e-05	0.208562	0.0746303	0.138885	0.000553999
TPP1	TPP1	TPP1	chr7:77753715-77760797	blue	0.743965	8.66e-08	-0.1033	-0.658526	-0.846873	0.223338	-0.30153	0.261162	0.972973	0.734984	0.235273	0.505624	0.315667	0.537125	6.98e-06	2.07e-11	0.177705	0.0658053	0.113248	1.65e-24	1.48e-07	0.155049	0.00120276	0.0535346
MRPL17	MRPL17	MRPL17	chr7:77818904-77820391	blue	0.789986	3.7e-09	-0.0762172	-0.378321	-0.864458	0.0473622	-0.374941	0.153833	0.884058	0.7188	0.339925	0.691562	0.178344	0.649252	0.0191798	2.68e-12	0.777663	0.0203727	0.356466	1.9e-13	3.72e-07	0.0367913	1.53e-06	0.284043
PPFIBP2	PPFIBP2	PPFIBP2	chr7:79045439-79186872	blue	0.547491	0.000374435	-0.150988	-0.356869	-0.582444	-0.071306	-0.252794	0.17107	0.592176	0.30541	0.0397634	0.627691	0.412227	0.365537	0.0278504	0.000124811	0.670532	0.125704	0.30446	8.99e-05	0.0622358	0.812639	2.46e-05	0.0101189
RIC3	RIC3	RIC3	chr7:79810710-79861007	blue	-0.728222	2.2e-07	0.155058	0.65635	0.815831	-0.119223	0.347419	-0.240294	-0.860649	-0.680992	-0.216836	-0.462088	-0.229561	0.352605	7.66e-06	4.37e-10	0.475882	0.0325844	0.146174	4.27e-12	2.53e-06	0.190996	0.00349308	0.165614
TRIM66	TRIM66	TRIM66	chr7:80199668-80258587	blue	-0.416976	0.00920429	0.0195927	0.318983	0.551813	-0.21612	0.0242687	-0.101407	-0.696369	-0.466558	-0.100686	-0.183686	-0.295684	0.907055	0.05094	0.000329017	0.192502	0.885006	0.54465	1.2e-06	0.00315059	0.547527	0.269628	0.0714874
AKIP1	AKIP1	AKIP1	chr7:80445969-80453351	blue	0.709507	6.13e-07	-0.0633847	-0.453191	-0.811861	0.0121703	-0.269138	0.257447	0.844505	0.688467	0.288304	0.485989	0.179481	0.705388	0.00427239	6.2e-10	0.942189	0.102266	0.118659	2.67e-11	1.77e-06	0.0792001	0.00197921	0.280935
TMEM9B	TMEM9B	TMEM9B	chr7:80466974-80491662	blue	0.693168	1.41e-06	-0.0888033	-0.542534	-0.810819	0.0182506	-0.310331	0.122798	0.854765	0.600927	0.107255	0.471881	0.310636	0.595985	0.000433375	6.79e-10	0.913397	0.0579314	0.462657	8.54e-12	6.63e-05	0.521566	0.00278124	0.0576725
NRIP3	NRIP3	NRIP3	chr7:80501754-80525995	blue	0.63781	1.65e-05	-0.165284	-0.582339	-0.72029	0.184602	-0.168548	0.264243	0.864229	0.513095	0.10191	0.456657	0.484797	0.32135	0.000125248	3.43e-07	0.267207	0.311751	0.108905	2.75e-12	0.000987306	0.542643	0.00395248	0.00203806
MRPS11	MRPS11	MRPS11	chr1:95585522-95596939	blue	0.6283	2.41e-05	-0.0506823	-0.526432	-0.781009	0.284043	-0.107148	0.302411	0.953023	0.749213	0.184037	0.26624	0.242556	0.762511	0.000686209	7.26e-09	0.0839401	0.521985	0.0649814	2.93e-20	6.26e-08	0.268699	0.106159	0.1423
AMPD3	AMPD3	AMPD3	chr7:81718433-81763515	blue	-0.755124	4.3e-08	0.0584403	0.73739	0.904769	0.0187083	0.37337	-0.353939	-0.881935	-0.737483	-0.213042	-0.366513	-0.156475	0.727454	1.29e-07	6.56e-15	0.911233	0.0209479	0.0292533	2.59e-13	1.28e-07	0.199069	0.0236191	0.348166
RNF141	RNF141	RNF141	chr7:81764897-81807570	blue	-0.427066	0.00749288	-0.125249	0.338463	0.480392	-0.28058	0.285854	-0.160456	-0.557897	-0.696403	-0.428981	-0.0882907	0.21182	0.453707	0.0376617	0.00226905	0.0879526	0.0818996	0.335883	0.000273428	1.2e-06	0.00720104	0.598117	0.201717
LYVE1	LYVE1	LYVE1	chr7:81836501-81850968	blue	0.259667	0.115403	-0.259939	-0.413021	-0.355071	0.281845	0.160757	0.0242762	0.615575	0.0537039	-0.320636	0.328285	0.789321	0.115009	0.00996076	0.0287046	0.0864705	0.334966	0.884971	3.9e-05	0.748798	0.0496843	0.0441952	3.89e-09
MRPL46	MRPL46	MRPL46	chr1:95597062-95694000	blue	0.584534	0.000116406	-0.0119462	-0.304425	-0.659531	0.157809	-0.168595	0.295191	0.731866	0.731505	0.361257	0.179768	-0.0239791	0.943251	0.0631268	6.68e-06	0.344021	0.311615	0.0719826	1.78e-07	1.82e-07	0.0258534	0.280153	0.886369
EIF4G2	EIF4G2	EIF4G2	chr7:82062956-82075285	blue	0.459033	0.00374548	0.153056	-0.49954	-0.571464	0.537657	-0.0907563	0.252045	0.822948	0.654325	0.102054	0.130138	0.20718	0.358931	0.00140791	0.000178618	0.000499317	0.587893	0.126867	2.29e-10	8.36e-06	0.542072	0.43613	0.212003
COPB1	COPB1	COPB1	chr7:85245938-85276676	blue	0.533469	0.000562926	-0.0252396	-0.441163	-0.612055	0.325434	-0.0310506	0.41258	0.797475	0.6786	0.191902	0.166132	0.153456	0.880438	0.00556334	4.44e-05	0.0461808	0.853182	0.0100484	2.06e-09	2.83e-06	0.248414	0.31884	0.357661
PSMA1	PSMA1	PSMA1	chr7:85285385-85297714	blue	0.248653	0.132234	0.187038	-0.279392	-0.410337	0.507128	0.193909	0.419495	0.697077	0.492764	-0.0659554	-0.123297	0.232804	0.260833	0.0893619	0.0105037	0.00115632	0.243405	0.00874854	1.16e-06	0.0016722	0.694007	0.460828	0.159554
PIK3C2A	PIK3C2A	PIK3C2A	chr7:87650362-87740798	blue	0.702358	8.88e-07	-0.206089	-0.659405	-0.713719	0.0814589	-0.223654	0.389148	0.80775	0.56503	0.223316	0.475245	0.373591	0.214474	6.72e-06	4.9e-07	0.626838	0.177076	0.0157447	8.82e-10	0.00021909	0.177748	0.00256782	0.020866
NUCB2	NUCB2	NUCB2	chr7:87797079-87838767	blue	0.26694	0.105209	0.212486	-0.131822	-0.298765	0.600546	-0.0944268	-0.148433	0.565537	0.391322	0.0974794	0.243739	0.199472	0.20027	0.430164	0.0684468	6.72e-05	0.57282	0.373799	0.000215622	0.0151216	0.560419	0.140305	0.229881
NCR3LG1	NCR3LG1	NCR3LG1	chr7:87852181-87865031	blue	0.508183	0.00112469	0.224416	-0.459321	-0.640893	0.460528	-0.165537	0.381475	0.832288	0.690486	0.201897	0.16646	0.136153	0.175568	0.00372099	1.46e-05	0.00362006	0.320602	0.0181198	9.37e-11	1.61e-06	0.224149	0.317872	0.41503
SAAL1	SAAL1	SAAL1	chr7:88507306-88534528	blue	0.490583	0.00176608	0.0780242	-0.419406	-0.659237	0.160361	0.0975985	0.343937	0.810114	0.590614	0.0415005	0.15081	0.2487	0.641489	0.00876427	6.77e-06	0.336173	0.559938	0.0344872	7.21e-10	9.48e-05	0.804609	0.366108	0.132158
HPS5	HPS5	HPS5	chr7:88737184-88773437	blue	0.287711	0.0798479	-0.102451	-0.52101	-0.283798	0.538777	0.293533	0.440502	0.663642	0.378215	-0.0575209	0.081198	0.476936	0.540494	0.000797017	0.0842191	0.000483427	0.073672	0.00564313	5.58e-06	0.0192161	0.731582	0.627946	0.00246607
GTF2H1	GTF2H1	GTF2H1	chr7:88773406-88808387	blue	0.353375	0.0295298	0.284442	-0.405758	-0.449515	0.682177	0.00159699	0.298866	0.791357	0.531882	0.0117073	0.102874	0.323024	0.0834874	0.0114884	0.00463602	2.4e-06	0.992408	0.0683485	3.33e-09	0.000588859	0.944385	0.538815	0.0479144
TMEM86A	TMEM86A	TMEM86A	chr7:89063186-89070145	blue	0.599899	6.87e-05	-0.0305444	-0.627638	-0.720636	0.370185	-0.0946479	0.24336	0.964127	0.634174	0.0563853	0.355735	0.438337	0.85555	2.47e-05	3.36e-07	0.0221555	0.571917	0.14094	2.5e-22	1.91e-05	0.736691	0.0283867	0.00591132
KLHL25	KLHL25	KLHL25	chr1:97934278-97968216	blue	-0.171969	0.30189	0.229422	-0.0823849	-0.0440619	0.698385	0.357801	0.0298214	0.451866	0.0248779	-0.396987	-0.210451	0.53969	0.165877	0.622912	0.792805	1.09e-06	0.0274157	0.858935	0.00440054	0.88214	0.0135947	0.204717	0.000470811
PRMT3	PRMT3	PRMT3	chr7:90248139-90383628	blue	0.560656	0.000251122	0.041661	-0.13213	-0.580883	0.161759	-0.17662	0.118352	0.679796	0.535905	0.285934	0.452304	0.18085	0.803868	0.429079	0.000131439	0.331924	0.288801	0.479137	2.68e-06	0.000525096	0.0818107	0.00435783	0.27722
FANCF	FANCF	FANCF	chr7:92156028-92157736	blue	-0.536791	0.00051192	-0.0438892	0.66927	0.591146	0.017992	0.367103	-0.157822	-0.567054	-0.474476	-0.174858	-0.38481	-0.130072	0.793599	4.35e-06	9.31e-05	0.91462	0.0233789	0.34398	0.000205546	0.00261531	0.293714	0.0170529	0.436365
CCDC34	CCDC34	CCDC34	chr7:96028814-96052598	blue	0.58598	0.000110896	0.0162361	-0.443888	-0.693165	0.160038	-0.0125027	0.301268	0.837952	0.668848	0.216204	0.249401	0.210425	0.922926	0.00524457	1.41e-06	0.33716	0.940612	0.0660525	5.3e-11	4.43e-06	0.192324	0.131036	0.204773
QSER1	QSER1	QSER1	chr7:100701095-100776947	blue	0.63323	1.98e-05	-0.329382	-0.534218	-0.547331	-0.100845	-0.157621	0.294355	0.582574	0.451898	0.249501	0.571478	0.273885	0.0434496	0.000551054	0.000376224	0.546894	0.344602	0.0728308	0.000124272	0.00439738	0.130876	0.000178539	0.0961269
DGCR6L	DGCR6L	DGCR6L	chr8:52649-59380	blue	0.64206	1.39e-05	0.05286	-0.430694	-0.761229	0.105589	-0.298351	0.350844	0.770728	0.80344	0.438435	0.263365	-0.121483	0.75262	0.00694834	2.88e-08	0.528092	0.068849	0.0307978	1.51e-08	1.27e-09	0.00589894	0.11013	0.467498
LOC111774802	LOC111774802	LOC111774802	chr8:391305-426974	blue	-0.631588	2.12e-05	0.0734663	0.696155	0.705382	-0.355558	0.154013	-0.414324	-0.904712	-0.636093	-0.114716	-0.289453	-0.371074	0.661139	1.22e-06	7.6e-07	0.0284709	0.355897	0.0097058	6.63e-15	1.77e-05	0.492837	0.0779584	0.0218126
UFD1	UFD1	UFD1	chr8:808998-832919	blue	0.672205	3.81e-06	0.0663145	-0.560693	-0.78176	0.269107	-0.228109	0.353137	0.915965	0.773699	0.22116	0.25242	0.151409	0.692422	0.000250836	6.87e-09	0.102308	0.168381	0.0296471	7.59e-16	1.23e-08	0.182082	0.126284	0.364186
C8H22orf39	C8H22orf39	C8H22orf39	chr8:834809-840830	blue	-0.864939	2.52e-12	0.330395	0.732579	0.920231	0.198927	0.436943	-0.399644	-0.826522	-0.781996	-0.415094	-0.56478	-0.070299	0.0427701	1.71e-07	3.08e-16	0.231184	0.00608991	0.0129246	1.64e-10	6.75e-09	0.00955784	0.000220814	0.674927
MRPL40	MRPL40	MRPL40	chr8:842595-846420	blue	-0.685887	2.01e-06	0.180045	0.607254	0.821693	-0.0308656	0.371838	-0.371495	-0.810753	-0.737795	-0.263458	-0.349953	-0.0707375	0.279402	5.29e-05	2.57e-10	0.854048	0.0215216	0.0216517	6.82e-10	1.26e-07	0.11	0.0312549	0.673012
CCDC74B	CCDC74B	CCDC74B	chr8:1606563-1612990	blue	-0.0832229	0.619368	-0.274867	0.306217	0.192893	-0.752378	-0.19451	-0.159481	-0.586553	-0.361436	0.110132	0.172747	-0.292515	0.094892	0.0615132	0.245932	5.12e-08	0.241919	0.338867	0.00010878	0.0257747	0.510392	0.299674	0.074724
KLHL22	KLHL22	KLHL22	chr8:1688764-1725110	blue	-0.35045	0.0309991	-0.275524	0.310179	0.40411	-0.530574	0.202731	-0.132052	-0.582309	-0.642079	-0.289429	-0.0271143	0.12342	0.0940734	0.0580604	0.0118615	0.000611037	0.222202	0.429353	0.000125371	1.39e-05	0.0779847	0.871629	0.460377
SPECC1L	SPECC1L	SPECC1L	chr8:2750520-2886479	blue	0.532016	0.000586623	-0.299891	-0.657683	-0.639167	0.111509	-0.0275303	0.177248	0.806029	0.39655	-0.0713988	0.414779	0.604539	0.0673608	7.24e-06	1.57e-05	0.505087	0.869676	0.287062	1.02e-09	0.0137077	0.670127	0.00961817	5.83e-05
GUCD1	GUCD1	GUCD1	chr8:2992366-3005736	blue	-0.571591	0.000177892	0.0990573	0.67019	0.734857	-0.289001	0.0515914	-0.375938	-0.925075	-0.584355	0.00941626	-0.278072	-0.455394	0.554058	4.17e-06	1.5e-07	0.0784459	0.758378	0.0200146	1.04e-16	0.000117108	0.955256	0.0909496	0.00406664
LOC100054251	LOC100054251	LOC100054251	chr8:3678887-3710007	blue	0.872069	1.01e-12	-0.275908	-0.710433	-0.933262	-0.106811	-0.457528	0.311187	0.886482	0.842454	0.411872	0.534434	0.0687176	0.0935978	5.83e-07	1.38e-17	0.523304	0.00387552	0.0572074	1.33e-13	3.32e-11	0.0101902	0.000547665	0.681851
CHCHD10	CHCHD10	CHCHD10	chr8:4715367-4717291	blue	-0.173658	0.297092	0.0642442	0.442488	0.338044	-0.50546	-0.206808	0.0252628	-0.665309	-0.166654	0.406779	-0.100357	-0.662558	0.701575	0.00540625	0.0379141	0.00120791	0.212843	0.880329	5.19e-06	0.3173	0.0112625	0.548843	5.85e-06
THAP7	THAP7	THAP7	chr8:4980335-4982928	blue	0.393518	0.0145134	-0.360005	-0.534633	-0.506557	0.125439	-0.0951678	0.211648	0.610754	0.41811	0.0355214	0.216653	0.284088	0.0264106	0.000544563	0.00117375	0.453015	0.569798	0.202093	4.66e-05	0.00899659	0.832325	0.19138	0.0838898
LZTR1	LZTR1	LZTR1	chr8:4984485-4999720	blue	0.558239	0.000270574	2.14e-05	-0.515741	-0.601926	0.180088	-0.18136	0.209834	0.743543	0.626342	0.235439	0.348669	0.173269	0.999898	0.000919632	6.4e-05	0.279284	0.275845	0.206077	8.89e-08	2.59e-05	0.15475	0.0319229	0.298192
HIC2	HIC2	HIC2	chr8:5247050-5276146	blue	0.135309	0.417957	0.26567	-0.176816	-0.195133	0.720175	0.0224322	0.0895899	0.522755	0.368506	0.081239	0.063198	0.189999	0.106937	0.288259	0.240386	3.45e-07	0.893657	0.59272	0.000759745	0.022815	0.627772	0.706217	0.253223
UBE2L3	UBE2L3	UBE2L3	chr8:5312093-5360335	blue	0.541472	0.000447033	-0.0194305	-0.568563	-0.725473	0.247678	-0.00453134	0.402205	0.899076	0.635447	0.0447015	0.146208	0.326375	0.907821	0.00019595	2.57e-07	0.133807	0.97846	0.0123055	1.78e-14	1.82e-05	0.789864	0.381084	0.0455173
YDJC	YDJC	YDJC	chr8:5364560-5366579	blue	-0.652805	8.91e-06	0.233202	0.703011	0.784537	0.0184423	0.166858	-0.432726	-0.838353	-0.547477	-0.0435974	-0.417825	-0.386265	0.158822	8.59e-07	5.59e-09	0.91249	0.3167	0.00665843	5.09e-11	0.000374595	0.794942	0.0090485	0.0166044
SDF2L1	SDF2L1	SDF2L1	chr8:5377764-5379858	blue	0.133915	0.422814	0.103756	-0.104574	-0.214967	0.628058	-0.053812	-0.194082	0.504143	0.282748	0.0798121	0.0875738	0.28285	0.535318	0.53209	0.194944	2.43e-05	0.748308	0.242977	0.0012501	0.0854236	0.633846	0.601104	0.0853061
MAPK1	MAPK1	MAPK1	chr8:5463316-5568728	blue	-0.348427	0.0320502	0.0977552	0.484359	0.546017	-0.00754076	-0.00175266	-0.0432105	-0.629251	-0.262849	0.2478	-0.218938	-0.457639	0.559305	0.00206005	0.000391162	0.964161	0.991668	0.796723	2.32e-05	0.110855	0.133608	0.186626	0.00386577
PISD	PISD	PISD	chr8:7601438-7639185	blue	0.307452	0.0604197	0.100782	-0.510973	-0.470218	0.662484	0.0726915	0.210964	0.835872	0.42461	-0.107199	0.081695	0.550132	0.547145	0.0010447	0.00289234	5.87e-06	0.664502	0.203589	6.55e-11	0.00788215	0.521786	0.625837	0.000346052
DRG1	DRG1	DRG1	chr8:7783685-7804316	blue	0.373865	0.0207652	0.224529	-0.306027	-0.513743	0.543953	0.071159	0.327306	0.811691	0.577416	0.0281393	0.0687733	0.269351	0.175343	0.0616823	0.000970336	0.000415714	0.671173	0.0448687	6.29e-10	0.000147307	0.866819	0.681607	0.101984
RNF185	RNF185	RNF185	chr8:7945227-7975344	blue	0.451314	0.00445486	0.129891	-0.534358	-0.615145	0.562243	-0.0751551	0.200234	0.909564	0.514975	-0.051682	0.261477	0.495151	0.437009	0.000548857	3.96e-05	0.00023904	0.653831	0.228071	2.7e-15	0.000938796	0.757966	0.112799	0.00157453
MORC2	MORC2	MORC2	chr8:8134004-8172548	blue	0.507977	0.00113082	-0.175043	-0.541777	-0.539806	0.34826	0.0374557	0.437461	0.795615	0.566935	0.139878	0.306255	0.367128	0.293196	0.000443066	0.000469229	0.0321384	0.823335	0.00602303	2.39e-09	0.000206321	0.402262	0.0614796	0.0233685
OSBP2	OSBP2	OSBP2	chr8:8192755-8376388	blue	-0.558891	0.000265193	0.100938	0.599176	0.773821	-0.118997	0.148358	-0.302655	-0.843694	-0.61003	-0.0494022	-0.263161	-0.254334	0.546521	7.05e-05	1.22e-08	0.476728	0.374043	0.064754	2.91e-11	4.78e-05	0.768344	0.110417	0.123339
TCN2	TCN2	TCN2	chr8:8512182-8533480	blue	0.745836	7.72e-08	-0.101114	-0.6518	-0.83634	0.204718	-0.296913	0.19643	0.959596	0.732095	0.202564	0.503343	0.300777	0.54582	9.3e-06	6.25e-11	0.217606	0.0702618	0.237213	2.05e-21	1.76e-07	0.222592	0.00127636	0.0665171
LOC102147456	LOC102147456	LOC102147456	chr8:8569383-8608596	blue	0.516357	0.000904484	-0.230186	-0.301967	-0.430665	-0.0130771	-0.188246	-0.0866937	0.501914	0.279301	0.117529	0.604011	0.372616	0.164435	0.0653958	0.00695251	0.937889	0.257711	0.604779	0.00132445	0.0894707	0.482218	5.94e-05	0.0212286
PES1	PES1	PES1	chr8:8658667-8673571	blue	0.494519	0.00159988	0.0601559	-0.423807	-0.627174	0.48507	0.0155801	0.276866	0.919298	0.608605	0.0945439	0.273849	0.404023	0.719772	0.00801303	2.51e-05	0.00202443	0.926031	0.0924179	3.76e-16	5.03e-05	0.572342	0.0961719	0.0118815
LOC102147986	LOC102147986	LOC102147986	chr8:8896676-8917378	blue	-0.779046	8.37e-09	0.200514	0.779717	0.844444	-0.0761617	0.340774	-0.416285	-0.872044	-0.818262	-0.40643	-0.357787	-0.0810579	0.227406	7.97e-09	2.69e-11	0.64949	0.0362934	0.00933284	1.01e-12	3.52e-10	0.0113392	0.0274225	0.628542
AP1B1	AP1B1	AP1B1	chr8:9619320-9669853	blue	0.21848	0.187572	-0.101813	-0.435206	-0.397364	0.45653	0.226949	0.196501	0.746293	0.185954	-0.26124	0.157785	0.769179	0.54303	0.00631882	0.0134977	0.00396387	0.170615	0.237038	7.5e-08	0.263656	0.113138	0.344096	1.68e-08
RHBDD3	RHBDD3	RHBDD3	chr8:9719263-9725094	blue	0.372832	0.0211478	0.0570506	-0.40682	-0.466441	0.358259	0.00419019	0.0951823	0.71033	0.334516	-0.00689831	0.325555	0.493749	0.733696	0.0112534	0.00315914	0.0272043	0.980081	0.569739	5.87e-07	0.0400953	0.967213	0.0460947	0.00163126
CCDC117	CCDC117	CCDC117	chr8:10116019-10126367	blue	0.570419	0.000184697	-0.177539	-0.356956	-0.483185	-0.00269843	-0.122594	0.355947	0.550558	0.491026	0.309147	0.352857	0.156668	0.286259	0.0278094	0.00212005	0.987172	0.463408	0.0282856	0.000341666	0.00174668	0.0589443	0.0297857	0.347564
TTC28	TTC28	TTC28	chr8:10204840-10801765	blue	-0.55772	0.000274916	-0.130569	0.477978	0.709988	-0.374511	0.263631	-0.257752	-0.866171	-0.668421	-0.167109	-0.276842	-0.206338	0.434599	0.00240519	5.97e-07	0.0205286	0.109759	0.118208	2.16e-12	4.51e-06	0.315961	0.0924469	0.213909
LOC111774821	LOC111774821	LOC111774821	chr8:10801406-10857784	blue	0.745805	7.73e-08	-0.156625	-0.565997	-0.790474	0.036638	-0.320303	0.339575	0.803631	0.782572	0.42336	0.388262	0.011691	0.347698	0.00021252	3.56e-09	0.827133	0.0499352	0.0369985	1.25e-09	6.47e-09	0.00808677	0.0160048	0.944462
PITPNB	PITPNB	PITPNB	chr8:10857878-10921362	blue	0.13359	0.423949	0.195022	-0.32689	-0.222073	0.667038	0.240238	0.208155	0.593009	0.366965	-0.0997834	-0.2268	0.293063	0.240657	0.0451576	0.180237	4.8e-06	0.146272	0.209814	8.73e-05	0.0234351	0.551143	0.170903	0.0741562
HPS4	HPS4	HPS4	chr8:12069679-12096937	blue	0.581832	0.000127373	0.05061	-0.482059	-0.630064	0.34549	-0.168732	0.313599	0.825457	0.6033	0.148652	0.376411	0.300449	0.762841	0.00217908	2.25e-05	0.0336278	0.311216	0.0552058	1.81e-10	6.09e-05	0.373088	0.0198465	0.0668283
MVK	MVK	MVK	chr8:13783407-13804337	blue	0.603909	5.96e-05	0.0441424	-0.504486	-0.704113	0.20995	-0.168207	0.167618	0.856502	0.581051	0.161179	0.405201	0.347661	0.792435	0.001239	8.12e-07	0.20582	0.312746	0.314469	6.98e-12	0.000130709	0.333681	0.0116135	0.0324554
CORO1C	CORO1C	CORO1C	chr8:14408284-14482948	blue	0.434458	0.00641959	-0.360286	-0.486534	-0.582917	0.174294	0.0990584	0.156553	0.778237	0.388088	-0.0659362	0.407257	0.557397	0.0262847	0.0019528	0.000122861	0.295299	0.554054	0.347924	8.88e-09	0.0160565	0.694091	0.0111578	0.000277659
CMKLR1	CMKLR1	CMKLR1	chr8:14730918-14778630	blue	0.51782	0.000869375	-0.196963	-0.69154	-0.651254	0.256406	-0.00335038	0.282472	0.881429	0.445173	-0.136515	0.297383	0.614746	0.235916	1.53e-06	9.52e-06	0.120208	0.984073	0.0857422	2.78e-13	0.00509979	0.413782	0.0697973	4.02e-05
C8H12orf43	C8H12orf43	C8H12orf43	chr8:15640250-15650590	blue	0.427773	0.00738408	-0.0747389	-0.36192	-0.55445	0.371189	0.0216325	0.270015	0.76913	0.615358	0.179334	0.180767	0.197251	0.655629	0.0255622	0.000303786	0.0217686	0.897427	0.101109	1.69e-08	3.93e-05	0.281336	0.277446	0.235218
MLEC	MLEC	MLEC	chr8:15901399-15916088	blue	0.402999	0.0121188	-0.168985	-0.435123	-0.47051	0.446015	0.144657	0.058901	0.779172	0.417903	0.0335257	0.293214	0.518858	0.310481	0.00632991	0.00287252	0.00500687	0.386211	0.725388	8.3e-09	0.00903414	0.841622	0.0740005	0.00084523
RNF10	RNF10	RNF10	chr8:15998692-16030250	blue	-0.78144	7.03e-09	0.107553	0.660276	0.905223	-0.0661586	0.312964	-0.359798	-0.944537	-0.813058	-0.294227	-0.387373	-0.151049	0.520406	6.47e-06	6.04e-15	0.69311	0.0557274	0.0265039	5.43e-19	5.59e-10	0.0729612	0.0162695	0.365342
GATC	GATC	GATC	chr8:16084354-16093218	blue	0.742156	9.67e-08	-0.0319218	-0.409904	-0.819249	0.0704091	-0.236203	0.279898	0.87797	0.777246	0.318992	0.508743	0.0981875	0.84911	0.0105936	3.22e-10	0.674446	0.153376	0.0887602	4.54e-13	9.53e-09	0.0509327	0.00110821	0.55756
PEBP1	PEBP1	PEBP1	chr8:17857390-17863657	blue	0.80302	1.31e-09	-0.0585033	-0.586987	-0.901649	0.148865	-0.384263	0.272868	0.962744	0.831344	0.370516	0.495493	0.148756	0.727172	0.0001072	1.14e-14	0.372395	0.0172242	0.0974172	4.89e-22	1.03e-10	0.0220274	0.00156093	0.372748
IGF1R	IGF1R	IGF1R	chr1:105017680-105309301	blue	-0.765243	2.2e-08	0.0825951	0.590687	0.880444	-0.0436742	0.306346	-0.312276	-0.899493	-0.685853	-0.194389	-0.500294	-0.248431	0.622022	9.46e-05	3.2e-13	0.794589	0.061398	0.0562963	1.66e-14	2.01e-06	0.242217	0.00138092	0.13259
FBXW8	FBXW8	FBXW8	chr8:18743958-18884967	blue	-0.540105	0.000465178	0.222035	0.514875	0.578688	0.0119411	0.304609	-0.0320631	-0.578972	-0.416322	-0.111892	-0.374402	-0.22031	0.180314	0.00094132	0.000141297	0.943276	0.0629598	0.84845	0.000139982	0.00932578	0.503616	0.0205685	0.18381
RBM19	RBM19	RBM19	chr8:21185312-21314617	blue	0.478744	0.00236124	0.0589766	-0.539566	-0.632827	0.510534	-0.00120888	0.260299	0.935114	0.593314	0.0179009	0.229206	0.448157	0.72505	0.0004725	2.02e-05	0.00105694	0.994253	0.114488	8.47e-18	8.64e-05	0.91505	0.166287	0.004777
SDSL	SDSL	SDSL	chr8:21597004-21610807	blue	-0.530295	0.00061586	-0.110774	0.468017	0.597698	-0.352704	0.179861	-0.405423	-0.745366	-0.611642	-0.1888	-0.262319	-0.171912	0.507914	0.00304533	7.42e-05	0.0298615	0.279902	0.0115635	7.95e-08	4.51e-05	0.256288	0.111604	0.302053
PLBD2	PLBD2	PLBD2	chr8:21629752-21652685	blue	0.75084	5.65e-08	-0.0397843	-0.642382	-0.859291	0.23475	-0.362988	0.222444	0.966776	0.775414	0.267497	0.500874	0.238808	0.812542	1.37e-05	5.02e-12	0.155996	0.025099	0.179492	6.43e-23	1.09e-08	0.104457	0.00136046	0.148761
SLC8B1	SLC8B1	SLC8B1	chr8:21664509-21690376	blue	0.683352	2.27e-06	-0.00988027	-0.443439	-0.771168	0.27878	-0.366203	0.0549171	0.888692	0.684924	0.24539	0.640629	0.248957	0.953053	0.00529603	1.47e-08	0.0900948	0.0237463	0.743312	9.49e-14	2.1e-06	0.137553	1.48e-05	0.131745
TPCN1	TPCN1	TPCN1	chr8:21690592-21750208	blue	0.364545	0.0244361	-0.557993	-0.37218	-0.325732	-0.368579	-0.0834952	-0.0146466	0.264288	0.0253905	-0.00638907	0.493371	0.413843	0.000272622	0.0213923	0.0459696	0.022786	0.618218	0.930452	0.108843	0.879729	0.969632	0.00164686	0.00979929
DDX54	DDX54	DDX54	chr8:21783671-21803059	blue	0.515253	0.000931781	-0.085264	-0.497129	-0.631888	0.415767	0.0242102	0.236682	0.910562	0.559048	0.0724878	0.343659	0.494179	0.610771	0.00149741	2.09e-05	0.00943002	0.885282	0.152521	2.23e-15	0.000263916	0.665387	0.0346434	0.00161367
LRRC28	LRRC28	LRRC28	chr1:105582706-105740753	blue	-0.406859	0.0112449	-0.220617	0.39843	0.485364	-0.383541	0.279369	-0.0790921	-0.639761	-0.451336	-0.0928285	-0.345719	-0.229635	0.183184	0.0132272	0.00200986	0.0174524	0.0893899	0.63692	1.53e-05	0.0044527	0.579362	0.0335025	0.165474
PTPN11	PTPN11	PTPN11	chr8:22274496-22361102	blue	0.530279	0.000616137	-0.294934	-0.776297	-0.629694	0.208875	0.0837177	0.507859	0.846631	0.510533	-0.0356776	0.178204	0.510969	0.0722432	1.02e-08	2.28e-05	0.208205	0.61728	0.00113431	2.12e-11	0.00105697	0.831598	0.284427	0.00104481
ERP29	ERP29	ERP29	chr8:22698553-22706330	blue	0.579547	0.000137361	-0.125566	-0.417649	-0.668714	0.286586	-0.137534	0.0945176	0.866738	0.496894	0.0763524	0.556429	0.497436	0.452554	0.0090805	4.46e-06	0.0810863	0.410271	0.572449	2.01e-12	0.00150638	0.648669	0.000286005	0.00148574
LOC102149885	LOC102149885	LOC102149885	chr8:22879078-22881099	blue	-0.824186	2.04e-10	0.234107	0.706663	0.888745	0.143156	0.349103	-0.406873	-0.838896	-0.711181	-0.330685	-0.550765	-0.17399	0.157165	7.11e-07	9.42e-14	0.391213	0.0316959	0.0112418	4.81e-11	5.61e-07	0.0425775	0.000339546	0.296155
SH2B3	SH2B3	SH2B3	chr8:23158758-23196254	blue	0.666301	4.96e-06	-0.105137	-0.710101	-0.808682	0.197891	-0.145651	0.332124	0.960478	0.68174	0.122518	0.369071	0.375484	0.529872	5.94e-07	8.15e-10	0.233672	0.382922	0.0416306	1.39e-21	2.45e-06	0.463686	0.0225912	0.020177
FAM109A	FAM109A	FAM109A	chr8:23213670-23220294	blue	0.380038	0.0185963	0.0299246	-0.388878	-0.422115	0.288377	0.0219245	0.478568	0.581045	0.664065	0.244333	-0.0960413	-0.108343	0.858452	0.0158238	0.0082951	0.0791216	0.89605	0.00237129	0.000130733	5.48e-06	0.13931	0.566246	0.517328
LOC111774653	LOC111774653	LOC111774653	chr8:23590897-23593965	blue	-0.679723	2.69e-06	0.0362455	0.651422	0.804982	-0.322166	0.239696	-0.248588	-0.969326	-0.705817	-0.172253	-0.428183	-0.338873	0.828957	9.45e-06	1.11e-09	0.0485447	0.147212	0.132339	1.56e-23	7.43e-07	0.301079	0.00732145	0.0374157
VPS29	VPS29	VPS29	chr8:23853246-23861411	blue	0.664424	5.39e-06	0.0347352	-0.615992	-0.800077	0.314642	-0.164916	0.329062	0.98678	0.749202	0.162165	0.323239	0.295546	0.835985	3.84e-05	1.67e-09	0.0543574	0.322443	0.0436662	4.73e-30	6.26e-08	0.330695	0.047758	0.0716258
GPN3	GPN3	GPN3	chr8:23870599-23882492	blue	0.601536	6.48e-05	0.281725	-0.169916	-0.63022	0.231817	-0.373665	0.0255428	0.681395	0.762615	0.487309	0.420963	-0.179197	0.0866094	0.307785	2.23e-05	0.161381	0.0208386	0.879012	2.49e-06	2.63e-08	0.00191575	0.0084918	0.281709
ATP2A2	ATP2A2	ATP2A2	chr8:23945520-24004860	blue	0.461228	0.00356256	-0.00854421	-0.559277	-0.521737	0.526559	-0.0302134	0.221758	0.818794	0.554736	0.11679	0.234906	0.389593	0.959396	0.000262058	0.000781293	0.000683796	0.8571	0.180872	3.35e-10	0.000301159	0.484996	0.155713	0.0156156
IFT81	IFT81	IFT81	chr8:24053322-24135313	blue	0.842404	3.34e-11	-0.357328	-0.626069	-0.846512	-0.13147	-0.359769	0.283769	0.81928	0.718878	0.355432	0.643923	0.16654	0.0276358	2.62e-05	2.15e-11	0.431406	0.0265171	0.0842525	3.21e-10	3.7e-07	0.0285312	1.29e-05	0.317636
P2RX4	P2RX4	P2RX4	chr8:24238901-24255229	blue	0.262188	0.111789	-0.0839953	-0.462134	-0.270142	0.560674	0.0325022	0.0927575	0.603975	0.21608	-0.159495	0.22926	0.602615	0.616109	0.00348944	0.100944	0.000250982	0.846399	0.579653	5.95e-05	0.192586	0.338824	0.166185	6.24e-05
PSMD9	PSMD9	PSMD9	chr8:24715829-24736987	blue	0.358599	0.0270482	0.0124024	-0.295572	-0.44798	0.463239	0.0705305	0.265073	0.752185	0.326861	-0.122172	0.31363	0.55866	0.941088	0.0715993	0.00479567	0.00340193	0.673916	0.107757	5.19e-08	0.0451782	0.464959	0.05518	0.000267086
VPS33A	VPS33A	VPS33A	chr8:24980504-25000689	blue	0.308847	0.0592038	0.177833	-0.422974	-0.413837	0.593158	0.194573	0.413904	0.778625	0.467556	-0.0286796	-0.0219292	0.420895	0.28545	0.00815089	0.00980048	8.69e-05	0.241763	0.00978741	8.63e-09	0.00307821	0.864285	0.896028	0.00850364
ARL6IP4	ARL6IP4	ARL6IP4	chr8:25500500-25503426	blue	0.663073	5.72e-06	0.118427	-0.359482	-0.782845	0.107312	-0.276704	0.109343	0.837665	0.764072	0.250962	0.355252	0.0254047	0.478857	0.0266465	6.34e-09	0.521347	0.0926171	0.513446	5.46e-11	2.38e-08	0.128563	0.0286176	0.879662
ASB7	ASB7	ASB7	chr1:106692673-106744380	blue	-0.643227	1.33e-05	-0.0444797	0.553274	0.774008	-0.386369	0.283624	-0.210462	-0.940763	-0.720952	-0.22349	-0.411528	-0.253771	0.790884	0.000314814	1.2e-08	0.0165728	0.084418	0.204691	1.72e-18	3.3e-07	0.177402	0.0102598	0.124199
CDK2AP1	CDK2AP1	CDK2AP1	chr8:25722866-25733041	blue	0.361776	0.0256254	-0.109144	-0.541898	-0.524225	0.243948	0.244603	0.298197	0.774817	0.397234	-0.143851	0.0507396	0.517922	0.514217	0.000441502	0.000729549	0.139954	0.13886	0.0689994	1.13e-08	0.0135312	0.388891	0.762251	0.000866972
TMED2	TMED2	TMED2	chr8:25930295-25939713	blue	0.57429	0.000163072	0.0168081	-0.452514	-0.656696	0.472298	-0.189075	0.183549	0.88866	0.699855	0.242684	0.302115	0.239368	0.920219	0.00433746	7.55e-06	0.00275396	0.255583	0.269993	9.54e-14	1.01e-06	0.142084	0.0652571	0.147782
DDX55	DDX55	DDX55	chr8:25941183-25960008	blue	0.42986	0.00707043	0.041471	-0.571203	-0.564771	0.487809	-0.0407622	0.210951	0.846303	0.536211	-0.0228107	0.144823	0.424168	0.804745	0.000180117	0.00022088	0.00189219	0.808019	0.203616	2.2e-11	0.000520507	0.891873	0.385661	0.00795387
EIF2B1	EIF2B1	EIF2B1	chr8:25957004-25966089	blue	-0.383396	0.0174987	-0.27346	0.263823	0.494468	-0.270011	0.211641	-0.231168	-0.564198	-0.552494	-0.139761	-0.122329	0.0917873	0.0966651	0.109491	0.00160195	0.101115	0.202108	0.162592	0.000224884	0.000322326	0.40266	0.464381	0.583642
GTF2H3	GTF2H3	GTF2H3	chr8:25966160-25984095	blue	0.731425	1.83e-07	-0.0981822	-0.63098	-0.81437	0.213991	-0.196762	0.33785	0.940638	0.80191	0.304248	0.361992	0.186838	0.557581	2.17e-05	4.98e-10	0.197027	0.236405	0.0380312	1.79e-18	1.44e-09	0.0632885	0.025531	0.261354
ZNF664	ZNF664	ZNF664	chr8:26222218-26267630	blue	0.631558	2.12e-05	-0.138314	-0.598622	-0.724525	0.158802	-0.0667196	0.28166	0.895374	0.533867	0.0444006	0.418802	0.500884	0.407595	7.19e-05	2.71e-07	0.340955	0.690636	0.0866862	3.3e-14	0.000556583	0.791247	0.00887186	0.0013601
NCOR2	NCOR2	NCOR2	chr8:26475023-26617252	blue	0.381636	0.0180671	-0.0764733	-0.437374	-0.424805	0.412232	-0.0867601	0.199861	0.677773	0.393155	0.0861366	0.362502	0.44018	0.648149	0.00603415	0.00785061	0.0101179	0.604502	0.228956	2.95e-06	0.0146124	0.607111	0.0253092	0.00568229
LOC111774675	LOC111774675	LOC111774675	chr8:26799969-26804689	blue	0.603677	6.01e-05	-0.224497	-0.674146	-0.715624	0.294239	-0.0757885	0.290634	0.92649	0.580319	0.0755069	0.353686	0.479637	0.175406	3.48e-06	4.42e-07	0.0729489	0.651099	0.0766981	7.45e-17	0.000133907	0.652313	0.0293772	0.00231092
LRRK1	LRRK1	LRRK1	chr1:106991703-107122408	blue	-0.71007	5.95e-07	-0.134388	0.542474	0.814738	-0.136045	0.473345	-0.207366	-0.802202	-0.854842	-0.425383	-0.297008	0.152729	0.421161	0.000434129	4.82e-10	0.415405	0.00268653	0.211585	1.4e-09	8.46e-12	0.00775781	0.0701673	0.359972
DHX37	DHX37	DHX37	chr8:26952468-26985214	blue	-0.0908229	0.587618	-0.0458582	-0.276587	0.0146123	0.585299	0.430723	0.214064	0.405246	0.0150893	-0.306544	-0.203419	0.62028	0.784554	0.0927608	0.930614	0.000113462	0.00694405	0.19687	0.0116033	0.928355	0.0612218	0.220604	3.27e-05
CHSY1	CHSY1	CHSY1	chr1:107211941-107283576	blue	0.583109	0.000122079	-0.0396756	-0.50796	-0.618552	0.107112	-0.311785	-0.115909	0.655986	0.512249	0.156071	0.468646	0.189356	0.813045	0.00113132	3.49e-05	0.522125	0.0567058	0.488319	7.78e-06	0.00100986	0.349429	0.00300085	0.254864
SLC15A4	SLC15A4	SLC15A4	chr8:29123382-29151558	blue	0.226724	0.171052	0.149737	-0.444165	-0.291992	0.566801	-0.0443382	0.0843803	0.587565	0.213572	-0.199501	0.177996	0.52253	0.369571	0.00521307	0.0752691	0.0002072	0.791534	0.614487	0.000105128	0.197926	0.229813	0.285	0.000764457
LOC111775459	LOC111775459	LOC111775459	chr1:107255618-107260619	blue	-0.552292	0.000324291	0.122826	0.414433	0.667173	-0.0677476	0.164379	-0.284206	-0.711292	-0.606824	-0.182267	-0.318058	-0.101184	0.462553	0.00968488	4.77e-06	0.686111	0.324045	0.0837555	5.58e-07	5.37e-05	0.273412	0.051653	0.545537
SNRPA1	SNRPA1	SNRPA1	chr1:107322117-107335128	blue	0.21994	0.184566	0.039337	-0.407879	-0.394761	0.543459	0.331804	0.360747	0.755604	0.438326	-0.100095	-0.121002	0.42326	0.814612	0.0110231	0.0141784	0.000421788	0.0418397	0.0260795	4.17e-08	0.00591273	0.549892	0.469278	0.00810336
ANKLE2	ANKLE2	ANKLE2	chr8:32276933-32307505	blue	0.430349	0.00699858	-0.0685572	-0.514386	-0.462861	0.445394	0.0304898	0.151227	0.771795	0.455601	-0.00272767	0.254188	0.485735	0.682555	0.000953749	0.00343163	0.00507525	0.855806	0.364771	1.4e-08	0.00404771	0.987033	0.123561	0.00199159
LOC100060716	LOC100060716	LOC100060716	chr8:32615112-32646209	blue	-0.690575	1.6e-06	-0.0667266	0.536957	0.841224	-0.198524	0.374393	-0.27388	-0.877795	-0.830846	-0.388364	-0.325698	0.0125968	0.690605	0.00050948	3.78e-11	0.232148	0.0205716	0.096133	4.65e-13	1.08e-10	0.0159747	0.0459941	0.940166
EPB41L3	EPB41L3	EPB41L3	chr8:33556014-33785066	blue	0.199238	0.230441	-0.301571	-0.268582	-0.276527	-0.0354778	0.140673	0.0165135	0.385254	-0.078223	-0.320417	0.399546	0.662452	0.0657674	0.103005	0.0928335	0.832528	0.399563	0.921613	0.0169151	0.640638	0.0498491	0.0129488	5.88e-06
NDUFV2	NDUFV2	NDUFV2	chr8:36992667-37025724	blue	0.629765	2.27e-05	-0.0540006	-0.514091	-0.771185	0.258982	-0.068216	0.323191	0.951591	0.681948	0.162959	0.31926	0.336352	0.747455	0.000961327	1.46e-08	0.1164	0.684053	0.0477929	4.98e-20	2.42e-06	0.328299	0.0507274	0.0389476
RNMT	RNMT	RNMT	chr8:39571967-39603148	blue	0.547552	0.000373759	-0.000256748	-0.329919	-0.525043	0.391503	-0.132915	0.392752	0.711319	0.697323	0.363457	0.240587	0.0221338	0.998779	0.0430881	0.000713216	0.0150707	0.426314	0.0147231	5.57e-07	1.15e-06	0.0248979	0.145668	0.895063
LDLRAD4	LDLRAD4	LDLRAD4	chr8:39645118-40069470	blue	-0.348444	0.032041	-0.195177	0.537008	0.547093	-0.532024	-0.00990528	-0.261055	-0.827689	-0.589687	-0.0775348	0.0104256	-0.266742	0.240276	0.000508725	0.000378889	0.000586492	0.952935	0.113402	1.46e-10	9.78e-05	0.643588	0.950465	0.105477
SEH1L	SEH1L	SEH1L	chr8:40288269-40317006	blue	0.503742	0.0012632	-0.0231783	-0.561196	-0.572425	0.484157	0.0104693	0.350542	0.874055	0.60782	0.12115	0.162467	0.398619	0.890141	0.000246955	0.000173188	0.00207028	0.950258	0.030952	7.75e-13	5.18e-05	0.468731	0.329783	0.0131797
TUBB6	TUBB6	TUBB6	chr8:40894974-40911225	blue	0.743375	8.98e-08	-0.117487	-0.668124	-0.873375	0.174372	-0.279738	0.261709	0.972175	0.803196	0.280309	0.418945	0.207884	0.482377	4.57e-06	8.49e-13	0.29508	0.0889497	0.112469	2.76e-24	1.29e-09	0.0882724	0.00884628	0.210419
IMPA2	IMPA2	IMPA2	chr8:40983531-41040854	blue	-0.787726	4.4e-09	0.180516	0.740111	0.891376	0.018651	0.392643	-0.253416	-0.881398	-0.68672	-0.241648	-0.51189	-0.250922	0.278125	1.09e-07	6.26e-14	0.911504	0.0147533	0.124745	2.8e-13	1.93e-06	0.143846	0.00101954	0.128626
TMEM241	TMEM241	TMEM241	chr8:41582680-41701814	blue	0.490856	0.0017541	-0.0192673	-0.603961	-0.667036	0.367834	-0.0341409	0.140643	0.909106	0.549431	-0.0427816	0.266902	0.474421	0.908592	5.95e-05	4.8e-06	0.0230835	0.838754	0.399666	2.94e-15	0.000353393	0.7987	0.10526	0.00261871
RBBP8	RBBP8	RBBP8	chr8:41926087-42029685	blue	0.0126797	0.939773	0.190421	-0.120477	-0.199749	0.641312	0.357182	0.00029946	0.593985	0.117327	-0.386412	0.0174319	0.59756	0.252153	0.471222	0.229221	1.44e-05	0.0277038	0.998576	8.44e-05	0.482978	0.0165595	0.917268	7.46e-05
LOC100060104	LOC100060104	LOC100060104	chr8:42861949-42872293	blue	0.412643	0.0100357	0.119955	-0.354531	-0.589898	0.470414	0.0344376	0.175132	0.872998	0.51633	-0.0031347	0.241553	0.42829	0.473159	0.0289651	9.71e-05	0.00287901	0.837371	0.292948	8.92e-13	0.000905134	0.985098	0.144007	0.00730523
ABHD3	ABHD3	ABHD3	chr8:43060470-43097131	blue	-0.534807	0.000541865	-0.194355	0.439571	0.61034	-0.555457	0.242397	-0.157234	-0.842757	-0.61426	-0.184811	-0.37332	-0.276008	0.242301	0.00575714	4.73e-05	0.000294619	0.142569	0.345804	3.22e-11	4.09e-05	0.266655	0.0209663	0.0934739
COLEC12	COLEC12	COLEC12	chr8:43927367-44105596	blue	0.535172	0.000536238	-0.45536	-0.403995	-0.557721	-0.262178	-0.275044	-0.0258538	0.468025	0.233534	0.0405198	0.614659	0.366061	0.00406971	0.011888	0.000274908	0.111803	0.0946709	0.87755	0.00304476	0.158212	0.80914	4.03e-05	0.0238048
EMILIN2	EMILIN2	EMILIN2	chr8:46208721-46260313	blue	0.672915	3.68e-06	-0.147992	-0.689617	-0.81757	0.19739	-0.163477	0.311119	0.967114	0.69273	0.171629	0.39681	0.365657	0.375238	1.68e-06	3.74e-10	0.234881	0.326743	0.0572643	5.37e-23	1.44e-06	0.30286	0.0136404	0.023972
MTMR10	MTMR10	MTMR10	chr1:109050308-109098927	blue	-0.526347	0.00068784	-0.0213367	0.53085	0.509482	-0.171625	0.248442	-0.252844	-0.619868	-0.534582	-0.247768	-0.275918	-0.139492	0.898822	0.00060629	0.0010868	0.302871	0.132572	0.125627	3.32e-05	0.000545357	0.133661	0.0935846	0.403573
LOC100051370	LOC100051370	LOC100051370	chr8:46556031-46565044	blue	-0.370723	0.0219476	-0.0998254	0.436821	0.426292	-0.519687	0.0508903	-0.300218	-0.702446	-0.38814	-0.00812612	-0.255306	-0.433641	0.550974	0.00610566	0.00761374	0.000826347	0.761565	0.0670487	8.84e-07	0.016041	0.961381	0.121862	0.00653132
TRPM1	TRPM1	TRPM1	chr1:109109526-109301575	blue	0.688814	1.74e-06	0.279938	-0.390963	-0.729491	0.297577	-0.470498	0.2851	0.777796	0.833996	0.458699	0.416555	-0.132784	0.0887125	0.015223	2.04e-07	0.0696065	0.00287335	0.0827444	9.17e-09	7.91e-11	0.00377394	0.0092824	0.426777
OSBPL1A	OSBPL1A	OSBPL1A	chr8:48891763-48970889	blue	0.833822	8.05e-11	-0.320162	-0.522066	-0.85056	-0.168304	-0.422579	0.256187	0.777108	0.703779	0.324818	0.624778	0.0958089	0.0500413	0.000774264	1.38e-11	0.312463	0.00821693	0.120536	9.63e-09	8.26e-07	0.046619	2.76e-05	0.567189
SS18	SS18	SS18	chr8:50675163-50755535	blue	0.324346	0.0469575	-0.0588262	-0.559886	-0.44174	0.335325	0.319982	0.419947	0.748262	0.388053	-0.215521	-0.0022782	0.516186	0.725724	0.00025718	0.00549449	0.0395862	0.0501782	0.00866878	6.64e-08	0.0160668	0.193768	0.989169	0.000908661
RNF125	RNF125	RNF125	chr8:56219259-56252082	blue	-0.645956	1.19e-05	-0.117276	0.470226	0.775776	-0.261251	0.436652	0.02132	-0.8356	-0.758505	-0.347991	-0.426522	-0.0349295	0.483169	0.00289179	1.06e-08	0.113122	0.00612773	0.898901	6.73e-11	3.45e-08	0.0322805	0.00757772	0.83508
MAPRE2	MAPRE2	MAPRE2	chr8:58761944-58908431	blue	0.676401	3.14e-06	-0.219198	-0.722816	-0.792606	0.120799	-0.241867	0.289735	0.885394	0.659893	0.0882408	0.404129	0.326794	0.186089	2.98e-07	3.02e-09	0.470031	0.143471	0.0776565	1.56e-13	6.58e-06	0.598325	0.0118573	0.0452245
ZNF24	ZNF24	ZNF24	chr8:59045631-59056211	blue	0.551614	0.000330992	-0.11704	-0.604039	-0.58152	0.269222	-0.0525255	0.340974	0.77309	0.527056	0.075676	0.285355	0.394964	0.484059	5.93e-05	0.000128696	0.102155	0.754137	0.0361772	1.28e-08	0.000674377	0.651584	0.0824587	0.0141243
ZNF396	ZNF396	ZNF396	chr8:59072117-59079399	blue	0.764405	2.33e-08	-0.0354163	-0.677391	-0.877277	0.151471	-0.252268	0.368367	0.969801	0.812295	0.299057	0.365369	0.193312	0.832814	3e-06	4.99e-13	0.363989	0.126521	0.0228704	1.18e-23	5.97e-10	0.0681642	0.0240915	0.244889
C8H18orf21	C8H18orf21	C8H18orf21	chr8:59550370-59558737	blue	0.606063	5.52e-05	0.0135565	-0.488963	-0.695662	0.118927	-0.107192	0.411566	0.774367	0.74436	0.271665	0.0647499	0.0055526	0.935617	0.00183883	1.25e-06	0.476987	0.521814	0.010252	1.17e-08	8.45e-08	0.0989616	0.699336	0.973607
ELP2	ELP2	ELP2	chr8:59702581-59747412	blue	0.678957	2.79e-06	-0.0673448	-0.615353	-0.761742	0.25445	-0.118705	0.428654	0.926817	0.784924	0.263405	0.235062	0.196105	0.687883	3.93e-05	2.79e-08	0.123162	0.477817	0.00725017	6.89e-17	5.43e-09	0.110074	0.155431	0.238004
HAUS1	HAUS1	HAUS1	chr8:68613575-68626993	blue	0.396508	0.0137184	-0.0950256	-0.584338	-0.559604	0.203215	0.0274855	0.40413	0.692188	0.512285	0.0166595	-0.0888492	0.236108	0.570377	0.000117173	0.00025943	0.221076	0.869886	0.011857	1.48e-06	0.00100888	0.920922	0.595794	0.153547
PIAS2	PIAS2	PIAS2	chr8:69203639-69312738	blue	0.655618	7.91e-06	0.0861956	-0.542536	-0.754323	0.326867	-0.201304	0.311297	0.920216	0.795076	0.316946	0.246664	0.131683	0.606864	0.000433353	4.52e-08	0.0451736	0.225543	0.0571149	3.09e-16	2.49e-09	0.0525216	0.135458	0.430654
LOC106780944	LOC106780944	LOC106780944	chr8:70114941-70116233	blue	-0.45025	0.0045613	-0.119672	0.496471	0.552101	-0.271304	0.108069	-0.292627	-0.652717	-0.532098	-0.0868648	-0.236344	-0.127679	0.474213	0.00152265	0.000326171	0.0994281	0.518392	0.0746075	8.95e-06	0.000585275	0.604064	0.153123	0.444922
C8H18orf32	C8H18orf32	C8H18orf32	chr8:71505497-71509972	blue	0.381739	0.0180335	0.243861	-0.0202208	-0.411009	0.04349	-0.248738	0.13597	0.353269	0.568821	0.352272	0.0396974	-0.374079	0.140098	0.904089	0.0103656	0.795436	0.132097	0.415663	0.0295818	0.000194352	0.030077	0.812944	0.0206864
MBD2	MBD2	MBD2	chr8:75443275-75513937	blue	0.546536	0.000385199	0.114744	-0.384998	-0.584099	0.190932	-0.317401	0.0473397	0.653121	0.65599	0.241778	0.270336	-0.0162983	0.49273	0.0169944	0.000118111	0.250858	0.0521644	0.777766	8.79e-06	7.78e-06	0.143623	0.100689	0.922632
POLI	POLI	POLI	chr8:75548571-75577398	blue	-0.635463	1.82e-05	-0.040867	0.484253	0.787579	-0.256331	0.267698	-0.289904	-0.889647	-0.770197	-0.291609	-0.343636	-0.110657	0.807535	0.00206539	4.45e-09	0.12032	0.104187	0.077475	8.2e-14	1.57e-08	0.0756692	0.0346559	0.508365
TXNL1	TXNL1	TXNL1	chr8:77565337-77603426	blue	0.552529	0.000321982	0.212187	-0.489452	-0.681584	0.41642	-0.145625	0.343016	0.872435	0.748036	0.209043	0.14043	0.115916	0.200919	0.00181658	2.46e-06	0.00930763	0.383006	0.0350056	9.62e-13	6.73e-08	0.20783	0.400386	0.488294
WDR7	WDR7	WDR7	chr8:77617413-77970529	blue	0.673869	3.53e-06	0.0913966	-0.630761	-0.777981	0.35604	-0.281194	0.390248	0.933239	0.800898	0.294641	0.294705	0.15512	0.585251	2.19e-05	9.04e-09	0.0282413	0.0872308	0.0154269	1.39e-17	1.56e-09	0.0725395	0.0724749	0.352409
SEC11C	SEC11C	SEC11C	chr8:79690919-79702805	blue	0.52851	0.000647522	-0.0900945	-0.267462	-0.613354	0.286056	-0.0701363	0.0936692	0.79352	0.606458	0.180557	0.361133	0.212311	0.59063	0.104504	4.23e-05	0.081674	0.675638	0.575917	2.81e-09	5.44e-05	0.278013	0.0259081	0.200651
CCBE1	CCBE1	CCBE1	chr8:79921420-80158804	blue	0.489887	0.00179704	0.00347144	-0.659869	-0.585933	0.246093	-0.120792	0.421072	0.717366	0.700326	0.154154	0.0194826	0.00837616	0.983497	6.58e-06	0.00011107	0.136394	0.470055	0.00847299	4.02e-07	9.85e-07	0.355452	0.907575	0.960194
PIGN	PIGN	PIGN	chr8:82004461-82136486	blue	0.667581	4.69e-06	-0.212791	-0.64333	-0.778837	-0.000190552	-0.210054	0.224687	0.806047	0.667936	0.191571	0.349123	0.192749	0.199611	1.32e-05	8.5e-09	0.999094	0.20559	0.175031	1.02e-09	4.61e-06	0.249245	0.031685	0.246291
KIAA1468	KIAA1468	KIAA1468	chr8:82136763-82250934	blue	-0.482753	0.00214251	-0.32829	0.120789	0.596957	-0.208915	0.470382	0.0595382	-0.57654	-0.667598	-0.431509	-0.296201	0.254092	0.0441918	0.470067	7.62e-05	0.208117	0.00288122	0.722535	0.000151582	4.68e-06	0.00683083	0.070969	0.123708
TNFRSF11A	TNFRSF11A	TNFRSF11A	chr8:82269608-82323780	blue	0.713767	4.89e-07	-0.347762	-0.615774	-0.745889	-0.107162	-0.235799	0.213023	0.761526	0.584437	0.158085	0.4973	0.282288	0.032402	3.87e-05	7.69e-08	0.52193	0.154101	0.199108	2.83e-08	0.000116784	0.343167	0.00149088	0.0859557
BCL2	BCL2	BCL2	chr8:82938219-83109295	blue	0.129301	0.43911	0.374125	-0.333304	-0.200654	0.689752	0.111444	0.298277	0.526196	0.283879	-0.148077	-0.120671	0.303052	0.0206698	0.0408673	0.227077	1.67e-06	0.505335	0.0689214	0.000690729	0.0841271	0.37496	0.470504	0.0643863
KDSR	KDSR	KDSR	chr8:83115356-83159821	blue	0.8446	2.64e-11	-0.039578	-0.578892	-0.910119	-0.0587424	-0.423459	0.278994	0.877707	0.768799	0.330608	0.547064	0.122645	0.813497	0.000140354	2.42e-15	0.7261	0.00807031	0.0898382	4.71e-13	1.73e-08	0.0426287	0.000379217	0.463218
SERPINB2	SERPINB2	SERPINB2	chr8:83731926-83747833	blue	0.747236	7.08e-08	-0.213782	-0.743891	-0.843025	0.0794111	-0.296966	0.259969	0.909603	0.695137	0.227082	0.455252	0.282815	0.197476	8.7e-08	3.13e-11	0.635557	0.0702093	0.114966	2.68e-15	1.28e-06	0.170358	0.00407962	0.0853461
SERPINB10	SERPINB10	SERPINB10	chr8:83751334-83776895	blue	-0.727992	2.22e-07	0.208359	0.453695	0.733776	-0.0301853	0.270258	-0.162254	-0.787788	-0.644853	-0.231948	-0.568909	-0.233994	0.209357	0.00422453	1.59e-07	0.857231	0.100792	0.330426	4.38e-09	1.24e-05	0.161139	0.000193807	0.157372
SERPINB8	SERPINB8	SERPINB8	chr8:83802772-83818809	blue	0.757234	3.75e-08	-0.00194544	-0.605776	-0.856454	0.259775	-0.334649	0.258584	0.975712	0.824503	0.314613	0.450666	0.176697	0.990751	5.57e-05	7.02e-12	0.115247	0.0400107	0.116982	2.46e-25	1.98e-10	0.0543808	0.00451945	0.288588
HTRA1	HTRA1	HTRA1	chr1:10553001-10604588	blue	0.857313	6.35e-12	-0.211959	-0.6731	-0.923663	-0.0273544	-0.406668	0.237917	0.927248	0.803403	0.357152	0.576655	0.165801	0.201416	3.65e-06	1.44e-16	0.870502	0.0112867	0.150327	6.22e-17	1.27e-09	0.0277176	0.000151012	0.31982
TIMM21	TIMM21	TIMM21	chr8:92116019-92126473	blue	0.698218	1.1e-06	-0.0241994	-0.445217	-0.720893	0.0373336	-0.225386	0.316302	0.780218	0.764967	0.36001	0.442566	0.0337631	0.885332	0.00509497	3.31e-07	0.823902	0.173658	0.05303	7.69e-09	2.24e-08	0.0264083	0.00539721	0.840515
TXNL4A	TXNL4A	TXNL4A	chr8:97266308-97286846	blue	0.528851	0.00064137	-0.136515	-0.335983	-0.701878	0.0820789	-0.0466905	0.278772	0.787404	0.601599	0.130864	0.298298	0.210739	0.413779	0.0391759	9.1e-07	0.624208	0.780738	0.0901053	4.51e-09	6.47e-05	0.433551	0.0689009	0.204083
WWP1	WWP1	WWP1	chr9:2521904-2630003	blue	0.554044	0.000307552	-0.184687	-0.509802	-0.639861	0.00495438	-0.113442	0.215793	0.727249	0.358627	0.0494925	0.485726	0.501279	0.266981	0.00107764	1.52e-05	0.976449	0.497686	0.193191	2.32e-07	0.0270355	0.767932	0.00199203	0.00134636
LOC111774897	LOC111774897	LOC111774897	chr9:2630412-2642404	blue	0.413028	0.00995938	-0.342919	-0.491534	-0.462422	-0.0292789	-0.050918	0.135428	0.528697	0.175106	-0.039849	0.438359	0.537736	0.0350607	0.0017246	0.00346644	0.861476	0.761439	0.417544	0.000644138	0.293019	0.812242	0.00590858	0.000498174
C9H8orf59	C9H8orf59	C9H8orf59	chr9:3398370-3403356	blue	0.645274	1.22e-05	0.0251701	-0.453418	-0.756206	0.303289	-0.202046	0.239988	0.917492	0.706456	0.208165	0.378839	0.245352	0.880765	0.00425078	4.01e-08	0.0641678	0.2238	0.146705	5.52e-16	7.19e-07	0.20979	0.0190023	0.137615
E2F5	E2F5	E2F5	chr9:3403339-3438374	blue	0.751304	5.48e-08	-0.228711	-0.61719	-0.837052	-0.0746098	-0.233045	0.258954	0.859297	0.635221	0.212077	0.544028	0.307042	0.167229	3.67e-05	5.81e-11	0.656187	0.15911	0.116441	5.02e-12	1.83e-05	0.201159	0.000414793	0.0607808
SNX16	SNX16	SNX16	chr9:6293090-6334236	blue	0.845164	2.49e-11	-0.170114	-0.672929	-0.904721	-0.0498017	-0.339368	0.388957	0.907466	0.831851	0.406227	0.457625	0.0993376	0.307213	3.68e-06	6.62e-15	0.766522	0.0371209	0.0158006	4e-15	9.78e-11	0.0113841	0.00386699	0.552932
ZFAND1	ZFAND1	ZFAND1	chr9:6385459-6402151	blue	0.301074	0.0662355	0.276169	0.0916788	-0.327054	0.215628	-0.0784255	0.167003	0.397783	0.442066	0.27348	0.10145	-0.125503	0.093275	0.584088	0.0450436	0.19354	0.639771	0.316274	0.013391	0.00545584	0.0966392	0.544479	0.452782
LOC111774904	LOC111774904	LOC111774904	chr9:6433089-6453761	blue	-0.497632	0.00147833	-0.0819798	0.574035	0.614238	-0.0823243	0.221203	-0.372233	-0.656269	-0.48089	-0.0733873	-0.224307	-0.203623	0.624629	0.000164423	4.1e-05	0.623169	0.181995	0.0213725	7.69e-06	0.00224185	0.661481	0.175782	0.220131
FABP5	FABP5	FABP5	chr9:6694088-6698217	blue	0.704588	7.92e-07	0.00834225	-0.607979	-0.820228	0.306949	-0.253062	0.286726	0.973572	0.811182	0.260434	0.375606	0.189462	0.960355	5.15e-05	2.94e-10	0.0608636	0.12529	0.0809309	1.11e-24	6.58e-10	0.114294	0.0201333	0.254594
LOC111774906	LOC111774906	LOC111774906	chr9:6739929-6744067	blue	-0.385978	0.0166921	-0.186495	0.1786	0.512663	-0.317132	0.191746	-0.232892	-0.589902	-0.63173	-0.30158	-0.091081	0.145739	0.262246	0.283342	0.00099875	0.0523751	0.248805	0.159392	9.71e-05	2.1e-05	0.0657588	0.586553	0.38263
ZNF704	ZNF704	ZNF704	chr9:7040721-7246975	blue	-0.027094	0.871724	-0.104718	0.308642	0.249122	-0.555619	-0.284918	-0.0558403	-0.602491	-0.162772	0.415018	0.185628	-0.579635	0.531523	0.0593807	0.131482	0.000293171	0.0829501	0.739146	6.27e-05	0.328862	0.00957247	0.264511	0.000136961
LOC100058465	LOC100058465	LOC100058465	chr9:7907944-8008178	blue	0.577735	0.000145777	-0.00422336	-0.510648	-0.724597	0.415074	-0.122546	0.235444	0.953171	0.701969	0.172783	0.294817	0.324511	0.979923	0.00105375	2.7e-07	0.00956167	0.463583	0.15474	2.77e-20	9.06e-07	0.299571	0.0723612	0.0468386
ELOC	ELOC	ELOC	chr9:12950337-12969147	blue	0.052416	0.754634	0.303246	-0.255811	-0.228995	0.69847	0.253873	0.0720136	0.609984	0.23951	-0.245046	-0.119262	0.461908	0.0642078	0.121101	0.166689	1.08e-06	0.124043	0.667449	4.79e-05	0.147535	0.138123	0.47574	0.00350751
COPS5	COPS5	COPS5	chr9:18874571-18891121	blue	0.244119	0.139667	0.262524	-0.233425	-0.392483	0.493727	0.227118	0.290655	0.694734	0.491654	-0.0339503	-0.136268	0.223136	0.111313	0.158413	0.0147975	0.00163216	0.170288	0.076676	1.3e-06	0.00171942	0.839642	0.414633	0.178108
LOC111774932	LOC111774932	LOC111774932	chr9:19182901-19192402	blue	-0.584493	0.000116567	0.241283	0.720118	0.674267	0.0575273	0.303653	-0.255399	-0.682028	-0.537541	-0.207416	-0.335301	-0.225744	0.14447	3.46e-07	3.46e-06	0.731553	0.0638326	0.121723	2.41e-06	0.00050098	0.211473	0.0396011	0.172958
RRS1	RRS1	RRS1	chr9:19405142-19406840	blue	0.53303	0.000570005	-0.0233351	-0.402351	-0.606891	0.342627	-0.0812608	0.241987	0.790985	0.697747	0.346739	0.172137	0.136071	0.889402	0.0122711	5.36e-05	0.0352264	0.62768	0.143267	3.43e-09	1.12e-06	0.0329494	0.30141	0.415314
PDE7A	PDE7A	PDE7A	chr9:19905603-20021561	blue	-0.605809	5.57e-05	0.180343	0.624222	0.730959	-0.112728	0.255814	-0.188099	-0.815107	-0.437549	-0.00641016	-0.491569	-0.49257	0.278594	2.81e-05	1.88e-07	0.500411	0.121097	0.25809	4.66e-10	0.00601173	0.969532	0.0017231	0.00168037
ARMC1	ARMC1	ARMC1	chr9:20089370-20126103	blue	0.764094	2.38e-08	-0.147607	-0.682602	-0.84387	0.0521723	-0.266041	0.447953	0.878522	0.848673	0.410824	0.336394	0.0393617	0.376496	2.35e-06	2.86e-11	0.75574	0.10643	0.00479855	4.2e-13	1.7e-11	0.0104035	0.038922	0.814498
YTHDF3	YTHDF3	YTHDF3	chr9:22352809-22391015	blue	0.285847	0.0819081	0.0564921	-0.579033	-0.372347	0.623098	0.0819583	0.419282	0.723074	0.397573	-0.143153	-0.0355289	0.474647	0.73621	0.000139702	0.0213296	2.94e-05	0.62472	0.00878626	2.94e-07	0.0134444	0.391223	0.83229	0.00260469
CYFIP1	CYFIP1	CYFIP1	chr1:114965228-115021335	blue	0.784278	5.7e-09	-0.222197	-0.679823	-0.878024	0.0865679	-0.281265	0.350322	0.957855	0.781863	0.295939	0.491986	0.244376	0.179989	2.68e-06	4.5e-13	0.605305	0.0871473	0.0310646	4.33e-21	6.82e-09	0.0712314	0.00170518	0.139237
SDCBP	SDCBP	SDCBP	chr9:26307385-26346418	blue	0.615268	3.94e-05	0.157846	-0.504403	-0.726035	0.376143	-0.303931	0.280242	0.862588	0.733835	0.21095	0.325888	0.120681	0.343908	0.00124168	2.49e-07	0.0199414	0.0635779	0.0883521	3.37e-12	1.59e-07	0.203619	0.0458598	0.470467
LOC100052888	LOC100052888	LOC100052888	chr9:26346324-26400190	blue	0.778649	8.62e-09	0.0442967	-0.622074	-0.871339	0.240747	-0.386514	0.328608	0.954678	0.858694	0.366175	0.431648	0.0956048	0.791725	3.05e-05	1.11e-12	0.145391	0.0165288	0.0439742	1.56e-20	5.39e-12	0.023758	0.00681085	0.56802
IMPAD1	IMPAD1	IMPAD1	chr9:27441745-27479485	blue	0.852233	1.14e-11	-0.286641	-0.598112	-0.886505	-0.0685303	-0.348268	0.31369	0.883466	0.812431	0.404406	0.561112	0.111254	0.0810256	7.31e-05	1.32e-13	0.682673	0.0321337	0.0551316	2.07e-13	5.9e-10	0.0117938	0.000247593	0.506065
LOC111775614	LOC111775614	LOC111775614	chr1:115239598-115249635	blue	0.790413	3.58e-09	-0.313516	-0.668893	-0.87637	-0.0724825	-0.349435	0.275477	0.860094	0.729119	0.355841	0.53742	0.178472	0.055274	4.42e-06	5.66e-13	0.66541	0.0315229	0.0941321	4.56e-12	2.09e-07	0.028336	0.000502731	0.283694
LOC102147348	LOC102147348	LOC102147348	chr9:29913863-30045229	blue	-0.287984	0.079549	-0.104071	0.380455	0.499785	-0.42003	-0.0388009	-0.321075	-0.717387	-0.488232	0.065508	0.0527637	-0.257694	0.534076	0.0184572	0.0013991	0.00865427	0.817096	0.0493547	4.02e-07	0.0018725	0.695983	0.753057	0.118293
LOC106781130	LOC106781130	LOC106781130	chr9:30131627-30135885	blue	-0.43604	0.00620796	0.276825	0.723707	0.549458	-0.271827	0.0234192	-0.386668	-0.765004	-0.452145	0.00538214	-0.193378	-0.482193	0.0924681	2.83e-07	0.000353107	0.0987529	0.889006	0.0164819	2.24e-08	0.00437325	0.974417	0.244723	0.00217196
MRPL15	MRPL15	MRPL15	chr9:30177073-30213504	blue	-0.470683	0.00286088	0.37089	0.603353	0.607353	0.1524	0.168376	-0.132333	-0.613399	-0.267936	0.0900425	-0.38817	-0.476748	0.0218833	6.08e-05	5.27e-05	0.361019	0.312254	0.428363	4.22e-05	0.103868	0.590845	0.0160322	0.00247722
LOC111774957	LOC111774957	LOC111774957	chr9:30201058-30202236	blue	-0.371303	0.0217251	0.252573	0.412287	0.376852	-0.196952	0.045874	-0.150745	-0.559824	-0.368481	-0.0700492	-0.273296	-0.327207	0.126047	0.0101068	0.0196908	0.235943	0.784481	0.366317	0.000257669	0.0228251	0.676019	0.0968721	0.0449378
LOC111767453	LOC111767453	LOC111767453	chr1:115261303-115283109	blue	0.767593	1.88e-08	-0.340496	-0.690403	-0.853378	0.0231242	-0.280262	0.351432	0.91059	0.733179	0.276417	0.49913	0.266581	0.036456	1.61e-06	1e-11	0.890395	0.0883278	0.0304992	2.21e-15	1.65e-07	0.0929697	0.00142279	0.105695
PCMTD1	PCMTD1	PCMTD1	chr9:32254189-32321307	blue	-0.385081	0.0169687	0.212602	0.583681	0.610453	0.0714777	-0.0296137	-0.216361	-0.661644	-0.396945	0.094084	-0.124178	-0.344347	0.20002	0.000119773	4.71e-05	0.669783	0.859908	0.191995	6.09e-06	0.0136055	0.57422	0.457604	0.0342589
LOC111775610	LOC111775610	LOC111775610	chr1:115288438-115294834	blue	0.785226	5.31e-09	-0.284958	-0.650427	-0.859655	-0.0430516	-0.325281	0.40473	0.863166	0.747525	0.325969	0.512472	0.167301	0.0829051	9.85e-06	4.81e-12	0.797456	0.0462895	0.0117201	3.14e-12	6.95e-08	0.0458023	0.00100385	0.315397
UBE2V2	UBE2V2	UBE2V2	chr9:36130356-36178905	blue	0.694895	1.29e-06	0.0139005	-0.446628	-0.788835	0.130314	-0.267905	0.281017	0.837823	0.794523	0.32602	0.321191	0.00985616	0.933987	0.00494016	4.04e-09	0.435502	0.103909	0.0874387	5.37e-11	2.6e-09	0.0457666	0.0492686	0.953168
NBN	NBN	NBN	chr9:38479278-38524714	blue	0.420788	0.00852214	0.321401	-0.165712	-0.436333	0.348175	0.0325093	0.254527	0.624519	0.569466	0.211155	0.133855	0.0307647	0.0491116	0.320081	0.00616942	0.032183	0.846366	0.123044	2.78e-05	0.000190398	0.20317	0.423022	0.85452
OTUD6B	OTUD6B	OTUD6B	chr9:39554496-39570886	blue	0.728315	2.18e-07	-0.0420696	-0.608407	-0.838773	0.193852	-0.215551	0.358977	0.947336	0.835367	0.294865	0.324342	0.132988	0.801982	5.07e-05	4.87e-11	0.243547	0.193704	0.0268759	2.19e-19	6.89e-11	0.0723125	0.04696	0.426059
FAM92A	FAM92A	FAM92A	chr9:41907989-41932935	blue	0.817788	3.67e-10	-0.214559	-0.539244	-0.882458	-0.126427	-0.317521	0.270493	0.85907	0.711464	0.272574	0.555551	0.189455	0.195812	0.000476938	2.4e-13	0.449434	0.0520713	0.100483	5.15e-12	5.52e-07	0.0977928	0.000293779	0.254611
LOC100050004	LOC100050004	LOC100050004	chr1:115633764-115845922	blue	0.633212	1.98e-05	-0.262784	-0.405355	-0.736415	-0.00509045	-0.0990931	0.244511	0.798653	0.542842	0.117378	0.545843	0.330715	0.110947	0.0115789	1.36e-07	0.975803	0.553914	0.139013	1.87e-09	0.000429481	0.482787	0.000393183	0.0425575
TMEM67	TMEM67	TMEM67	chr9:41958775-42013567	blue	0.837569	5.51e-11	-0.282423	-0.693669	-0.906592	-0.18581	-0.366572	0.299398	0.843286	0.797695	0.34987	0.49017	0.0641977	0.0857998	1.38e-06	4.7e-15	0.264034	0.0235951	0.0678345	3.04e-11	2.02e-09	0.0312977	0.00178438	0.701781
PDP1	PDP1	PDP1	chr9:42093490-42102739	blue	0.789762	3.76e-09	-0.127579	-0.678592	-0.843364	0.108946	-0.313898	0.390854	0.915068	0.783882	0.330681	0.384519	0.180074	0.44528	2.84e-06	3.01e-11	0.514985	0.0549612	0.0152539	9.11e-16	5.87e-09	0.04258	0.0171441	0.279322
TP53INP1	TP53INP1	TP53INP1	chr9:43080216-43099051	blue	-0.663864	5.53e-06	0.0877638	0.654254	0.795056	-0.269085	0.21319	-0.350631	-0.925748	-0.778276	-0.259405	-0.310406	-0.180885	0.600311	8.38e-06	2.49e-09	0.102336	0.198749	0.0309064	8.87e-17	8.85e-09	0.115783	0.0578676	0.277127
PTDSS1	PTDSS1	PTDSS1	chr9:44310812-44379813	blue	-0.301179	0.0661362	-0.376638	0.314102	0.413377	-0.612482	0.0807087	-0.266296	-0.657277	-0.526204	-0.122984	-0.0519885	-0.11304	0.0197662	0.0547955	0.00989054	4.37e-05	0.630027	0.106082	7.36e-06	0.000690584	0.461977	0.756574	0.499219
CPQ	CPQ	CPQ	chr9:44664882-45127497	blue	0.865838	2.25e-12	-0.360849	-0.63003	-0.909186	-0.289012	-0.45186	0.177805	0.791988	0.72772	0.374249	0.654202	0.0941587	0.0260339	2.25e-05	2.9e-15	0.0784335	0.00440117	0.285524	3.17e-09	2.26e-07	0.0206245	8.4e-06	0.573915
LAPTM4B	LAPTM4B	LAPTM4B	chr9:45630945-45698671	blue	0.866603	2.05e-12	-0.219477	-0.68476	-0.939551	-0.121713	-0.428236	0.28119	0.882534	0.844024	0.420271	0.511463	0.0375796	0.185517	2.12e-06	2.45e-18	0.466651	0.00731349	0.0872355	2.37e-13	2.81e-11	0.00861208	0.0010312	0.82276
POP1	POP1	POP1	chr9:45934470-45969393	blue	0.381935	0.0179695	-0.250936	-0.498962	-0.464637	0.210445	0.239156	0.332662	0.712683	0.402332	-0.0149211	0.104612	0.481829	0.128604	0.00142894	0.00329402	0.20473	0.148152	0.0412814	5.18e-07	0.0122755	0.929152	0.531938	0.00219131
POLR2K	POLR2K	POLR2K	chr9:47655144-47657880	blue	0.399866	0.01287	0.250154	-0.174032	-0.495147	0.174424	-0.17598	0.310395	0.524645	0.602079	0.287539	0.0575143	-0.18052	0.129838	0.296038	0.00157467	0.294935	0.290579	0.0578765	0.000721123	6.36e-05	0.080036	0.731611	0.278114
ZNF706	ZNF706	ZNF706	chr9:48574687-48582757	blue	0.552786	0.000319496	-0.0699611	-0.401308	-0.700498	0.343355	-0.0959323	0.224967	0.91214	0.592795	0.0574759	0.399957	0.394244	0.676404	0.0125196	9.77e-07	0.0348138	0.566688	0.174481	1.64e-15	8.8e-05	0.731784	0.0128475	0.0143168
RRM2B	RRM2B	RRM2B	chr9:49436727-49472239	blue	-0.22162	0.181151	-0.112166	0.348784	0.390393	-0.406303	-0.0274328	-0.00800686	-0.649919	-0.20198	0.212239	-0.185698	-0.590597	0.502563	0.0318623	0.0153852	0.0113674	0.870134	0.961948	1.01e-05	0.223956	0.200806	0.264326	9.48e-05
FZD6	FZD6	FZD6	chr9:50357630-50383165	blue	-0.36915	0.0225601	0.28272	0.58304	0.520249	0.173527	0.167305	-0.164823	-0.507552	-0.162667	0.196024	-0.323416	-0.47505	0.0854561	0.000122358	0.000813784	0.297464	0.315386	0.32272	0.00114351	0.329179	0.238202	0.0476288	0.00257982
LOC111775628	LOC111775628	LOC111775628	chr1:116499714-116519832	blue	0.734458	1.53e-07	0.0564689	-0.568037	-0.843279	0.273437	-0.323703	0.334883	0.963896	0.827955	0.314958	0.402303	0.14856	0.736314	0.000199251	3.04e-11	0.096694	0.0474209	0.0398637	2.8e-22	1.43e-10	0.0541031	0.0122825	0.373388
SLC25A32	SLC25A32	SLC25A32	chr9:50411700-50448062	blue	0.427968	0.00735423	0.0702193	-0.499499	-0.519076	0.450636	0.0782616	0.399115	0.810384	0.623001	0.0653229	-0.00524078	0.255702	0.675275	0.00140941	0.000840219	0.00452243	0.640472	0.0130557	7.05e-10	2.95e-05	0.696801	0.975088	0.121266
DCAF13	DCAF13	DCAF13	chr9:50448030-50479221	blue	0.561573	0.000244078	-0.0220595	-0.582195	-0.705076	0.390303	-0.0155729	0.359038	0.934492	0.704166	0.109927	0.15792	0.293601	0.895414	0.000125847	7.72e-07	0.0154112	0.926065	0.0268478	1e-17	8.1e-07	0.511186	0.343677	0.0736022
NUDCD1	NUDCD1	NUDCD1	chr9:55437987-55516177	blue	0.335917	0.0392169	-0.0333702	-0.259069	-0.435529	0.386297	0.133763	0.184462	0.679394	0.470685	0.0745081	0.0591674	0.293041	0.842348	0.116274	0.0062756	0.0165946	0.423343	0.267576	2.73e-06	0.00286075	0.656627	0.724195	0.0741782
LOC111775633	LOC111775633	LOC111775633	chr1:116616645-116636763	blue	0.36128	0.0258433	0.0419457	-0.278438	-0.33559	0.566989	-0.0998982	0.200362	0.633105	0.416876	0.123667	0.269498	0.361059	0.802554	0.0905068	0.0394206	0.000205971	0.550682	0.227766	1.99e-05	0.00922277	0.459472	0.101791	0.025941
MED30	MED30	MED30	chr9:62927489-62948263	blue	0.181449	0.275606	-0.0454111	-0.267638	-0.322203	0.428912	0.199383	0.0529075	0.643131	0.214269	-0.33221	0.0441249	0.579382	0.786605	0.104267	0.048517	0.00721142	0.230094	0.752405	1.33e-05	0.196432	0.0415745	0.792515	0.000138107
MRPL13	MRPL13	MRPL13	chr9:65335453-65379726	blue	0.404894	0.0116828	0.0783714	-0.310541	-0.571877	0.257004	0.0682386	0.351145	0.714566	0.653594	0.169634	-0.0199846	0.0111787	0.640002	0.0577525	0.000176267	0.119316	0.683953	0.0306447	4.68e-07	8.62e-06	0.3086	0.905204	0.946892
LOC100057426	LOC100057426	LOC100057426	chr9:67794885-67812213	blue	0.713606	4.93e-07	0.0963964	-0.465103	-0.750187	0.196661	-0.260681	0.215645	0.855188	0.779065	0.34488	0.472627	0.0810396	0.564804	0.00325868	5.88e-08	0.23665	0.113938	0.193504	8.13e-12	8.36e-09	0.0339631	0.00273262	0.62862
FAM91A1	FAM91A1	FAM91A1	chr9:68238777-68283254	blue	0.642616	1.36e-05	-0.390668	-0.689755	-0.722466	-0.0485024	-0.047239	0.394936	0.809111	0.535014	0.0616039	0.389629	0.41665	0.0153068	1.67e-06	3.04e-07	0.77245	0.778227	0.0141317	7.86e-10	0.000538658	0.713309	0.0156051	0.00926464
TATDN1	TATDN1	TATDN1	chr9:68761570-68801155	blue	0.616444	3.77e-05	0.141532	-0.274331	-0.667858	0.0953256	-0.276315	0.288122	0.674302	0.797647	0.446046	0.228557	-0.22399	0.396662	0.0955651	4.63e-06	0.569156	0.0930945	0.0793989	3.46e-06	2.03e-09	0.00500349	0.167524	0.176409
MTSS1	MTSS1	MTSS1	chr9:68808702-68969436	blue	0.748407	6.58e-08	-0.341301	-0.724353	-0.817982	-0.147565	-0.273721	0.387447	0.809783	0.590799	0.192431	0.515717	0.322548	0.0359873	2.73e-07	3.61e-10	0.376631	0.0963333	0.0162474	7.42e-10	9.42e-05	0.247086	0.000920219	0.0482632
SQLE	SQLE	SQLE	chr9:69209612-69234458	blue	0.663481	5.62e-06	0.177588	-0.59826	-0.792073	0.306435	-0.331037	0.223478	0.909272	0.764476	0.292777	0.296555	0.140433	0.286125	7.28e-05	3.15e-09	0.0613192	0.042344	0.177426	2.85e-15	2.32e-08	0.0744518	0.0706173	0.400376
NSMCE2	NSMCE2	NSMCE2	chr9:69296861-69522985	blue	0.42239	0.00824856	0.24631	-0.458976	-0.55335	0.461107	-0.0740715	0.253828	0.784898	0.562813	0.0210523	0.108459	0.255779	0.136037	0.00375027	0.000314093	0.00357244	0.658516	0.124112	5.44e-09	0.000234835	0.900164	0.516877	0.12115
LOC100057745	LOC100057745	LOC100057745	chr9:69745753-69749151	blue	0.161361	0.333129	-0.0829239	-0.532662	-0.338319	0.391779	0.453377	0.480274	0.647788	0.300718	-0.166561	-0.170815	0.480138	0.620632	0.000575979	0.0377483	0.0149932	0.00425471	0.00227554	1.1e-05	0.0665726	0.317573	0.305194	0.00228305
LOC111775035	LOC111775035	LOC111775035	chr9:73645457-73659864	blue	-0.547129	0.000378482	0.0619946	0.286605	0.576211	-0.302489	0.287858	-0.0406947	-0.699938	-0.627638	-0.250143	-0.428233	-0.123232	0.711568	0.0810654	0.000153215	0.0649088	0.0796871	0.808331	1e-06	2.47e-05	0.129856	0.00731397	0.461067
EFR3A	EFR3A	EFR3A	chr9:74857284-74960925	blue	0.577585	0.000146494	-0.304796	-0.613952	-0.591334	-0.00742831	-0.0722159	0.656151	0.661492	0.503612	0.186652	0.304142	0.27562	0.0627905	4.14e-05	9.25e-05	0.964696	0.666569	7.73e-06	6.13e-06	0.00126748	0.261838	0.0633851	0.0939541
WDR61	WDR61	WDR61	chr1:117046952-117063636	blue	0.512357	0.00100695	-0.0354036	-0.393471	-0.659753	0.328611	0.0443047	0.302449	0.885577	0.620593	0.0313053	0.245998	0.330202	0.832873	0.014526	6.62e-06	0.0439722	0.791688	0.0649457	1.52e-13	3.23e-05	0.851991	0.136549	0.0428991
LOC100058071	LOC100058071	LOC100058071	chr9:76770577-76771918	blue	0.701955	9.07e-07	0.0476324	-0.398067	-0.781333	0.159958	-0.301484	0.305641	0.829228	0.818795	0.406645	0.302803	-0.0348926	0.776427	0.0133188	7.09e-09	0.337404	0.0658485	0.0620279	1.26e-10	3.35e-10	0.0112918	0.064617	0.835252
PSMA4	PSMA4	PSMA4	chr1:117286676-117294169	blue	0.267419	0.104562	0.192462	-0.308818	-0.446022	0.47795	0.226841	0.318718	0.745505	0.484345	-0.119094	-0.109446	0.297943	0.24701	0.0592284	0.00500608	0.00240681	0.170824	0.0511436	7.88e-08	0.00206075	0.476364	0.513048	0.069248
CHRNA5	CHRNA5	CHRNA5	chr1:117308111-117350562	blue	0.49497	0.00158172	-0.235242	-0.527757	-0.664181	0.0497908	0.0496972	0.273251	0.788604	0.500553	0.0106076	0.287299	0.400504	0.155105	0.000661318	5.45e-06	0.766572	0.766998	0.0969304	4.11e-09	0.00137177	0.949602	0.0802989	0.0127138
LOC100066253	LOC100066253	LOC100066253	chr9:83914874-83916658	blue	-0.436345	0.00616788	0.0210042	0.475685	0.516403	-0.294053	0.0254823	-0.223071	-0.738642	-0.44464	0.0250159	-0.267861	-0.405768	0.900391	0.00254101	0.000903364	0.0731384	0.879297	0.178237	1.19e-07	0.00515944	0.88149	0.103968	0.0114863
ZNF696	ZNF696	ZNF696	chr9:84146521-84157209	blue	0.339996	0.0367495	0.228455	-0.182364	-0.441807	0.265986	-0.143152	-0.00313562	0.592761	0.38037	0.0382497	0.311034	0.230624	0.167719	0.273151	0.00548649	0.106505	0.391226	0.985094	8.81e-05	0.0184855	0.819651	0.0573361	0.16361
UBE2Q2	UBE2Q2	UBE2Q2	chr1:117480764-117542842	blue	0.807476	9.03e-10	-0.224202	-0.612224	-0.876925	0.0227319	-0.330604	0.206061	0.920991	0.703861	0.276851	0.596306	0.299351	0.17599	4.41e-05	5.24e-13	0.892244	0.0426313	0.214537	2.61e-16	8.22e-07	0.092436	7.79e-05	0.0678801
OPLAH	OPLAH	OPLAH	chr9:84832012-84847140	blue	0.641204	1.44e-05	0.164215	-0.431224	-0.695199	0.329166	-0.423777	0.248572	0.77881	0.822347	0.438559	0.340969	-0.0854957	0.324536	0.00687171	1.27e-06	0.0435956	0.00801798	0.132363	8.52e-09	2.42e-10	0.00588332	0.0361802	0.609798
LOC106781017	LOC106781017	LOC106781017	chr9:84859668-84860967	blue	-0.323487	0.0475773	0.11818	0.371219	0.499993	-0.1186	-0.0629063	-0.465911	-0.582532	-0.342933	-0.0241583	-0.0749374	-0.269084	0.479781	0.0217571	0.00139166	0.478209	0.707513	0.00319824	0.000124447	0.0350523	0.885526	0.654772	0.102338
FBXO22	FBXO22	FBXO22	chr1:117542967-117577414	blue	0.673181	3.64e-06	-0.058274	-0.5525	-0.724635	0.281387	-0.14348	0.32457	0.906693	0.654276	0.191882	0.452508	0.356434	0.7282	0.000322262	2.69e-07	0.0870046	0.390129	0.0467962	4.62e-15	8.37e-06	0.248464	0.00433801	0.0280551
HGH1	HGH1	HGH1	chr9:84903300-84906422	blue	0.450372	0.00454894	-0.156354	-0.508338	-0.55669	0.236991	0.0549324	0.231869	0.76154	0.50131	0.121357	0.180159	0.379951	0.348544	0.00112011	0.00028373	0.151969	0.743243	0.161285	2.82e-08	0.00134526	0.467964	0.279091	0.0186255
BOP1	BOP1	BOP1	chr9:85008712-85034420	blue	0.0707759	0.672844	0.023911	-0.423028	-0.282608	0.466274	0.387699	0.235927	0.637686	0.274095	-0.217516	-0.238127	0.500769	0.88669	0.00814188	0.085586	0.00317145	0.016172	0.153871	1.66e-05	0.0958619	0.189574	0.149957	0.00136414
HSF1	HSF1	HSF1	chr9:85034545-85055629	blue	0.295239	0.0719344	-0.0318128	-0.397147	-0.39951	0.19486	-0.020441	0.0704517	0.542687	0.382057	0.0341448	0.211642	0.211049	0.849619	0.0135535	0.0129578	0.241056	0.903049	0.67426	0.000431442	0.0179297	0.838736	0.202106	0.203403
DGAT1	DGAT1	DGAT1	chr9:85057263-85067287	blue	-0.7346	1.52e-07	0.0632689	0.654092	0.845023	-0.221274	0.243908	-0.317294	-0.972842	-0.741082	-0.227203	-0.44551	-0.291904	0.705902	8.44e-06	2.52e-11	0.18185	0.140021	0.0522486	1.79e-24	1.03e-07	0.170124	0.00506241	0.0753602
SLC52A2	SLC52A2	SLC52A2	chr9:85108291-85111073	blue	0.674498	3.43e-06	-0.103207	-0.498412	-0.782505	0.00612763	-0.263281	0.245938	0.813461	0.745532	0.307767	0.39588	0.0742502	0.537493	0.00144918	6.5e-09	0.970874	0.110249	0.136648	5.39e-10	7.86e-08	0.0601435	0.0138823	0.657743
PPP1R16A	PPP1R16A	PPP1R16A	chr9:85224209-85256740	blue	0.527002	0.000675397	0.190741	-0.441309	-0.662048	0.36182	-0.201527	0.206553	0.856958	0.610259	0.120896	0.255277	0.302121	0.25134	0.0055458	5.99e-06	0.0256062	0.225019	0.213421	6.62e-12	4.74e-05	0.469671	0.121906	0.0652515
LRRC14	LRRC14	LRRC14	chr9:85272608-85276595	blue	-0.769324	1.67e-08	0.119575	0.701342	0.847451	-0.0130216	0.375855	-0.33504	-0.832098	-0.741654	-0.343009	-0.433242	-0.0966491	0.474573	9.36e-07	1.94e-11	0.938152	0.0200441	0.0397648	9.54e-11	9.97e-08	0.0350093	0.0065865	0.563779
LRRC24	LRRC24	LRRC24	chr9:85276985-85283818	blue	-0.667927	4.62e-06	0.0217056	0.647647	0.793611	-0.256165	0.290096	-0.36835	-0.876977	-0.802073	-0.29886	-0.28511	-0.064909	0.897083	1.11e-05	2.79e-09	0.120569	0.0772709	0.0228771	5.2e-13	1.42e-09	0.0683541	0.0827331	0.698632
ARHGAP39	ARHGAP39	ARHGAP39	chr9:85284375-85409395	blue	-0.442059	0.00545668	-0.0041601	0.521754	0.613594	-0.0641894	0.18179	-0.126603	-0.639074	-0.379601	-0.0159443	-0.253738	-0.287493	0.980224	0.000780922	4.19e-05	0.701818	0.274689	0.448801	1.57e-05	0.0187435	0.924307	0.124251	0.0800865
ZNF34	ZNF34	ZNF34	chr9:85536338-85545480	blue	-0.599618	6.94e-05	0.143071	0.69833	0.760852	-0.0463194	0.183744	-0.541854	-0.777759	-0.690325	-0.259665	-0.0862595	-0.0976101	0.391496	1.09e-06	2.95e-08	0.782439	0.269476	0.000442068	9.19e-09	1.62e-06	0.115406	0.606597	0.559891
LOC100064109	LOC100064109	LOC100064109	chr9:85621823-85639468	blue	-0.786254	4.92e-09	0.227543	0.642248	0.863089	-0.00630808	0.351564	-0.417752	-0.867182	-0.71494	-0.317393	-0.512633	-0.20663	0.169469	1.38e-05	3.17e-12	0.970017	0.0304328	0.00906174	1.9e-12	4.59e-07	0.0521711	0.000999546	0.213247
C9H8orf33	C9H8orf33	C9H8orf33	chr9:85690778-85703082	blue	0.271889	0.0986725	0.11487	-0.150703	-0.419182	0.581496	0.0993637	0.0646191	0.737697	0.501982	0.0327966	0.0561902	0.277705	0.492252	0.366454	0.00880404	0.000128799	0.552827	0.699915	1.26e-07	0.00132212	0.845025	0.737569	0.0913944
LOC100053634	LOC100053634	LOC100053634	chr10:1085172-1090026	blue	0.510773	0.00105028	0.231255	-0.28632	-0.62177	0.425058	-0.153888	0.282328	0.801449	0.777018	0.35194	0.156231	-0.0193939	0.162429	0.0813812	3.09e-05	0.00780985	0.356295	0.0859088	1.49e-09	9.69e-09	0.0302432	0.348929	0.907994
URI1	URI1	URI1	chr10:1704566-1850631	blue	0.482263	0.00216829	0.249761	-0.293967	-0.553677	0.436807	-0.202382	0.25861	0.7289	0.746599	0.310321	0.116073	-0.076221	0.130463	0.073227	0.000310998	0.00610758	0.223014	0.116944	2.11e-07	7.36e-08	0.0579395	0.487699	0.649235
DPY19L3	DPY19L3	DPY19L3	chr10:3861091-3936931	blue	0.670051	4.2e-06	-0.056193	-0.57952	-0.768271	0.226827	-0.159477	0.395245	0.914786	0.731894	0.244433	0.346017	0.239841	0.737557	0.000137482	1.79e-08	0.170852	0.33888	0.0140496	9.65e-16	1.78e-07	0.139142	0.0333399	0.14696
PDCD5	PDCD5	PDCD5	chr10:4024196-4030288	blue	0.604787	5.78e-05	-0.0928646	-0.530539	-0.68381	0.253593	-0.0806622	0.201689	0.8586	0.735141	0.205476	0.205758	0.168524	0.579214	0.000611636	2.22e-06	0.124472	0.630225	0.224637	5.45e-12	1.47e-07	0.21587	0.215227	0.311822
RGS9BP	RGS9BP	RGS9BP	chr10:4079797-4083435	blue	0.656374	7.66e-06	-0.0826418	-0.427381	-0.731702	0.175414	-0.166239	0.343005	0.833059	0.782705	0.369644	0.296964	0.0443892	0.621825	0.0074443	1.8e-07	0.292158	0.318525	0.0350116	8.68e-11	6.41e-09	0.0223661	0.0702109	0.7913
NUDT19	NUDT19	NUDT19	chr10:4091563-4098940	blue	0.648469	1.07e-05	0.0133639	-0.442299	-0.729571	0.210965	-0.209774	0.111053	0.862888	0.665931	0.176404	0.383345	0.239259	0.93653	0.0054284	2.03e-07	0.203586	0.206209	0.50684	3.25e-12	5.05e-06	0.289401	0.017515	0.147973
CEP89	CEP89	CEP89	chr10:4233706-4308562	blue	0.276056	0.093414	-0.235812	-0.556719	-0.399796	0.174666	0.252891	0.128273	0.618674	0.202246	-0.214735	0.150392	0.598579	0.154077	0.000283479	0.0128873	0.294254	0.125554	0.44279	3.47e-05	0.223334	0.195438	0.367455	7.2e-05
LRP3	LRP3	LRP3	chr10:4476930-4488877	blue	0.55655	0.000284948	0.148035	-0.496116	-0.656446	0.367145	-0.317437	0.116103	0.806753	0.716932	0.22871	0.304672	0.0896803	0.375097	0.00153645	7.63e-06	0.0233619	0.0521366	0.487587	9.6e-10	4.12e-07	0.167232	0.0629025	0.592346
CEBPA	CEBPA	CEBPA	chr10:4565119-4567727	blue	0.699256	1.04e-06	0.0494556	-0.432986	-0.808504	0.135992	-0.433555	0.176929	0.840823	0.807269	0.371432	0.433802	-0.014802	0.7681	0.00662217	8.28e-10	0.415587	0.00654313	0.287944	3.94e-11	9.19e-10	0.021676	0.00650921	0.929716
CEBPG	CEBPG	CEBPG	chr10:4630467-4640376	blue	0.388386	0.0159684	0.432208	-0.170203	-0.395652	0.560205	-0.233331	0.116089	0.613854	0.582553	0.266784	0.218318	0.009672	0.00673138	0.306956	0.0139421	0.000254655	0.158585	0.48764	4.15e-05	0.000124358	0.105419	0.187908	0.954042
PEPD	PEPD	PEPD	chr10:4643532-4763063	blue	0.590789	9.42e-05	-0.01539	-0.558394	-0.749006	0.328432	-0.139997	0.210992	0.952526	0.582266	0.0272272	0.434814	0.475163	0.926931	0.000269283	6.34e-08	0.0440942	0.401858	0.203527	3.53e-20	0.00012555	0.871099	0.0063714	0.00257284
KIAA0355	KIAA0355	KIAA0355	chr10:5471369-5546477	blue	-0.425197	0.00778758	-0.104235	0.323551	0.649291	-0.186355	0.128595	-0.0431329	-0.748343	-0.565433	-0.0249267	-0.160075	-0.131537	0.533426	0.047531	1.03e-05	0.26261	0.441634	0.797081	6.61e-08	0.000216328	0.88191	0.337048	0.43117
GPI	GPI	GPI	chr10:5554482-5581885	blue	-0.145355	0.383899	-0.304896	0.547703	0.3285	-0.411329	-0.121416	-0.407356	-0.556258	-0.361604	0.0983562	0.432217	-0.222988	0.0627	0.000372087	0.0440482	0.0103002	0.467748	0.0111363	0.000287502	0.025701	0.55688	0.00673003	0.178403
PDCD2L	PDCD2L	PDCD2L	chr10:5584160-5612801	blue	0.405628	0.0115177	0.197206	-0.238773	-0.522852	0.330502	-0.0434359	0.321547	0.697637	0.601814	0.241358	0.109544	0.0883232	0.235326	0.148822	0.000757704	0.042699	0.795686	0.0490028	1.13e-06	6.42e-05	0.144342	0.512667	0.597981
UBA2	UBA2	UBA2	chr10:5617797-5654348	blue	0.538655	0.00048514	-0.352675	-0.550907	-0.549267	0.0834298	0.0825163	0.441427	0.693255	0.580247	0.178418	0.175714	0.216621	0.0298761	0.000338101	0.000355137	0.618494	0.622356	0.00553169	1.4e-06	0.00013423	0.283841	0.291321	0.191447
TMEM147	TMEM147	TMEM147	chr10:6753633-6755389	blue	0.524265	0.000728745	-0.105369	-0.313021	-0.69956	0.180647	-0.0806703	0.104759	0.843526	0.59897	0.0957371	0.341377	0.280742	0.52896	0.0556805	1.02e-06	0.277769	0.63019	0.531361	2.96e-11	7.1e-05	0.567481	0.0359437	0.0877614
COX6B1	COX6B1	COX6B1	chr10:6993679-7001272	blue	-0.67627	3.16e-06	-0.00360758	0.557418	0.805644	-0.144029	0.226645	-0.310978	-0.889191	-0.731595	-0.253206	-0.338779	-0.165482	0.98285	0.000277475	1.05e-09	0.3883	0.171205	0.0573833	8.79e-14	1.81e-07	0.125069	0.0374723	0.320762
PSENEN	PSENEN	PSENEN	chr10:7068327-7069759	blue	-0.569115	0.00019254	0.274945	0.646622	0.73867	-0.0326229	0.185928	-0.451979	-0.756655	-0.590272	-0.116795	-0.241449	-0.183702	0.0947949	1.15e-05	1.19e-07	0.845836	0.263725	0.00438951	3.89e-08	9.59e-05	0.484978	0.144187	0.269587
HCST	HCST	HCST	chr10:7187705-7189644	blue	-0.879622	3.6e-13	0.344836	0.706908	0.883284	0.227758	0.488147	-0.201068	-0.775732	-0.72705	-0.40887	-0.61174	-0.0999662	0.0339877	7.02e-07	2.13e-13	0.169055	0.00187643	0.226097	1.06e-08	2.35e-07	0.010811	4.49e-05	0.550409
THAP8	THAP8	THAP8	chr10:7289413-7300496	blue	0.642299	1.38e-05	0.0869336	-0.449841	-0.741821	0.325112	-0.301892	0.0862366	0.892155	0.727366	0.276888	0.473901	0.183921	0.603776	0.0046028	9.87e-08	0.0464092	0.0654662	0.606692	5.53e-14	2.31e-07	0.0923908	0.00265133	0.269005
POLR2I	POLR2I	POLR2I	chr10:7350431-7352015	blue	0.66811	4.58e-06	-0.0343695	-0.452119	-0.738606	0.328815	-0.208753	0.219283	0.917753	0.738009	0.255958	0.482287	0.237075	0.837689	0.00437579	1.2e-07	0.0438338	0.208477	0.185915	5.23e-16	1.24e-07	0.12088	0.00216703	0.15182
TBCB	TBCB	TBCB	chr10:7352142-7358673	blue	0.722535	3.03e-07	-0.109366	-0.608209	-0.852733	0.181824	-0.252486	0.233274	0.966373	0.771721	0.224221	0.40858	0.242673	0.513355	5.11e-05	1.08e-11	0.274599	0.126181	0.15869	7.97e-23	1.41e-08	0.175953	0.0108727	0.142102
CAPNS1	CAPNS1	CAPNS1	chr10:7377187-7384562	blue	0.639353	1.55e-05	-0.136045	-0.651911	-0.779171	0.140239	-0.184473	0.27446	0.902247	0.658212	0.127381	0.332082	0.320725	0.415406	9.26e-06	8.3e-09	0.401035	0.267546	0.0954026	1.03e-14	7.07e-06	0.445994	0.0416581	0.0496176
LOC102149283	LOC102149283	LOC102149283	chr10:7705012-7709960	blue	-0.688915	1.74e-06	0.104215	0.652544	0.719441	-0.204221	0.235569	-0.302198	-0.837991	-0.74458	-0.370459	-0.368514	-0.15514	0.533505	9.01e-06	3.59e-07	0.21875	0.154516	0.0651794	5.28e-11	8.34e-08	0.0220494	0.0228118	0.352345
LOC100060985	LOC100060985	LOC100060985	chr10:7709648-7778919	blue	0.293361	0.073848	0.00191497	-0.343418	-0.349101	0.316135	0.126842	0.429784	0.558035	0.292195	-0.171002	0.072124	0.378392	0.990896	0.0347783	0.0316965	0.053162	0.447938	0.00708164	0.000272268	0.0750562	0.304657	0.666969	0.0191552
LOC100052108	LOC100052108	LOC100052108	chr10:7995097-8017503	blue	0.205573	0.215648	-0.0108816	-0.281909	-0.338112	0.427259	0.229077	0.309189	0.669264	0.256728	-0.217832	0.0674397	0.572813	0.948302	0.0863957	0.0378728	0.00746306	0.166533	0.0589082	4.35e-06	0.119727	0.188916	0.687465	0.00017104
LOC100052168	LOC100052168	LOC100052168	chr10:8034903-8063506	blue	0.0814586	0.62684	-0.00889812	-0.167736	-0.187494	0.386581	0.265811	0.233619	0.5011	0.0349795	-0.329177	0.086788	0.64747	0.957716	0.314124	0.259651	0.0165082	0.106744	0.158056	0.00135256	0.834847	0.0435884	0.604385	1.11e-05
LOC100061744	LOC100061744	LOC100061744	chr10:8082585-8126526	blue	0.644021	1.29e-05	-0.1893	-0.3187	-0.627966	-0.0463864	-0.232516	0.282291	0.637772	0.514091	0.254575	0.697891	0.193295	0.255007	0.0511575	2.44e-05	0.782132	0.160086	0.0859516	1.66e-05	0.000961324	0.122972	1.11e-06	0.244929
ZNF829	ZNF829	ZNF829	chr10:8126582-8151421	blue	0.550427	0.000343009	-0.041871	-0.475159	-0.632439	0.286507	0.0397139	0.306859	0.857669	0.524128	-0.039631	0.310166	0.454286	0.802899	0.00257312	2.05e-05	0.081174	0.812868	0.0609427	6.08e-12	0.000731499	0.813251	0.0580718	0.00416906
LOC100061970	LOC100061970	LOC100061970	chr10:8268329-8333807	blue	0.57465	0.000161182	-0.158728	-0.265313	-0.480705	-0.0123589	-0.188308	0.338085	0.538688	0.40884	0.216076	0.506836	0.240109	0.341181	0.107427	0.00225193	0.941294	0.257553	0.0378891	0.000484672	0.0108175	0.192595	0.00116522	0.146495
ZNF527	ZNF527	ZNF527	chr10:8732753-8784815	blue	0.626758	2.55e-05	-0.288579	-0.403653	-0.478139	0.0660687	-0.242199	0.123312	0.525612	0.48391	0.239296	0.55147	0.141451	0.0789023	0.0119668	0.00239588	0.693506	0.142905	0.460773	0.000702028	0.00208283	0.147907	0.000332431	0.396936
SIPA1L3	SIPA1L3	SIPA1L3	chr10:9218583-9440135	blue	0.353849	0.0292969	-0.326167	-0.496569	-0.384721	0.221376	0.0335635	0.260598	0.587511	0.310121	0.00377451	0.313579	0.478188	0.0456636	0.00151887	0.017081	0.181644	0.841446	0.114058	0.00010532	0.05811	0.982057	0.0552219	0.00239305
YIF1B	YIF1B	YIF1B	chr10:9525685-9532859	blue	0.634982	1.85e-05	-0.0695142	-0.568179	-0.763444	0.314836	-0.208032	0.170529	0.950263	0.643402	0.126	0.444912	0.394328	0.67836	0.000198354	2.49e-08	0.0542011	0.210088	0.306016	8.01e-20	1.32e-05	0.450979	0.00512901	0.0142942
KCNK6	KCNK6	KCNK6	chr10:9535230-9545238	blue	0.491927	0.00170772	-0.0909241	-0.586496	-0.586948	0.352865	-0.112763	0.178997	0.812837	0.397386	0.00672337	0.417628	0.57471	0.5872	0.000108988	0.000107341	0.0297815	0.500276	0.282255	5.69e-10	0.0134922	0.968044	0.00908435	0.00016087
CATSPERG	CATSPERG	CATSPERG	chr10:9545466-9575184	blue	0.446438	0.00496073	0.00160183	-0.502115	-0.527422	0.330357	-0.095105	0.0586632	0.747439	0.298739	-0.0634281	0.414595	0.605781	0.992385	0.0013176	0.000667535	0.0427959	0.570054	0.726455	6.99e-08	0.0684722	0.705195	0.00965351	5.57e-05
PSMD8	PSMD8	PSMD8	chr10:9587762-9594153	blue	-0.025352	0.879909	0.285165	-0.150654	-0.202696	0.723602	0.36252	0.0201424	0.637793	0.194999	-0.336128	-0.12547	0.529208	0.082672	0.366612	0.222282	2.85e-07	0.0253013	0.904459	1.65e-05	0.240714	0.039086	0.452903	0.000634969
SIRT2	SIRT2	SIRT2	chr10:9978354-9997817	blue	0.400152	0.0127998	-0.0230437	-0.53888	-0.584802	0.373307	-0.0109198	0.138338	0.845961	0.356964	-0.198185	0.316458	0.641147	0.890775	0.000481989	0.000115369	0.0209712	0.94812	0.407514	2.28e-11	0.0278059	0.232964	0.0529061	1.44e-05
NFKBIB	NFKBIB	NFKBIB	chr10:9997720-10005922	blue	0.260252	0.114556	0.294067	-0.28019	-0.4144	0.651694	-0.0216794	0.142313	0.737781	0.473946	-0.0607798	0.0690888	0.305521	0.0731243	0.0884132	0.00969112	9.34e-06	0.897206	0.394035	1.26e-07	0.0026485	0.716985	0.680223	0.0621358
SARS2	SARS2	SARS2	chr10:10009001-10019544	blue	0.25458	0.122964	-0.00828451	-0.211846	-0.328299	0.460405	0.110203	0.229432	0.604484	0.386085	0.14845	0.0914919	0.317742	0.960629	0.201662	0.0441851	0.00363018	0.510118	0.165859	5.84e-05	0.0166593	0.373744	0.584858	0.0518989
MRPS12	MRPS12	MRPS12	chr10:10019677-10022178	blue	0.248438	0.132579	-0.244786	-0.460186	-0.3428	0.425971	0.0866257	0.344215	0.601637	0.331998	-0.0954293	0.0311984	0.408102	0.138554	0.00364843	0.0351279	0.00766435	0.605064	0.0343323	6.46e-05	0.0417127	0.568733	0.852491	0.0109751
COMMD4	COMMD4	COMMD4	chr1:119730844-119736898	blue	0.128841	0.440756	0.255626	-0.37489	-0.390422	0.609586	0.185525	0.0812117	0.746345	0.290419	-0.305571	-0.0379964	0.552694	0.121379	0.0203909	0.0153771	4.86e-05	0.26478	0.627888	7.48e-08	0.0769267	0.0620913	0.820826	0.000320387
PLEKHG2	PLEKHG2	PLEKHG2	chr10:10394930-10405307	blue	0.506747	0.00116793	-0.309379	-0.642687	-0.53683	-0.199135	-0.225938	0.104171	0.504097	0.293402	0.031432	0.41968	0.341967	0.0587445	1.36e-05	0.000511345	0.230686	0.172579	0.53368	0.00125161	0.0738061	0.851399	0.00871571	0.0356035
TIMM50	TIMM50	TIMM50	chr10:10443865-10450933	blue	0.43902	0.00582557	0.132872	-0.343276	-0.632601	0.449414	0.0195369	0.191523	0.888102	0.614451	0.0307098	0.209068	0.307399	0.426469	0.0348585	2.03e-05	0.00464637	0.907319	0.249367	1.04e-13	4.06e-05	0.854777	0.207775	0.0604669
LOC111775195	LOC111775195	LOC111775195	chr10:10576353-10588772	blue	-0.427449	0.00743383	0.0931008	0.547046	0.548324	-0.213045	0.213499	-0.0554091	-0.638665	-0.497609	-0.110777	-0.18937	-0.193861	0.578245	0.000379411	0.00036527	0.199063	0.198084	0.741091	1.6e-05	0.00147917	0.507903	0.254829	0.243524
PSMC4	PSMC4	PSMC4	chr10:10672019-10679578	blue	-0.115861	0.488501	0.31644	-0.156931	-0.0761073	0.768163	0.425851	0.137645	0.533118	0.175732	-0.338707	-0.310536	0.454987	0.0529207	0.346745	0.649725	1.8e-08	0.00768341	0.409888	0.000568575	0.291271	0.0375155	0.0577567	0.00410397
ZNF546	ZNF546	ZNF546	chr10:10686131-10702328	blue	0.601002	6.61e-05	0.0202169	-0.43195	-0.611994	0.290762	-0.153542	0.143643	0.811821	0.515013	0.0496918	0.457714	0.420053	0.904107	0.00676787	4.45e-05	0.0765625	0.357389	0.389585	6.22e-10	0.000937824	0.767023	0.00385922	0.00865023
PLD3	PLD3	PLD3	chr10:10929283-10947972	blue	0.711994	5.37e-07	-0.00302101	-0.635324	-0.823516	0.301233	-0.275436	0.274086	0.979003	0.770591	0.242055	0.422922	0.260553	0.985638	1.83e-05	2.17e-10	0.0660856	0.0941836	0.0958733	1.84e-26	1.53e-08	0.143151	0.00815953	0.114123
SERTAD1	SERTAD1	SERTAD1	chr10:10977491-10980442	blue	-0.766962	1.96e-08	0.224016	0.678589	0.854749	-0.0620734	0.328647	-0.342324	-0.901773	-0.758557	-0.304591	-0.479767	-0.192143	0.176358	2.84e-06	8.55e-12	0.711218	0.0439478	0.0353992	1.12e-14	3.44e-08	0.0629761	0.00230364	0.247809
BLVRB	BLVRB	BLVRB	chr10:10992395-11003822	blue	0.00468053	0.977751	0.0666524	-0.250749	-0.163094	0.497621	0.383064	0.126847	0.542869	0.087376	-0.294807	-0.0535677	0.596688	0.690932	0.128899	0.327893	0.00147875	0.0176048	0.447919	0.000429146	0.601929	0.0723717	0.749414	7.69e-05
C10H19orf54	C10H19orf54	C10H19orf54	chr10:11203900-11210747	blue	-0.671902	3.86e-06	0.333786	0.553106	0.790938	0.0819293	0.276537	-0.145655	-0.784336	-0.61545	-0.200482	-0.424524	-0.21614	0.0405588	0.000316418	3.44e-09	0.624843	0.0928212	0.38291	5.67e-09	3.92e-05	0.227483	0.00789606	0.192459
FAM219B	FAM219B	FAM219B	chr1:120003203-120009458	blue	0.709072	6.27e-07	-0.244176	-0.638889	-0.774902	-0.00602186	-0.192858	0.2746	0.852636	0.635051	0.210147	0.426403	0.323579	0.139572	1.58e-05	1.13e-08	0.971377	0.246019	0.0952265	1.09e-11	1.85e-05	0.205385	0.00759635	0.0475112
AXL	AXL	AXL	chr10:11939093-11967354	blue	-0.599197	7.04e-05	0.137239	0.641918	0.696147	-0.348421	0.225057	-0.286896	-0.887806	-0.58761	-0.107843	-0.364118	-0.413479	0.411286	1.4e-05	1.22e-06	0.0320533	0.174304	0.0807434	1.09e-13	0.000104969	0.519275	0.0246167	0.00987057
TMEM91	TMEM91	TMEM91	chr10:12042959-12056079	blue	-0.183063	0.271286	-0.17656	0.588966	0.388952	-0.509421	-0.203645	-0.379816	-0.678797	-0.471411	0.0816617	0.333967	-0.254371	0.288967	0.000100254	0.0158022	0.00108857	0.220079	0.0186712	2.81e-06	0.00281222	0.625978	0.040443	0.123282
EXOSC5	EXOSC5	EXOSC5	chr10:12058081-12066540	blue	0.308216	0.0597512	0.0525693	-0.340693	-0.433613	0.557269	0.109388	0.141859	0.78718	0.434449	-0.0120205	0.106726	0.484815	0.753938	0.0363406	0.00653513	0.000278749	0.51327	0.395562	4.58e-09	0.00642082	0.942899	0.523635	0.00203713
BCKDHA	BCKDHA	BCKDHA	chr10:12066726-12084522	blue	-0.720214	3.44e-07	0.0987922	0.6548	0.823674	-0.122836	0.364541	-0.112478	-0.870375	-0.677182	-0.211741	-0.530693	-0.228041	0.555124	8.19e-06	2.14e-10	0.46252	0.0244381	0.50137	1.26e-12	3.03e-06	0.201891	0.000608989	0.168512
LOC111775204	LOC111775204	LOC111775204	chr10:12126837-12158541	blue	0.693176	1.41e-06	-0.0874224	-0.641884	-0.820938	0.275163	-0.192187	0.314162	0.992512	0.731263	0.17103	0.375637	0.342507	0.601735	1.4e-05	2.76e-10	0.0945226	0.247698	0.0547468	1.79e-34	1.84e-07	0.304577	0.0201221	0.0352948
ULK3	ULK3	ULK3	chr1:120047547-120054612	blue	0.639881	1.52e-05	-0.0917684	-0.356954	-0.674949	-0.0458604	-0.178405	0.28189	0.724327	0.618776	0.271987	0.456862	0.158668	0.58372	0.0278103	3.36e-06	0.784544	0.283877	0.0864176	2.74e-07	3.46e-05	0.0985463	0.00393428	0.341366
ERF	ERF	ERF	chr10:13702898-13710525	blue	0.447144	0.00488455	0.109947	-0.477737	-0.569516	0.607999	-0.0914669	0.234617	0.874542	0.55833	-0.021463	0.247201	0.414563	0.511109	0.00241913	0.000190098	5.15e-05	0.584962	0.156236	7.25e-13	0.000269816	0.898227	0.134581	0.00965971
LOC100069954	LOC100069954	LOC100069954	chr10:14131255-14175571	blue	-0.294971	0.0722052	-0.203866	0.162945	0.428688	-0.39502	0.0427187	-0.160167	-0.623342	-0.460572	0.00629324	-0.217216	-0.166482	0.219568	0.328342	0.0072451	0.0141095	0.798989	0.336768	2.91e-05	0.00361638	0.970088	0.1902	0.317808
ZNF576	ZNF576	ZNF576	chr10:14754088-14758996	blue	-0.636561	1.74e-05	0.10715	0.616279	0.832323	-0.120481	0.318589	-0.221662	-0.868702	-0.663674	-0.160502	-0.405152	-0.227408	0.521979	3.8e-05	9.33e-11	0.471206	0.0512429	0.181067	1.57e-12	5.57e-06	0.335742	0.0116245	0.169728
SMG9	SMG9	SMG9	chr10:14854398-14873500	blue	0.29437	0.0728153	-0.165676	-0.461927	-0.413979	0.361125	0.127799	0.150213	0.707423	0.184786	-0.261967	0.310642	0.752356	0.320187	0.00350605	0.00977281	0.0259116	0.444491	0.368032	6.84e-07	0.266721	0.112101	0.0576675	5.13e-08
KCNN4	KCNN4	KCNN4	chr10:14883060-14895258	blue	0.499791	0.00139889	0.00378267	-0.0478256	-0.500183	0.262895	-0.237515	-0.176738	0.625221	0.474135	0.313135	0.614809	0.185747	0.982018	0.775543	0.00138488	0.110791	0.151039	0.288474	2.71e-05	0.00263658	0.0555862	4.01e-05	0.2642
ZNF283	ZNF283	ZNF283	chr10:14964586-14994862	blue	0.313524	0.0552673	-0.256194	-0.552923	-0.403728	0.209371	0.176796	0.209643	0.658804	0.135394	-0.296357	0.237801	0.772617	0.120526	0.000318177	0.0119495	0.207102	0.288313	0.206499	6.9e-06	0.41766	0.0708138	0.150533	1.32e-08
ZNF233	ZNF233	ZNF233	chr10:15211081-15223036	blue	0.516124	0.000910187	-0.155769	-0.464039	-0.573756	0.278631	-0.137793	0.147574	0.724383	0.509346	0.111452	0.371298	0.299441	0.350374	0.00333979	0.000165914	0.0902742	0.409379	0.376603	2.73e-07	0.00109072	0.505305	0.0217271	0.0677929
LOC100070567	LOC100070567	LOC100070567	chr10:15517951-15533159	blue	0.845233	2.47e-11	-0.219416	-0.686939	-0.902829	-0.0754349	-0.451005	0.194244	0.856424	0.828559	0.396304	0.552903	0.0255678	0.185642	1.91e-06	9.28e-15	0.652623	0.00448561	0.242576	7.04e-12	1.35e-10	0.0137716	0.000318367	0.878895
TOMM40	TOMM40	TOMM40	chr10:15672796-15679783	blue	0.677041	3.05e-06	-0.0879885	-0.437264	-0.774538	0.229359	-0.202947	0.227914	0.898418	0.807447	0.406298	0.363119	0.104802	0.599375	0.00604839	1.16e-08	0.165998	0.221698	0.168754	1.99e-14	9.05e-10	0.0113684	0.0250427	0.531189
LOC111775214	LOC111775214	LOC111775214	chr10:15690974-15694252	blue	0.243432	0.140819	-0.0579087	-0.113172	-0.296369	0.271689	0.000456419	-0.282936	0.495665	0.0322151	-0.243049	0.566301	0.634689	0.72984	0.498714	0.0708024	0.0989301	0.99783	0.0852067	0.00155413	0.84774	0.141465	0.000210497	1.87e-05
APOE	APOE	APOE	chr10:15712329-15715203	blue	0.732459	1.72e-07	-0.0229746	-0.579352	-0.822674	0.282681	-0.285191	0.203484	0.972831	0.773721	0.272768	0.484996	0.247819	0.8911	0.000138247	2.35e-10	0.0855007	0.0826424	0.220453	1.81e-24	1.23e-08	0.0975456	0.0020281	0.133578
CLPTM1	CLPTM1	CLPTM1	chr10:15794072-15820549	blue	0.456205	0.00399299	0.0849807	-0.573443	-0.62701	0.508451	-0.0606816	0.255874	0.906937	0.598007	0.043495	0.20275	0.398597	0.611961	0.000167599	2.53e-05	0.00111677	0.717423	0.121006	4.41e-15	7.34e-05	0.795414	0.222157	0.0131854
TRAPPC6A	TRAPPC6A	TRAPPC6A	chr10:15942716-15952178	blue	-0.0122542	0.941791	0.21675	-0.214112	-0.236013	0.644417	0.451428	0.226578	0.649545	0.198263	-0.388911	-0.192664	0.558109	0.191177	0.196768	0.153717	1.26e-05	0.00444359	0.171335	1.02e-05	0.232776	0.0158141	0.246504	0.000271652
BLOC1S3	BLOC1S3	BLOC1S3	chr10:15952278-15955168	blue	0.55677	0.000283043	0.123928	-0.541283	-0.693206	0.339316	-0.204494	0.16241	0.876271	0.634759	0.108225	0.275238	0.284904	0.458517	0.000449494	1.41e-06	0.0371518	0.21812	0.329954	5.73e-13	1.87e-05	0.517787	0.0944289	0.0829658
ERCC2	ERCC2	ERCC2	chr10:16100619-16116842	blue	0.200334	0.227833	-0.136175	-0.155309	-0.288483	0.355914	0.249365	-0.0253811	0.581263	0.241049	-0.101784	0.234104	0.471699	0.414955	0.351815	0.079006	0.0283011	0.131094	0.879773	0.000129796	0.144872	0.543147	0.157171	0.00279318
CD3EAP	CD3EAP	CD3EAP	chr10:16141484-16144249	blue	0.368011	0.0230128	0.00814785	-0.431371	-0.527069	0.482129	0.154113	0.210718	0.856487	0.415504	-0.0878364	0.19767	0.600059	0.961278	0.00685058	0.000674136	0.00217536	0.355582	0.204128	6.99e-12	0.00947991	0.600009	0.234205	6.83e-05
ERCC1	ERCC1	ERCC1	chr10:16144073-16155038	blue	-0.106599	0.524134	-0.000424461	0.017674	-0.0893016	0.476067	0.462428	-0.132269	0.460272	-0.118297	-0.519334	0.0656602	0.749199	0.997982	0.916123	0.593916	0.00251793	0.00346593	0.428589	0.00364123	0.479341	0.000834335	0.69531	6.26e-08
SEMA7A	SEMA7A	SEMA7A	chr1:120413139-120436928	blue	0.629343	2.31e-05	0.0387627	-0.552965	-0.656069	0.288144	-0.408966	0.0290303	0.748147	0.731533	0.285686	0.385007	0.0338666	0.817273	0.00031777	7.76e-06	0.079375	0.0107909	0.862641	6.69e-08	1.82e-07	0.0820874	0.0169917	0.840033
LOC111775216	LOC111775216	LOC111775216	chr10:16163647-16168360	blue	0.816901	3.98e-10	-0.0231558	-0.599728	-0.911221	0.0779576	-0.390693	0.273183	0.935939	0.788359	0.302574	0.571575	0.164765	0.890247	6.91e-05	1.96e-15	0.641775	0.0152998	0.0970157	6.77e-18	4.19e-09	0.0648292	0.000177984	0.322894
FOSB	FOSB	FOSB	chr10:16184656-16189918	blue	-0.64032	1.49e-05	0.0102422	0.617053	0.77968	-0.345868	0.188601	-0.209874	-0.969021	-0.684904	-0.138347	-0.362896	-0.367433	0.951336	3.69e-05	8e-09	0.0334212	0.256799	0.205989	1.86e-23	2.11e-06	0.40748	0.0251386	0.0232452
RTN2	RTN2	RTN2	chr10:16196526-16205568	blue	0.705906	7.4e-07	0.130309	-0.648541	-0.756177	0.231169	-0.399036	0.357436	0.817107	0.796215	0.400098	0.264054	0.00254757	0.435521	1.07e-05	4.01e-08	0.16259	0.0130754	0.0275853	3.9e-10	2.27e-09	0.012813	0.109168	0.987889
OPA3	OPA3	OPA3	chr10:16224352-16317639	blue	0.627539	2.48e-05	-0.0311153	-0.560331	-0.742482	0.294491	-0.222371	0.353058	0.88434	0.773068	0.366837	0.301374	0.137353	0.85288	0.000253659	9.48e-08	0.0726919	0.179638	0.0296863	1.82e-13	1.28e-08	0.0234868	0.0659523	0.410893
EML2	EML2	EML2	chr10:16335152-16358545	blue	-0.859879	4.68e-12	0.0997744	0.675377	0.940406	-0.038797	0.457016	-0.330863	-0.937994	-0.85861	-0.39476	-0.494104	-0.0774329	0.551179	3.29e-06	1.91e-18	0.817114	0.00392057	0.0424595	3.83e-18	5.44e-12	0.0141786	0.00161674	0.644025
PTGIR	PTGIR	PTGIR	chr10:17107077-17111363	blue	0.640049	1.51e-05	-0.345172	-0.786538	-0.75367	-0.0507491	-0.184476	0.281816	0.810361	0.519683	0.0479448	0.395991	0.417859	0.0338026	4.81e-09	4.72e-08	0.762207	0.267539	0.0865041	7.06e-10	0.000826433	0.774998	0.0138533	0.00904221
FKRP	FKRP	FKRP	chr10:17202154-17211795	blue	-0.663068	5.73e-06	-0.0206657	0.580886	0.80594	-0.172525	0.317117	-0.198484	-0.863846	-0.702968	-0.252316	-0.410514	-0.161258	0.901989	0.000131424	1.03e-09	0.300304	0.0523874	0.232245	2.89e-12	8.61e-07	0.126445	0.0104672	0.333441
AP2S1	AP2S1	AP2S1	chr10:17265290-17273432	blue	0.731666	1.8e-07	-0.314055	-0.695564	-0.833795	-0.058024	-0.233522	0.256827	0.878238	0.649573	0.167464	0.490607	0.317307	0.0548339	1.25e-06	8.07e-11	0.729322	0.158235	0.11958	4.37e-13	1.02e-05	0.314919	0.00176504	0.0522386
ARHGAP35	ARHGAP35	ARHGAP35	chr10:17285295-17395663	blue	0.654099	8.44e-06	-0.476889	-0.671883	-0.631551	-0.114219	-0.323391	0.143784	0.627857	0.475277	0.271732	0.504436	0.290424	0.00246886	3.86e-06	2.12e-05	0.494726	0.0476475	0.389114	2.45e-05	0.00256588	0.0988753	0.00124061	0.0769209
NPAS1	NPAS1	NPAS1	chr10:17407714-17424102	blue	0.158234	0.342707	-0.187154	-0.388129	-0.233727	0.214258	0.178959	-0.0820412	0.49295	0.00352763	-0.346105	0.160274	0.713439	0.260534	0.0160443	0.157859	0.196456	0.282359	0.624368	0.00166441	0.98323	0.033292	0.33644	4.97e-07
SAE1	SAE1	SAE1	chr10:17503683-17568309	blue	0.648527	1.07e-05	-0.10697	-0.608709	-0.763639	0.342795	-0.130811	0.320325	0.966108	0.757309	0.232623	0.315478	0.283519	0.522682	5.01e-05	2.45e-08	0.0351311	0.43374	0.0499183	9.15e-23	3.73e-08	0.159888	0.053686	0.0845384
NOP53	NOP53	NOP53	chr10:17975857-17983922	blue	-0.707144	6.94e-07	0.185138	0.853154	0.782027	0.0417119	0.21407	-0.499451	-0.779391	-0.746433	-0.297371	-0.161293	-0.0570559	0.265796	1.03e-11	6.73e-09	0.803633	0.196858	0.00141113	8.17e-09	7.44e-08	0.0698091	0.333336	0.733672
SELENOW	SELENOW	SELENOW	chr10:18003670-18008557	blue	0.756078	4.04e-08	-0.102172	-0.570307	-0.858107	0.13319	-0.272306	0.282461	0.956996	0.760017	0.291099	0.506716	0.244304	0.541604	0.000185358	5.78e-12	0.42535	0.098137	0.0857549	6.17e-21	3.12e-08	0.0762069	0.00116888	0.139357
STOML1	STOML1	STOML1	chr1:120745299-120754174	blue	0.701389	9.33e-07	-0.0589511	-0.480643	-0.816323	0.115161	-0.285075	0.138207	0.888051	0.718668	0.193152	0.474357	0.192131	0.725164	0.00225533	4.19e-10	0.491149	0.0827728	0.407962	1.05e-13	3.75e-07	0.245285	0.00262273	0.247838
CCDC114	CCDC114	CCDC114	chr10:18676656-18702117	blue	-0.407952	0.0110073	0.0431242	0.593866	0.579661	-0.36781	0.0951749	-0.374044	-0.737046	-0.544513	-0.0117824	-0.0271872	-0.230148	0.797121	8.48e-05	0.000136845	0.0230932	0.569769	0.0206992	1.31e-07	0.000408915	0.944028	0.871286	0.164505
KDELR1	KDELR1	KDELR1	chr10:18740284-18747499	blue	0.612983	4.29e-05	-0.091511	-0.609949	-0.750482	0.0887696	-0.161158	0.233422	0.866517	0.516567	0.0128451	0.436075	0.451331	0.58478	4.79e-05	5.78e-08	0.596125	0.333746	0.158418	2.07e-12	0.000899362	0.938989	0.00620338	0.00445319
GRWD1	GRWD1	GRWD1	chr10:18785134-18790778	blue	0.604846	5.76e-05	-0.00630909	-0.526923	-0.734955	0.357467	-0.104348	0.278107	0.939979	0.732233	0.225584	0.275953	0.270615	0.970012	0.000676888	1.49e-07	0.0275711	0.532979	0.0909071	2.17e-18	1.74e-07	0.173272	0.0935416	0.100325
BCAT2	BCAT2	BCAT2	chr10:19074805-19089863	blue	0.670859	4.04e-06	-0.160516	-0.46015	-0.685883	0.00145787	-0.273472	0.152093	0.724654	0.606288	0.354768	0.561044	0.150952	0.335699	0.00365137	2.01e-06	0.993069	0.0966487	0.361998	2.69e-07	5.47e-05	0.0288505	0.000248116	0.365655
HSD17B14	HSD17B14	HSD17B14	chr10:19090239-19104311	blue	0.627879	2.45e-05	-0.0151825	-0.543997	-0.749519	0.277343	-0.199081	0.356812	0.897626	0.694038	0.185111	0.359593	0.245659	0.927914	0.000415169	6.14e-08	0.091835	0.230815	0.027877	2.27e-14	1.35e-06	0.265867	0.0265961	0.137108
NUCB1	NUCB1	NUCB1	chr10:19141336-19161616	blue	0.841609	3.63e-11	-0.265657	-0.591718	-0.869493	-0.0700362	-0.470042	0.224393	0.846487	0.716326	0.349857	0.704078	0.189254	0.106955	9.13e-05	1.41e-12	0.676076	0.00290432	0.175612	2.16e-11	4.26e-07	0.031304	8.13e-07	0.255124
DHDH	DHDH	DHDH	chr10:19170666-19178758	blue	0.63591	1.78e-05	0.0302092	-0.550227	-0.764779	0.368383	-0.186439	0.266916	0.96608	0.675532	0.151257	0.419273	0.36256	0.857119	0.000345073	2.27e-08	0.022864	0.262391	0.10524	9.29e-23	3.27e-06	0.364675	0.00878777	0.0252839
BAX	BAX	BAX	chr10:19185480-19189232	blue	0.294128	0.0730623	0.104651	-0.449627	-0.47259	0.621891	0.180824	0.234146	0.863647	0.39194	-0.204024	0.102021	0.624785	0.531784	0.00462457	0.002735	3.08e-05	0.27729	0.157093	2.96e-12	0.0149483	0.219203	0.542203	2.75e-05
FTL	FTL	FTL	chr10:19192192-19193795	blue	0.471784	0.00278758	0.141119	-0.488413	-0.624939	0.559171	-0.0936569	0.183	0.92033	0.559011	0.0123166	0.293703	0.45615	0.398055	0.0018641	2.74e-05	0.000262916	0.575967	0.271454	3.01e-16	0.000264213	0.941495	0.0734966	0.00399799
GYS1	GYS1	GYS1	chr10:19195199-19209581	blue	-0.658397	7.02e-06	-0.0886873	0.661821	0.799985	-0.179661	0.187674	-0.448699	-0.902544	-0.738726	-0.201178	-0.179895	-0.172526	0.596467	6.05e-06	1.68e-09	0.280445	0.259187	0.00472032	9.76e-15	1.19e-07	0.225838	0.279808	0.300302
NPTN	NPTN	NPTN	chr1:121042918-121108414	blue	0.725944	2.5e-07	-0.0906173	-0.697736	-0.851197	0.175037	-0.21555	0.361588	0.972189	0.777259	0.204146	0.3474	0.246332	0.588468	1.12e-06	1.28e-11	0.293215	0.193706	0.025708	2.74e-24	9.53e-09	0.218922	0.0325945	0.136001
PIH1D1	PIH1D1	PIH1D1	chr10:19539419-19545489	blue	0.608984	4.97e-05	0.145281	-0.440203	-0.746504	0.389602	-0.216282	0.200478	0.938237	0.696294	0.209324	0.415477	0.275182	0.384145	0.00567952	7.41e-08	0.015613	0.192161	0.227491	3.58e-18	1.21e-06	0.207206	0.00948494	0.0944994
FLT3LG	FLT3LG	FLT3LG	chr10:19564080-19576051	blue	-0.771025	1.48e-08	0.180573	0.573072	0.832672	0.00734551	0.306023	-0.144788	-0.833569	-0.711254	-0.320894	-0.511136	-0.146532	0.27797	0.00016962	9.02e-11	0.965089	0.0616863	0.385776	8.25e-11	5.59e-07	0.0494906	0.00104019	0.380019
FCGRT	FCGRT	FCGRT	chr10:19600622-19612929	blue	0.70574	7.46e-07	-0.084337	-0.627225	-0.831176	0.161782	-0.282532	0.197128	0.945078	0.661405	0.120521	0.50403	0.368024	0.614669	2.51e-05	1.04e-10	0.331854	0.0856738	0.235516	4.57e-19	6.16e-06	0.471057	0.0012538	0.0230076
RCN3	RCN3	RCN3	chr10:19613506-19624843	blue	0.687498	1.86e-06	-0.126961	-0.548074	-0.773063	0.0660765	-0.227767	0.146749	0.867628	0.632653	0.175032	0.562268	0.302053	0.447506	0.000367995	1.28e-08	0.693472	0.169038	0.379305	1.8e-12	2.03e-05	0.293228	0.000238859	0.0653155
NOSIP	NOSIP	NOSIP	chr10:19631130-19645740	blue	0.268724	0.102815	0.303634	-0.21201	-0.445114	0.652479	0.0499521	0.0465413	0.787211	0.491205	-0.0216178	0.0747513	0.328136	0.0638508	0.201304	0.00510643	9.04e-06	0.765837	0.781422	4.57e-09	0.00173886	0.897497	0.655576	0.0442972
BCL2L12	BCL2L12	BCL2L12	chr10:19706782-19713906	blue	0.18541	0.26508	0.101063	-0.292169	-0.296638	0.653042	0.177438	0.174219	0.686417	0.235123	-0.182405	0.185905	0.616288	0.546023	0.0750842	0.070534	8.82e-06	0.286537	0.295511	1.96e-06	0.155321	0.27304	0.263786	3.8e-05
PRMT1	PRMT1	PRMT1	chr10:19717872-19728196	blue	0.263551	0.10987	0.318881	-0.170733	-0.412975	0.55461	-0.0278779	0.151432	0.670863	0.451717	-0.01519	0.0283805	0.240851	0.051018	0.305428	0.00996977	0.000302311	0.868045	0.364113	4.04e-06	0.00441511	0.927878	0.865687	0.145212
ADM5	ADM5	ADM5	chr10:19728344-19729995	blue	0.360315	0.0262721	0.0178189	-0.218638	-0.473131	0.352841	-0.0642132	-0.00598597	0.698015	0.237259	-0.112626	0.485242	0.601814	0.915438	0.187245	0.00270016	0.0297937	0.701713	0.971547	1.11e-06	0.151493	0.500803	0.00201592	6.42e-05
CPT1C	CPT1C	CPT1C	chr10:19730046-19752518	blue	0.652554	9.01e-06	-0.239831	-0.51198	-0.695105	-0.215605	-0.370268	0.175116	0.622307	0.374412	0.126718	0.56403	0.341992	0.146977	0.00101712	1.28e-06	0.193589	0.0221235	0.292992	3.03e-05	0.0205649	0.448384	0.000226068	0.0355894
AP2A1	AP2A1	AP2A1	chr10:19782672-19815526	blue	-0.197442	0.234756	-0.0463369	-0.29181	8.24e-07	0.662072	0.49622	-0.0144645	0.471559	-0.149706	-0.580366	-0.161857	0.864361	0.782359	0.075459	0.999996	5.98e-06	0.00153241	0.931314	0.00280246	0.369668	0.000133703	0.331627	2.71e-12
PTOV1	PTOV1	PTOV1	chr10:19854757-19862935	blue	0.28702	0.0806067	-0.153328	-0.364606	-0.395018	0.0694833	-0.0263252	-0.0214654	0.514319	0.0798672	-0.186298	0.386024	0.600618	0.358068	0.0244106	0.0141098	0.678495	0.875335	0.898215	0.000955469	0.633611	0.262758	0.0166781	6.7e-05
NUP62	NUP62	NUP62	chr10:19905552-19929215	blue	0.482598	0.00215067	-0.0734818	-0.539238	-0.624207	0.40277	0.0658459	0.314761	0.898367	0.58837	0.0341785	0.253576	0.426626	0.661072	0.000477023	2.82e-05	0.0121725	0.69449	0.0542621	2e-14	0.000102303	0.838579	0.124499	0.00756139
ATF5	ATF5	ATF5	chr10:19928880-19932780	blue	0.646635	1.15e-05	0.277037	-0.317109	-0.669404	0.346284	-0.364241	0.155543	0.799002	0.752063	0.354394	0.438147	0.0162891	0.0922091	0.0523933	4.32e-06	0.0331951	0.0245644	0.35108	1.82e-09	5.23e-08	0.0290316	0.00593541	0.922675
SIGLEC11	SIGLEC11	SIGLEC11	chr10:19948181-19956380	blue	0.675522	3.27e-06	-0.314484	-0.591822	-0.749507	0.0336912	-0.183295	0.121407	0.850524	0.528694	0.063814	0.551624	0.459892	0.0544858	9.09e-05	6.14e-08	0.840851	0.270667	0.467779	1.38e-11	0.000644189	0.703483	0.000330895	0.00367295
ADPGK	ADPGK	ADPGK	chr1:121816143-121845020	blue	0.52757	0.000664771	-0.0554504	-0.621341	-0.675089	0.337449	-0.0409978	0.352565	0.902511	0.612663	-0.0462102	0.227038	0.391604	0.740905	3.14e-05	3.34e-06	0.038275	0.80693	0.0299306	9.81e-15	4.34e-05	0.78294	0.170443	0.0150422
ZNF473	ZNF473	ZNF473	chr10:19990528-20004464	blue	0.211703	0.201973	0.0353535	-0.412531	-0.297201	0.58094	0.32148	0.234259	0.712425	0.274431	-0.206003	0.107791	0.643123	0.833106	0.0100581	0.0699766	0.00013119	0.0490528	0.156887	5.25e-07	0.0954384	0.214669	0.519478	1.33e-05
NAPSA	NAPSA	NAPSA	chr10:20182092-20190869	blue	-0.732636	1.7e-07	0.00093765	0.63252	0.851622	-0.268026	0.309321	-0.277576	-0.967647	-0.795182	-0.26939	-0.42399	-0.196954	0.995542	2.04e-05	1.22e-11	0.103747	0.058795	0.0915515	4.02e-23	2.47e-09	0.101933	0.00798298	0.235938
BBS4	BBS4	BBS4	chr1:121852756-121918508	blue	-0.487781	0.00189353	0.350887	0.598651	0.645399	0.0958531	0.0931818	-0.277445	-0.655457	-0.473248	-0.188376	-0.204316	-0.240029	0.0307758	7.18e-05	1.21e-05	0.56701	0.577913	0.0917109	7.96e-06	0.0026927	0.257377	0.218532	0.146633
EMC10	EMC10	EMC10	chr10:20278273-20286476	blue	0.747923	6.78e-08	-0.174028	-0.655821	-0.850313	0.0787063	-0.325743	0.24076	0.91009	0.75609	0.325348	0.44939	0.210619	0.296049	7.84e-06	1.41e-11	0.638569	0.0459622	0.145369	2.44e-15	4.04e-08	0.0462416	0.00464886	0.204346
LOC106780914	LOC106780914	LOC106780914	chr10:20505754-20513980	blue	0.277676	0.091429	-0.0424073	-0.545003	-0.327691	0.375272	0.249772	0.55894	0.592677	0.413593	-0.0166519	-0.175176	0.280182	0.800425	0.000403059	0.044603	0.0202531	0.130445	0.000264794	8.83e-05	0.00984808	0.920958	0.292826	0.0884224
KLK1	KLK1	KLK1	chr10:20531816-20534111	blue	0.360643	0.0261255	0.147036	-0.0742727	-0.482988	0.131337	-0.145652	0.102718	0.537683	0.539745	0.356979	0.214798	-0.107244	0.378366	0.657646	0.00213029	0.431878	0.382919	0.539434	0.000498941	0.000470063	0.0277989	0.195302	0.52161
HEXA	HEXA	HEXA	chr1:122110244-122136977	blue	0.660544	6.39e-06	0.0762964	-0.637824	-0.781882	0.327756	-0.215519	0.368752	0.96162	0.703963	0.130902	0.368804	0.325632	0.648911	1.65e-05	6.81e-09	0.0445578	0.193771	0.0227173	8.28e-22	8.18e-07	0.433418	0.0226969	0.0460407
LOC100066165	LOC100066165	LOC100066165	chr10:21407236-21415660	blue	-0.585915	0.000111141	-0.192309	0.480609	0.657022	-0.322271	0.352139	-0.327762	-0.719551	-0.782869	-0.432711	-0.189205	0.139872	0.247393	0.00225715	7.45e-06	0.0484675	0.0301435	0.0445541	3.57e-07	6.33e-09	0.00666047	0.25525	0.402281
ZNF175	ZNF175	ZNF175	chr10:21546110-21560715	blue	0.497175	0.00149562	-0.0224178	-0.556675	-0.613014	0.427253	0.0132889	0.309941	0.876312	0.523338	-0.082291	0.247444	0.486138	0.893724	0.000283866	4.29e-05	0.00746395	0.936885	0.0582631	5.7e-13	0.000747633	0.62331	0.134186	0.00197195
LOC111775260	LOC111775260	LOC111775260	chr10:21579686-21586703	blue	0.457863	0.00384624	0.0681209	-0.190027	-0.555756	0.269723	-0.189348	-0.0329275	0.706018	0.520894	0.175089	0.473171	0.198362	0.684471	0.253154	0.000291942	0.101494	0.254886	0.844413	7.35e-07	0.000799544	0.293068	0.00269761	0.232538
SENP8	SENP8	SENP8	chr1:122308772-122331827	blue	0.598027	7.34e-05	0.146502	-0.436042	-0.724407	0.296061	-0.172929	0.295599	0.879081	0.702286	0.171194	0.356277	0.204508	0.380117	0.00620771	2.72e-07	0.0711092	0.299157	0.071572	3.88e-13	8.92e-07	0.304106	0.0281294	0.218089
MYO9A	MYO9A	MYO9A	chr1:122329883-122619722	blue	0.304281	0.0632584	-0.100016	-0.581458	-0.388304	0.384271	0.146643	0.246837	0.697136	0.20802	-0.243296	0.236404	0.714592	0.550209	0.000128961	0.0159925	0.0172217	0.379653	0.135175	1.16e-06	0.210115	0.14105	0.153016	4.67e-07
LOC100065138	LOC100065138	LOC100065138	chr10:21956813-21972064	blue	0.270366	0.10065	-0.102994	-0.290652	-0.347378	0.337988	0.120352	-0.00601401	0.604458	0.268129	-0.250378	0.214301	0.4632	0.538337	0.0766793	0.0326062	0.0379479	0.471687	0.971414	5.84e-05	0.103609	0.129484	0.196364	0.003405
LOC106781598	LOC106781598	LOC106781598	chr10:22887458-22896653	blue	0.396477	0.0137266	0.050665	-0.214692	-0.454845	0.0925866	-0.0166511	-0.05647	0.589338	0.416852	0.00729731	0.303625	0.213407	0.76259	0.195528	0.00411704	0.580355	0.920962	0.736309	9.9e-05	0.00922723	0.965318	0.063859	0.198281
SEC23IP	SEC23IP	SEC23IP	chr1:12733148-12789854	blue	0.187624	0.259316	0.0682242	-0.412711	-0.26935	0.757884	0.249942	0.209318	0.712132	0.346588	-0.132587	0.0351807	0.534093	0.684017	0.0100223	0.101986	3.59e-08	0.130175	0.20722	5.33e-07	0.0330307	0.427467	0.833911	0.00055301
MYADM	MYADM	MYADM	chr10:23354674-23362873	blue	-0.512118	0.00101338	0.20523	0.617985	0.668089	-0.0598248	0.0154212	-0.318671	-0.788229	-0.36956	0.129176	-0.313875	-0.564495	0.216432	3.56e-05	4.58e-06	0.721252	0.926784	0.0511797	4.23e-09	0.0223993	0.439557	0.0549807	0.000222799
OSCAR	OSCAR	OSCAR	chr10:23581301-23586895	blue	-0.69567	1.25e-06	0.142895	0.682766	0.835123	-0.0837234	0.205445	-0.357386	-0.913249	-0.608101	-0.0640925	-0.458469	-0.390734	0.392085	2.33e-06	7.06e-11	0.617255	0.215941	0.0276084	1.31e-15	5.13e-05	0.702248	0.00379368	0.0152881
NDUFA3	NDUFA3	NDUFA3	chr10:23587436-23591197	blue	-0.203851	0.219602	-0.295626	0.558205	0.318719	-0.540772	0.0101524	-0.159356	-0.570424	-0.310702	0.16976	0.0988892	-0.299924	0.0715451	0.000270853	0.0511423	0.000456242	0.951762	0.339251	0.000184664	0.0576166	0.308234	0.554734	0.0673298
LOC106781636	LOC106781636	LOC106781636	chr10:23916311-23920141	blue	-0.748094	6.71e-08	0.301949	0.577539	0.832193	0.117683	0.288203	-0.270805	-0.831448	-0.650809	-0.231217	-0.562167	-0.250416	0.0654122	0.000146714	9.46e-11	0.481644	0.07931	0.100077	1.02e-10	9.7e-06	0.162499	0.000239613	0.129424
LOC100053579	LOC100053579	LOC100053579	chr10:23930889-23936210	blue	0.760815	2.96e-08	-0.0648798	-0.655955	-0.861345	0.242824	-0.342734	0.247962	0.967788	0.816927	0.314985	0.463891	0.188183	0.698761	7.79e-06	3.92e-12	0.141845	0.0351657	0.133346	3.72e-23	3.97e-10	0.0540811	0.00335121	0.257874
LOC102149763	LOC102149763	LOC102149763	chr1:124386998-124413068	blue	0.41761	0.00908765	0.166271	-0.5292	-0.594925	0.454972	-0.0245561	0.32476	0.85534	0.47716	-0.132207	0.21268	0.459849	0.31843	0.000635106	8.17e-05	0.00410539	0.883654	0.0466604	7.99e-12	0.00245286	0.428807	0.199851	0.00367656
HSPBP1	HSPBP1	HSPBP1	chr10:24886665-24898780	blue	0.47342	0.00268173	0.0270049	-0.49194	-0.639684	0.45742	-0.0519747	0.224701	0.898016	0.635582	0.105731	0.184512	0.345503	0.872143	0.00170716	1.53e-05	0.00388499	0.756637	0.175006	2.13e-14	1.81e-05	0.527536	0.267443	0.0336206
GLCE	GLCE	GLCE	chr1:124785726-124917656	blue	0.659311	6.75e-06	-0.322314	-0.621738	-0.748309	0.0228433	-0.215668	0.245641	0.818583	0.537041	0.0837213	0.512167	0.401565	0.0484357	3.09e-05	6.62e-08	0.891719	0.193456	0.137139	3.42e-10	0.000508241	0.617264	0.00101205	0.012458
ISOC2	ISOC2	ISOC2	chr10:25030048-25037548	blue	0.728914	2.11e-07	-0.146524	-0.49442	-0.851981	0.156865	-0.217684	0.282653	0.943909	0.793278	0.318746	0.414234	0.170541	0.380044	0.00160387	1.17e-11	0.346952	0.189224	0.0855332	6.62e-19	2.87e-09	0.0511215	0.00972326	0.305982
ZNF581	ZNF581	ZNF581	chr10:25182423-25184412	blue	-0.477056	0.00245904	0.163725	0.644577	0.638309	-0.0845744	0.0208622	-0.292901	-0.713719	-0.545984	-0.0501609	-0.0645291	-0.217408	0.325999	1.26e-05	1.62e-05	0.61367	0.901061	0.0743229	4.9e-07	0.00039154	0.764885	0.700313	0.189799
EPN1	EPN1	EPN1	chr10:25209472-25226461	blue	-0.0947995	0.571299	0.176209	-0.181959	-0.0540302	0.72051	0.341564	0.0148954	0.504437	0.00926771	-0.40178	-0.0213121	0.669778	0.289943	0.274236	0.747321	3.38e-07	0.0358355	0.929273	0.00124057	0.955961	0.0124066	0.898939	4.25e-06
ZNF444	ZNF444	ZNF444	chr10:25562870-25579107	blue	0.661367	6.17e-06	0.180311	-0.384155	-0.75219	0.268361	-0.390898	0.140638	0.849333	0.737761	0.289134	0.448486	0.0994136	0.278679	0.0172582	5.18e-08	0.103299	0.0152416	0.399684	1.58e-11	1.26e-07	0.0783019	0.00474256	0.552626
LOC100058177	LOC100058177	LOC100058177	chr10:25902173-25944584	blue	0.447202	0.00487838	0.137262	-0.260341	-0.588036	0.275347	-0.0599455	0.0362201	0.759616	0.444504	-0.0106134	0.371764	0.375902	0.411206	0.114429	0.000103465	0.0942936	0.720713	0.829075	3.21e-08	0.00517473	0.949574	0.0215495	0.0200274
LOC100147097	LOC100147097	LOC100147097	chr10:25952019-25959116	blue	0.808315	8.41e-10	-0.163186	-0.611765	-0.862999	-0.0081245	-0.356139	0.41678	0.848772	0.739902	0.318568	0.570426	0.131851	0.327618	4.49e-05	3.2e-12	0.961389	0.0281947	0.00924049	1.68e-11	1.11e-07	0.0512591	0.000184655	0.430062
CLN6	CLN6	CLN6	chr1:125770102-125785378	blue	0.25187	0.12714	-0.27188	-0.415381	-0.429021	0.1255	0.190287	0.211311	0.618226	0.284646	-0.0530394	0.0951204	0.460895	0.0986839	0.00950329	0.00719502	0.452792	0.252492	0.202828	3.53e-05	0.0832573	0.751807	0.569991	0.00358984
CALML4	CALML4	CALML4	chr1:125788511-125800444	blue	-0.483691	0.00209401	-0.222414	0.4551	0.612849	-0.192241	0.301	-0.178473	-0.663289	-0.677011	-0.340884	-0.130159	0.0666565	0.179553	0.0040936	4.31e-05	0.247561	0.0663056	0.283691	5.67e-06	3.05e-06	0.0362296	0.436053	0.690914
LOC102148209	LOC102148209	LOC102148209	chr10:28374010-28380279	blue	-0.463031	0.00341827	0.136505	0.51351	0.59529	-0.0900535	0.140781	-0.333661	-0.639067	-0.533495	-0.146796	-0.126257	-0.11029	0.413813	0.000976392	8.07e-05	0.5908	0.3992	0.0406389	1.57e-05	0.000562519	0.379152	0.450049	0.509781
ZSCAN22	ZSCAN22	ZSCAN22	chr10:28392221-28401073	blue	0.262354	0.111554	0.117599	-0.138722	-0.322335	0.425128	-0.116316	-0.120902	0.532538	0.295238	0.0678834	0.463816	0.30254	0.481959	0.4062	0.0484197	0.00779867	0.486784	0.469646	0.000578018	0.0719356	0.685514	0.003357	0.0648616
UBE2M	UBE2M	UBE2M	chr10:28631762-28635095	blue	0.592622	8.85e-05	0.0815055	-0.502311	-0.76404	0.246798	-0.13036	0.206775	0.918667	0.708195	0.149324	0.251197	0.231019	0.62664	0.00131093	2.39e-08	0.135239	0.43534	0.212918	4.31e-16	6.56e-07	0.370907	0.128193	0.162869
LOC102148457	LOC102148457	LOC102148457	chr10:28649739-28658048	blue	0.322208	0.0485134	0.144093	-0.290777	-0.452403	0.563229	0.0483638	0.117351	0.763881	0.415008	-0.0838466	0.277558	0.430309	0.388085	0.0765469	0.00434826	0.000231808	0.773083	0.482888	2.41e-08	0.00957437	0.616736	0.0915725	0.00700441
SLC17A5	SLC17A5	SLC17A5	chr10:28990363-29059871	blue	0.832994	8.74e-11	-0.142637	-0.651424	-0.903053	-0.00763969	-0.398012	0.282375	0.913094	0.780911	0.347845	0.542821	0.170741	0.39295	9.45e-06	8.92e-15	0.963692	0.0133329	0.0858546	1.36e-15	7.31e-09	0.0323577	0.000429746	0.305406
TMEM30A	TMEM30A	TMEM30A	chr10:30533137-30563349	blue	0.649655	1.02e-05	-0.245186	-0.608463	-0.654564	-0.103866	-0.292647	0.256578	0.641057	0.551097	0.128224	0.339195	0.169096	0.13789	5.06e-05	8.27e-06	0.534884	0.0745868	0.119951	1.45e-05	0.000336183	0.442963	0.0372241	0.310159
SENP6	SENP6	SENP6	chr10:30873995-30991086	blue	-0.636147	1.77e-05	0.136966	0.579683	0.802766	-0.191517	0.306841	-0.166255	-0.883936	-0.667374	-0.237991	-0.416052	-0.247383	0.412223	0.000136745	1.34e-09	0.249382	0.0609589	0.318475	1.94e-13	4.73e-06	0.150197	0.00937651	0.134286
SH3BGRL2	SH3BGRL2	SH3BGRL2	chr10:34512327-34580798	blue	0.336848	0.0386426	-0.364015	-0.277387	-0.336401	-0.524605	-0.258722	-0.0913596	0.106451	-0.0326564	0.022617	0.494763	0.204049	0.0246603	0.0917811	0.0389171	0.000721923	0.11678	0.585404	0.524713	0.845679	0.892785	0.00159002	0.219146
BCKDHB	BCKDHB	BCKDHB	chr10:35121967-35379410	blue	0.610299	4.73e-05	-0.0693077	-0.378404	-0.742283	0.146177	-0.20313	0.330694	0.82087	0.737943	0.303728	0.293365	0.0724782	0.679264	0.0191511	9.59e-08	0.381187	0.221274	0.0425715	2.77e-10	1.25e-07	0.0637639	0.0738447	0.665429
UBE3D	UBE3D	UBE3D	chr10:37554767-37708417	blue	0.301215	0.0661025	-0.00404922	-0.260218	-0.36678	0.169661	0.207326	0.48427	0.539349	0.390749	0.0153143	-0.0448624	0.225083	0.980751	0.114605	0.0235103	0.30852	0.211675	0.00206456	0.000475482	0.0152838	0.927289	0.789125	0.174253
PGM3	PGM3	PGM3	chr10:37801918-37825053	blue	0.831813	9.82e-11	-0.126522	-0.590319	-0.920967	0.0389898	-0.379776	0.251079	0.947477	0.826863	0.385603	0.545319	0.14078	0.449092	9.57e-05	2.62e-16	0.816221	0.0186847	0.128379	2.09e-19	1.58e-10	0.0168072	0.000399321	0.399201
SNAP91	SNAP91	SNAP91	chr10:38112892-38254596	blue	0.562784	0.00023505	-0.230231	-0.394425	-0.616981	-0.0155018	-0.208341	0.181381	0.644686	0.482553	0.118439	0.514394	0.230702	0.164349	0.0142683	3.7e-05	0.926402	0.209396	0.27579	1.25e-05	0.002153	0.47881	0.000953536	0.163464
CEP162	CEP162	CEP162	chr10:38582167-38667438	blue	0.501417	0.00134157	-0.199702	-0.622822	-0.594453	0.345667	-0.00994411	0.200882	0.847774	0.413993	-0.134716	0.383689	0.622195	0.229334	2.97e-05	8.31e-05	0.033531	0.95275	0.226538	1.87e-11	0.00977003	0.420019	0.0174057	3.04e-05
LOC111775306	LOC111775306	LOC111775306	chr10:39717005-39786160	blue	-0.592736	8.81e-05	0.0157383	0.589193	0.738453	-0.24829	0.239841	-0.123533	-0.867673	-0.676828	-0.219976	-0.342363	-0.235016	0.925282	9.95e-05	1.21e-07	0.132818	0.146959	0.459962	1.79e-12	3.08e-06	0.184493	0.0353766	0.155513
SNX14	SNX14	SNX14	chr10:39888011-39957167	blue	-0.588763	0.000100948	0.0162936	0.587549	0.735852	-0.251516	0.239997	-0.117064	-0.86656	-0.671671	-0.214656	-0.343908	-0.240235	0.922654	0.000105183	1.41e-07	0.127693	0.146688	0.483966	2.06e-12	3.9e-06	0.195605	0.0345033	0.146276
CFAP206	CFAP206	CFAP206	chr10:41197930-41229854	blue	0.79364	2.79e-09	-0.232655	-0.725907	-0.905821	-0.131311	-0.306942	0.340031	0.878542	0.751112	0.264046	0.429519	0.161398	0.159829	2.5e-07	5.42e-15	0.431968	0.0608698	0.0367288	4.19e-13	5.55e-08	0.109179	0.0071208	0.333017
SLC35A1	SLC35A1	SLC35A1	chr10:41236182-41264834	blue	0.778465	8.73e-09	-0.232692	-0.680349	-0.882568	-0.165417	-0.273443	0.333361	0.84776	0.713898	0.222261	0.438948	0.16645	0.15976	2.61e-06	2.36e-13	0.320957	0.0966866	0.0408307	1.88e-11	4.85e-07	0.17986	0.00583456	0.317902
SRSF12	SRSF12	SRSF12	chr10:42553270-42570735	blue	0.688805	1.75e-06	-0.255255	-0.64166	-0.760992	-0.0987691	-0.13398	0.226172	0.776871	0.655486	0.204636	0.326918	0.155516	0.121941	1.42e-05	2.93e-08	0.555217	0.422587	0.172123	9.8e-09	7.95e-06	0.217794	0.0451385	0.351166
MDN1	MDN1	MDN1	chr10:43032834-43192809	blue	0.211033	0.203438	-0.206697	-0.407145	-0.248473	0.438116	0.175974	0.366364	0.540428	0.323194	0.0886886	0.0375142	0.385505	0.213096	0.0111823	0.132524	0.0059393	0.290595	0.0236802	0.000460825	0.0477907	0.596462	0.823063	0.0168375
TSTD3	TSTD3	TSTD3	chr10:51772431-51783575	blue	-0.69266	1.45e-06	0.0980365	0.722771	0.797117	-0.0438173	0.443618	-0.194581	-0.810965	-0.570021	-0.158847	-0.507601	-0.316951	0.558169	2.99e-07	2.12e-09	0.79393	0.00527541	0.241744	6.7e-10	0.000187057	0.340815	0.00114205	0.0525179
ASCC3	ASCC3	ASCC3	chr10:52606770-52935618	blue	0.68522	2.07e-06	-0.163322	-0.588593	-0.685147	0.188949	-0.246222	0.394	0.793885	0.683971	0.328436	0.466575	0.189908	0.32721	0.000101531	2.08e-06	0.255906	0.136182	0.0143826	2.73e-09	2.2e-06	0.0440916	0.00314932	0.253457
PREP	PREP	PREP	chr10:56737952-56860718	blue	0.649609	1.02e-05	-0.18631	-0.620879	-0.764533	0.190539	-0.0941373	0.351835	0.934321	0.656327	0.130058	0.414037	0.403375	0.262727	3.2e-05	2.31e-08	0.251853	0.574002	0.0302961	1.05e-17	7.67e-06	0.436415	0.00976146	0.0120313
LOC102150016	LOC102150016	LOC102150016	chr10:56802653-56804281	blue	0.387156	0.0163346	0.177661	-0.392552	-0.555418	0.38081	0.00550632	0.179505	0.765494	0.544683	0.0519347	0.0994773	0.21571	0.285923	0.0147784	0.00029497	0.0183391	0.973826	0.280869	2.16e-08	0.000406879	0.756818	0.552371	0.193368
PRDM1	PRDM1	PRDM1	chr10:57448299-57470605	blue	0.569941	0.000187538	-0.102876	-0.448862	-0.581224	0.290013	-0.240673	0.267054	0.700499	0.675757	0.369765	0.374312	0.0535474	0.538807	0.00470336	0.000129962	0.0773592	0.145519	0.105054	9.77e-07	3.23e-06	0.0223191	0.0206012	0.749506
ATG5	ATG5	ATG5	chr10:57541272-57661948	blue	0.399535	0.0129517	0.338293	-0.0968067	-0.479726	0.0425465	-0.183569	0.334237	0.45164	0.534461	0.251268	0.0608911	-0.213798	0.0377639	0.563141	0.00230591	0.799783	0.269941	0.0402716	0.0044227	0.000547242	0.128082	0.716488	0.19744
QRSL1	QRSL1	QRSL1	chr10:57929582-57959006	blue	0.292512	0.0747269	0.114225	-0.0890635	-0.409655	0.122439	0.0864283	0.43231	0.468558	0.53813	0.180291	-0.109659	-0.151059	0.494701	0.594904	0.0106457	0.463976	0.60589	0.00671699	0.00300704	0.000492554	0.278734	0.512219	0.36531
PDSS2	PDSS2	PDSS2	chr10:58333160-58607001	blue	0.580461	0.000133284	0.0598412	-0.401516	-0.707607	0.231303	-0.0944837	0.34525	0.823096	0.739613	0.258308	0.244423	0.0797729	0.721179	0.0124696	6.77e-07	0.16234	0.572588	0.0337593	2.26e-10	1.13e-07	0.117387	0.139159	0.634013
OSTM1	OSTM1	OSTM1	chr10:59099792-59133410	blue	0.797739	2.01e-09	0.0676655	-0.582465	-0.861005	0.1992	-0.436984	0.308281	0.908159	0.888005	0.411742	0.424069	-0.00803415	0.686472	0.000124722	4.09e-12	0.23053	0.00608453	0.0596949	3.51e-15	1.05e-13	0.0102166	0.00797016	0.961818
CD164	CD164	CD164	chr10:60267890-60282833	blue	0.441979	0.00546611	0.215057	-0.528053	-0.596501	0.528473	-0.0409857	0.254906	0.882162	0.552843	-0.029115	0.139713	0.398124	0.194751	0.000655868	7.74e-05	0.000648195	0.806987	0.122469	2.51e-13	0.000318943	0.862244	0.402822	0.0133045
PPIL6	PPIL6	PPIL6	chr10:60288595-60320538	blue	0.534595	0.000545144	0.146992	-0.533051	-0.687117	0.367911	-0.0885793	0.434188	0.865171	0.746072	0.224131	0.119188	0.113103	0.378507	0.000569666	1.89e-06	0.0230529	0.596916	0.00645635	2.45e-12	7.61e-08	0.176131	0.476014	0.498977
SMPD2	SMPD2	SMPD2	chr10:60320672-60323935	blue	0.267701	0.104183	0.31584	-0.385084	-0.425281	0.692318	0.0395795	0.24284	0.764473	0.498922	-0.0203412	0.0131803	0.314818	0.0533968	0.0169677	0.00777416	1.47e-06	0.81349	0.141819	2.32e-08	0.00143038	0.90352	0.9374	0.0542154
AMD1	AMD1	AMD1	chr10:61457216-61478943	blue	0.610011	4.78e-05	-0.256314	-0.629293	-0.706585	0.0711451	0.0196703	0.329038	0.829421	0.661891	0.223776	0.176141	0.246501	0.120346	2.31e-05	7.14e-07	0.671233	0.906689	0.0436821	1.24e-10	6.03e-06	0.176834	0.290132	0.135724
RPF2	RPF2	RPF2	chr10:61531837-61564894	blue	0.730862	1.89e-07	-0.00578391	-0.561989	-0.80505	0.20446	-0.19539	0.384022	0.928304	0.828916	0.347592	0.330497	0.126046	0.972507	0.000240941	1.11e-09	0.218198	0.239755	0.0173003	4.82e-17	1.3e-10	0.0324921	0.0427023	0.450814
MARCKS	MARCKS	MARCKS	chr10:63998535-64004653	blue	0.142694	0.392757	0.256384	-0.35751	-0.349875	0.676733	0.171727	0.126128	0.731187	0.196119	-0.355397	0.0696487	0.676543	0.120242	0.027551	0.0312947	3.09e-06	0.302578	0.450515	1.85e-07	0.237969	0.0285479	0.677771	3.12e-06
DSE	DSE	DSE	chr10:66057181-66129290	blue	0.377482	0.0194703	-0.39987	-0.479022	-0.429568	0.126089	0.05044	0.118797	0.609682	0.117474	-0.187766	0.421983	0.726743	0.012869	0.00234547	0.00711355	0.450656	0.763614	0.477472	4.84e-05	0.482426	0.258948	0.00831731	2.39e-07
RWDD1	RWDD1	RWDD1	chr10:66241169-66259750	blue	0.772083	1.38e-08	0.105496	-0.506796	-0.871427	0.153598	-0.354278	0.322157	0.924995	0.857745	0.365266	0.400096	0.0399815	0.52846	0.00116643	1.1e-12	0.357212	0.0290882	0.0485514	1.06e-16	6.03e-12	0.0241345	0.0128136	0.811629
DCBLD1	DCBLD1	DCBLD1	chr10:67058794-67122172	blue	0.703767	8.26e-07	-0.185165	-0.669187	-0.83685	0.140972	-0.183298	0.29299	0.96412	0.688276	0.162699	0.435047	0.369147	0.265724	4.36e-06	5.93e-11	0.398553	0.27066	0.0742311	2.51e-22	1.79e-06	0.329083	0.00634012	0.0225615
NUS1	NUS1	NUS1	chr10:67223585-67252611	blue	0.799061	1.81e-09	-0.171718	-0.630894	-0.88676	0.0187097	-0.314809	0.310004	0.924671	0.807052	0.336319	0.435509	0.155078	0.302605	2.17e-05	1.27e-13	0.911227	0.0542226	0.0582095	1.14e-16	9.36e-10	0.0389679	0.00627827	0.35254
MAN1A1	MAN1A1	MAN1A1	chr10:68442693-68604941	blue	0.610832	4.64e-05	-0.510506	-0.525422	-0.585405	-0.0829484	-0.238994	0.279139	0.601301	0.446179	0.205665	0.536854	0.306533	0.00105775	0.000705742	0.000113058	0.620528	0.148436	0.0896652	6.54e-05	0.00498892	0.21544	0.000510986	0.0612318
PKIB	PKIB	PKIB	chr10:71170201-71268874	blue	0.893728	4.31e-14	-0.265323	-0.64083	-0.926572	-0.0976771	-0.517961	0.218646	0.850716	0.841919	0.486396	0.629552	0.0236577	0.107413	1.46e-05	7.31e-17	0.55962	0.000866062	0.187228	1.35e-11	3.51e-11	0.00195946	2.29e-05	0.887883
SMPDL3A	SMPDL3A	SMPDL3A	chr10:71313794-71329748	blue	0.668951	4.41e-06	0.0285904	-0.551209	-0.754126	0.342887	-0.308346	0.233527	0.919272	0.677395	0.22899	0.490739	0.310651	0.864703	0.000335053	4.58e-08	0.0350788	0.0596379	0.158226	3.79e-16	3e-06	0.166698	0.00175923	0.0576595
EPB41L2	EPB41L2	EPB41L2	chr10:78293845-78497211	blue	0.606537	5.42e-05	-0.0500959	-0.666636	-0.739358	0.361491	-0.0959087	0.338345	0.96967	0.640721	0.0510429	0.33181	0.436994	0.765181	4.89e-06	1.14e-07	0.0257504	0.566784	0.0377328	1.28e-23	1.47e-05	0.760871	0.0418357	0.00608322
AKAP7	AKAP7	AKAP7	chr10:78537717-78671977	blue	0.789274	3.91e-09	-0.282192	-0.584518	-0.817917	-0.183042	-0.281075	0.327165	0.78685	0.670279	0.214532	0.555227	0.168901	0.0860664	0.000116471	3.63e-10	0.271342	0.0873702	0.0449668	4.7e-09	4.15e-06	0.19587	0.000296692	0.310726
MED23	MED23	MED23	chr10:78877959-78917316	blue	0.294085	0.0731059	-0.512162	-0.447917	-0.282832	-0.00579215	0.16663	0.124164	0.439857	0.0367297	-0.237618	0.315885	0.660529	0.00101219	0.00480231	0.0853265	0.972468	0.317372	0.457658	0.00572193	0.826707	0.150857	0.0533611	6.4e-06
ENPP1	ENPP1	ENPP1	chr10:79234777-79298874	blue	0.461845	0.00351259	-0.375272	-0.241089	-0.460995	-0.416746	-0.301086	-0.142501	0.292358	0.121682	0.0889579	0.631583	0.237935	0.0202529	0.144803	0.0035816	0.00924685	0.0662243	0.393406	0.0748872	0.466764	0.595343	2.12e-05	0.150296
SGK1	SGK1	SGK1	chr10:81297093-81405022	blue	0.611744	4.49e-05	0.0957217	-0.569899	-0.698378	0.459757	-0.240431	0.284043	0.906905	0.747016	0.224861	0.309144	0.200909	0.567544	0.00018779	1.09e-06	0.00368421	0.145937	0.0839405	4.44e-15	7.17e-08	0.174689	0.0589471	0.226474
LOC102150490	LOC102150490	LOC102150490	chr10:81790602-81866857	blue	-0.679537	2.71e-06	0.101182	0.532591	0.823473	-0.0579169	0.395238	-0.315876	-0.825646	-0.710811	-0.276703	-0.424585	-0.124816	0.545545	0.000577144	2.18e-10	0.729803	0.0140514	0.0533679	1.78e-10	5.72e-07	0.0926179	0.00788618	0.455279
PDE7B	PDE7B	PDE7B	chr10:82808618-82943383	blue	-0.500269	0.00138182	0.00716694	0.382558	0.638227	-0.109488	0.175899	-0.138636	-0.704225	-0.590102	-0.227714	-0.182143	-0.108324	0.965937	0.0177675	1.63e-05	0.512885	0.290805	0.406495	8.07e-07	9.65e-05	0.169139	0.273741	0.517401
IFNGR1	IFNGR1	IFNGR1	chr10:83732706-83751825	blue	0.587005	0.000107134	-0.129231	-0.432678	-0.599702	0.0596778	-0.399113	-0.0589485	0.611954	0.453512	0.211982	0.548301	0.245205	0.439361	0.00666518	6.92e-05	0.72191	0.0130562	0.725176	4.46e-05	0.00424186	0.201364	0.000365517	0.137859
TNFAIP3	TNFAIP3	TNFAIP3	chr10:84267428-84281378	blue	-0.699449	1.03e-06	0.131173	0.522296	0.80681	0.0472542	0.186192	-0.186334	-0.829036	-0.672572	-0.254278	-0.442764	-0.171223	0.432458	0.000769395	9.55e-10	0.778157	0.263036	0.262666	1.29e-10	3.74e-06	0.123424	0.0053741	0.304022
NHSL1	NHSL1	NHSL1	chr10:84670545-84959928	blue	0.563565	0.00022938	-0.322916	-0.66716	-0.645157	0.0920994	-0.00953633	0.403456	0.78521	0.50769	0.0408841	0.326428	0.432932	0.0479939	4.78e-06	1.23e-05	0.582357	0.954686	0.0120124	5.32e-09	0.00113939	0.807456	0.0454807	0.00662963
METRNL	METRNL	METRNL	chr11:125934-140713	blue	0.717686	3.95e-07	-0.0709445	-0.663252	-0.833916	0.265294	-0.303867	0.248198	0.9719	0.759853	0.22509	0.418127	0.267859	0.672108	5.68e-06	7.97e-11	0.107453	0.0636369	0.132965	3.29e-24	3.16e-08	0.174239	0.00899351	0.10397
SPG21	SPG21	SPG21	chr1:128592693-128610991	blue	-0.507	0.00116022	0.0157612	0.653588	0.614753	-0.46641	0.133423	-0.266867	-0.847987	-0.537116	-0.0978396	-0.298058	-0.430255	0.925174	8.62e-06	4.02e-05	0.00316142	0.424534	0.105307	1.83e-11	0.000507156	0.558964	0.0691355	0.00701235
C11H17orf62	C11H17orf62	C11H17orf62	chr11:742556-748954	blue	0.351193	0.0306203	-0.257387	-0.636709	-0.508451	0.202418	0.0792172	0.291793	0.701461	0.3132	-0.150975	0.142736	0.580422	0.118748	1.73e-05	0.00111677	0.222932	0.636385	0.0754773	9.3e-07	0.0555332	0.365578	0.392617	0.000133455
SLC16A3	SLC16A3	SLC16A3	chr11:986567-998888	blue	-0.401967	0.0123621	0.0159379	0.584847	0.528092	-0.100374	-0.0554259	-0.4659	-0.643644	-0.525667	-0.042167	0.188614	-0.141525	0.924337	0.000115195	0.000655153	0.548776	0.741015	0.00319909	1.31e-05	0.000700967	0.801533	0.256765	0.396687
DUS1L	DUS1L	DUS1L	chr11:1176710-1184050	blue	0.253789	0.124172	0.144849	-0.189458	-0.444589	0.495098	0.204712	0.0823188	0.765532	0.392756	-0.0996717	0.158843	0.45593	0.385574	0.254604	0.00516516	0.00157662	0.217621	0.623192	2.16e-08	0.014722	0.55159	0.340828	0.00401781
ASPSCR1	ASPSCR1	ASPSCR1	chr11:1239587-1270005	blue	0.431753	0.00679587	0.0351645	-0.522285	-0.620624	0.457072	0.0601528	0.313491	0.913769	0.516535	-0.0829012	0.158075	0.511727	0.833986	0.000769627	3.23e-05	0.00391564	0.719786	0.0552939	1.18e-15	0.000900134	0.620728	0.343196	0.00102399
LOC111775557	LOC111775557	LOC111775557	chr11:1279881-1282570	blue	-0.361181	0.0258872	-0.0708695	0.458216	0.525594	-0.291499	0.182807	-0.371561	-0.619178	-0.575906	-0.260839	-0.0308518	0.00225388	0.672436	0.00381558	0.000702393	0.0757852	0.271968	0.0216268	3.41e-05	0.000154741	0.113711	0.854112	0.989285
TIAL1	TIAL1	TIAL1	chr1:13030392-13048334	blue	-0.72004	3.47e-07	0.311343	0.714267	0.840564	0.158643	0.250355	-0.383058	-0.802417	-0.68921	-0.246325	-0.398051	-0.145395	0.0570761	4.76e-07	4.05e-11	0.341444	0.12952	0.0176068	1.38e-09	1.71e-06	0.136012	0.013323	0.383769
ARHGDIA	ARHGDIA	ARHGDIA	chr11:1370762-1375063	blue	0.495099	0.0015766	-0.121915	-0.645844	-0.681529	0.36093	0.0158366	0.27167	0.930626	0.572458	0.00410057	0.210269	0.482548	0.465904	1.19e-05	2.47e-06	0.0259981	0.924817	0.0989548	2.72e-17	0.000173005	0.980507	0.205116	0.00215326
P4HB	P4HB	P4HB	chr11:1380390-1392225	blue	0.673678	3.56e-06	-0.156523	-0.540676	-0.777835	0.213304	-0.270525	0.0813278	0.907914	0.60392	0.148957	0.589229	0.39811	0.348016	0.000457523	9.14e-09	0.198503	0.100442	0.627395	3.68e-15	5.96e-05	0.372098	9.94e-05	0.013308
MCRIP1	MCRIP1	MCRIP1	chr11:1398769-1407764	blue	0.406429	0.0113396	0.128953	-0.444117	-0.575328	0.533421	-0.0805185	0.0942979	0.861065	0.529474	-0.0433145	0.223578	0.409601	0.440353	0.00521857	0.000157676	0.000563697	0.630836	0.573346	4.06e-12	0.000630236	0.796245	0.177228	0.0106571
LOC111775560	LOC111775560	LOC111775560	chr11:1430893-1436098	blue	-0.546113	0.000390048	-0.0792187	0.569685	0.68957	-0.440855	0.187013	-0.22619	-0.888741	-0.656351	-0.12608	-0.239677	-0.281949	0.636379	0.000189072	1.68e-06	0.00560033	0.260898	0.172089	9.42e-14	7.66e-06	0.450691	0.147243	0.0863494
ARL16	ARL16	ARL16	chr11:1482133-1488040	blue	-0.460228	0.00364489	-0.239452	0.53541	0.633825	-0.478495	0.162576	-0.326396	-0.830564	-0.625816	-0.0820177	-0.116086	-0.202083	0.147636	0.000532593	1.94e-05	0.00237541	0.329453	0.0455028	1.11e-10	2.65e-05	0.624468	0.48765	0.223715
OAZ2	OAZ2	OAZ2	chr1:128812575-128824763	blue	0.772251	1.36e-08	-0.296646	-0.62571	-0.887906	-0.0879606	-0.298425	0.242812	0.871932	0.748562	0.303057	0.403349	0.150117	0.0705268	2.66e-05	1.07e-13	0.599491	0.0687769	0.141866	1.03e-12	6.52e-08	0.0643823	0.0120373	0.368341
NDUFAF8	NDUFAF8	NDUFAF8	chr11:1871958-1875038	blue	0.307708	0.0601951	0.088086	-0.270993	-0.500013	0.450824	0.148348	0.182854	0.785873	0.469801	-0.0984862	0.13345	0.378591	0.598969	0.0998319	0.00139094	0.00450361	0.374076	0.271842	5.06e-09	0.0029208	0.556356	0.424439	0.0190869
CHMP6	CHMP6	CHMP6	chr11:2079963-2088463	blue	0.634273	1.9e-05	-0.0824671	-0.4207	-0.803465	0.0414455	-0.18721	0.120645	0.864736	0.62764	0.0881093	0.416745	0.264701	0.622564	0.0085374	1.26e-09	0.804863	0.260389	0.470599	2.59e-12	2.47e-05	0.598872	0.00924708	0.108271
NPTX1	NPTX1	NPTX1	chr11:2551398-2561553	blue	0.731031	1.87e-07	-0.370335	-0.651023	-0.786212	-0.130611	-0.319676	0.111415	0.771638	0.568531	0.192668	0.551513	0.29529	0.0220973	9.61e-06	4.93e-09	0.43445	0.0504099	0.505447	1.42e-08	0.000196146	0.246493	0.000331995	0.0718829
SLC26A11	SLC26A11	SLC26A11	chr11:2734864-2758765	blue	0.184918	0.266374	0.367038	-0.325391	-0.359507	0.744476	0.105697	0.222358	0.745467	0.398933	-0.170481	-0.0163932	0.420112	0.0234051	0.0462108	0.0266351	8.39e-08	0.527668	0.179665	7.9e-08	0.0131013	0.306155	0.922182	0.00863976
SGSH	SGSH	SGSH	chr11:2758779-2766278	blue	0.546839	0.000381749	0.0389841	-0.532955	-0.714956	0.267116	-0.159595	0.177341	0.882586	0.550614	0.0405713	0.300376	0.410977	0.816247	0.000571217	4.58e-07	0.104971	0.338518	0.286805	2.36e-13	0.000341092	0.808902	0.0668978	0.0103721
GAA	GAA	GAA	chr11:2827584-2846720	blue	0.741342	1.02e-07	-0.074607	-0.571236	-0.831367	0.183622	-0.293961	0.254343	0.946241	0.713805	0.225561	0.551219	0.303328	0.6562	0.00017993	1.03e-10	0.269798	0.0732326	0.123325	3.14e-19	4.88e-07	0.173317	0.000334946	0.0641319
TBC1D16	TBC1D16	TBC1D16	chr11:2895331-2977009	blue	-0.767013	1.95e-08	0.0364668	0.609411	0.875419	-0.228194	0.341671	-0.297529	-0.968973	-0.791017	-0.306312	-0.486347	-0.207218	0.827928	4.89e-05	6.44e-13	0.168218	0.0357739	0.0696535	1.91e-23	3.42e-09	0.0614281	0.00196179	0.211918
CBX4	CBX4	CBX4	chr11:3052979-3059338	blue	-0.373691	0.0208292	0.117866	0.614976	0.591872	-0.19045	-0.13695	-0.431435	-0.748269	-0.546113	0.0404641	0.0841859	-0.248557	0.480957	3.99e-05	9.08e-05	0.252078	0.412281	0.00684141	6.64e-08	0.000390057	0.809397	0.615306	0.132388
CBX8	CBX8	CBX8	chr11:3093493-3096178	blue	-0.289578	0.0778246	-0.121063	0.374838	0.469718	-0.332987	0.0681557	-0.241525	-0.617557	-0.508223	-0.154689	0.0702638	-0.0795996	0.469051	0.0204098	0.00292647	0.0410715	0.684318	0.144057	3.62e-05	0.0011235	0.353766	0.675081	0.634752
USP36	USP36	USP36	chr11:3869724-3910458	blue	0.355089	0.0286956	-0.047643	-0.335398	-0.420145	0.487233	0.0321968	0.168217	0.726429	0.355317	-0.0087	0.310137	0.528101	0.776379	0.0395403	0.00863398	0.00191936	0.847825	0.312716	2.43e-07	0.0285862	0.958656	0.0580966	0.000654975
SOCS3	SOCS3	SOCS3	chr11:4204710-4207881	blue	0.222825	0.17873	0.17621	-0.35769	-0.367719	0.755395	0.0690453	0.0417376	0.760481	0.369676	-0.113631	0.122409	0.512434	0.289939	0.0274675	0.0231298	4.22e-08	0.680414	0.803514	3.03e-08	0.0223538	0.496963	0.464089	0.00100488
LOC111775577	LOC111775577	LOC111775577	chr11:4224515-4238653	blue	0.520078	0.00081758	-0.0474499	-0.393283	-0.642163	0.0680012	-0.00471097	0.234981	0.732447	0.425515	0.0608603	0.398503	0.371307	0.777262	0.0145775	1.39e-05	0.684996	0.977606	0.155577	1.72e-07	0.00773666	0.716625	0.0132088	0.0217234
2020-09-09	2020-09-09	2020-09-09	chr11:4910001-5071797	blue	0.612557	4.36e-05	-0.0851605	-0.559963	-0.70764	0.28464	-0.195082	0.207384	0.891601	0.648296	0.16963	0.41657	0.339248	0.611206	0.000256563	6.76e-07	0.083263	0.24051	0.211543	6.04e-14	1.08e-05	0.30861	0.00927962	0.0371923
SEC14L1	SEC14L1	SEC14L1	chr11:5106920-5160374	blue	0.421322	0.0084301	0.0972382	-0.59633	-0.573486	0.450146	0.0137772	0.218545	0.863869	0.397793	-0.166163	0.207109	0.617985	0.561394	7.78e-05	0.000167368	0.00457175	0.934571	0.187437	2.88e-12	0.0133884	0.318749	0.212164	3.56e-05
MFSD11	MFSD11	MFSD11	chr11:5428606-5455535	blue	0.0602855	0.719193	0.0964435	-0.429148	-0.134856	0.711457	0.272606	0.142846	0.573114	0.0792328	-0.308161	-0.0280733	0.728297	0.564613	0.0071761	0.419531	5.53e-07	0.097752	0.392248	0.000169386	0.636318	0.0597991	0.867128	2.19e-07
MXRA7	MXRA7	MXRA7	chr11:5475182-5503805	blue	-0.298471	0.0687323	0.179643	0.573472	0.48876	-0.342415	-0.274208	-0.437671	-0.780569	-0.399584	0.157652	-0.0175372	-0.530269	0.280494	0.000167441	0.00184813	0.0353469	0.0957195	0.00599611	7.49e-09	0.0129395	0.344507	0.91677	0.000616313
PPIB	PPIB	PPIB	chr1:129306965-129312884	blue	-0.636935	1.71e-05	-0.0783452	0.584373	0.801532	-0.0796279	0.300237	-0.467667	-0.790183	-0.766596	-0.273274	-0.258774	0.0477416	0.640114	0.000117035	1.48e-09	0.634632	0.0670307	0.00307027	3.64e-09	2.01e-08	0.096901	0.116704	0.775927
PRPSAP1	PRPSAP1	PRPSAP1	chr11:5795194-5834129	blue	0.241997	0.143251	0.254148	-0.350596	-0.316313	0.55082	0.0765871	0.367191	0.602087	0.406283	-0.119344	-0.0503391	0.241475	0.123622	0.0309242	0.0530208	0.000338992	0.64766	0.023343	6.36e-05	0.0113717	0.475434	0.764074	0.144142
RNF157	RNF157	RNF157	chr11:5892560-5964468	blue	0.770844	1.5e-08	-0.355671	-0.659404	-0.825026	-0.171757	-0.392568	0.170022	0.780387	0.578602	0.240042	0.636413	0.299378	0.0284168	6.72e-06	1.89e-10	0.302495	0.0147739	0.307477	7.59e-09	0.000141693	0.14661	1.75e-05	0.0678543
SNX1	SNX1	SNX1	chr1:129328345-129361599	blue	0.563054	0.000233076	-0.0649869	-0.634533	-0.739461	0.299641	-0.0339057	0.400279	0.954933	0.606796	-0.0126237	0.234609	0.450253	0.698287	1.88e-05	1.14e-07	0.0676006	0.83985	0.0127689	1.41e-20	5.37e-05	0.940039	0.156252	0.00456096
MRPL38	MRPL38	MRPL38	chr11:6154739-6160085	blue	0.579792	0.000136256	-0.125692	-0.512911	-0.678819	0.265158	-0.0627034	0.243395	0.872141	0.682792	0.234492	0.339193	0.265419	0.452095	0.000992149	2.81e-06	0.107641	0.708415	0.140882	1e-12	2.33e-06	0.156463	0.0372253	0.107281
TRIM65	TRIM65	TRIM65	chr11:6161544-6166815	blue	0.50683	0.0011654	-0.233838	-0.324534	-0.506492	-0.0366608	-0.16626	-0.0709515	0.5943	0.314719	0.0711635	0.534411	0.427118	0.157656	0.0468223	0.00117576	0.827027	0.318462	0.672078	8.35e-05	0.0542959	0.671153	0.000548027	0.00748487
UNC13D	UNC13D	UNC13D	chr11:6202901-6216534	blue	-0.51021	0.00106606	-0.198081	0.295301	0.621825	-0.28159	0.243026	-0.0601861	-0.725988	-0.595972	-0.173052	-0.357867	-0.086944	0.233215	0.0718724	3.08e-05	0.0867672	0.141504	0.719637	2.49e-07	7.88e-05	0.298807	0.0273854	0.603733
FAM96A	FAM96A	FAM96A	chr1:129361761-129378564	blue	0.465125	0.00325705	-0.0777878	-0.39864	-0.622607	0.340332	0.111046	0.320079	0.848169	0.611283	0.0840048	0.134314	0.293858	0.642503	0.0131745	2.99e-05	0.0365523	0.506866	0.0501046	1.79e-11	4.57e-05	0.616069	0.42142	0.0733378
ITGB4	ITGB4	ITGB4	chr11:6277364-6307749	blue	-0.568122	0.000198712	0.0303633	0.643974	0.675397	-0.0896266	0.0739366	-0.430641	-0.787376	-0.631296	-0.165332	-0.132898	-0.200381	0.856398	1.29e-05	3.29e-06	0.592568	0.659101	0.00695599	4.52e-09	2.14e-05	0.321208	0.426376	0.227721
RECQL5	RECQL5	RECQL5	chr11:6349997-6384806	blue	-0.490333	0.00177717	-0.0964341	0.584211	0.685572	-0.172733	0.1647	-0.331704	-0.763319	-0.551969	-0.0753171	-0.158263	-0.217187	0.564651	0.000117672	2.04e-06	0.299714	0.323089	0.0419055	2.51e-08	0.000327469	0.653132	0.342615	0.190262
CASKIN2	CASKIN2	CASKIN2	chr11:6469937-6483863	blue	0.762236	2.69e-08	-0.321682	-0.712138	-0.865303	-0.125419	-0.25727	0.337192	0.861188	0.668017	0.240726	0.478323	0.268924	0.0489026	5.33e-07	2.41e-12	0.453089	0.118921	0.0384319	4e-12	4.6e-06	0.145429	0.00238528	0.102549
TMEM94	TMEM94	TMEM94	chr11:6483676-6517118	blue	0.226728	0.171042	-0.35669	-0.510406	-0.352047	0.111497	0.22013	0.106664	0.566889	0.074942	-0.283489	0.217455	0.731456	0.0279346	0.00106055	0.0301898	0.505133	0.184178	0.523878	0.000206623	0.654752	0.0845729	0.189701	1.82e-07
SLC25A19	SLC25A19	SLC25A19	chr11:6628069-6646220	blue	0.211155	0.20317	0.21833	-0.359291	-0.350165	0.542029	0.0883503	0.0893025	0.654376	0.325888	-0.0545913	0.0368796	0.402474	0.187881	0.0267331	0.0311456	0.000439822	0.597869	0.593912	8.34e-06	0.0458595	0.744784	0.82601	0.0122422
MIF4GD	MIF4GD	MIF4GD	chr11:6647538-6652119	blue	0.790496	3.56e-09	-0.139125	-0.647918	-0.907798	0.0673441	-0.338612	0.238061	0.957166	0.767088	0.27007	0.501005	0.234733	0.404823	1.09e-05	3.76e-15	0.687886	0.0375724	0.150074	5.76e-21	1.94e-08	0.101038	0.00135588	0.156026
MRPS7	MRPS7	MRPS7	chr11:6651965-6655233	blue	0.31588	0.0533649	0.117474	-0.297692	-0.461181	0.518184	0.148549	0.249061	0.763602	0.487771	0.0318737	0.0274713	0.359147	0.482427	0.069494	0.0035664	0.000860847	0.373421	0.131579	2.46e-08	0.00189398	0.849335	0.869953	0.0267984
SLC16A5	SLC16A5	SLC16A5	chr11:6775842-6792043	blue	0.626356	2.59e-05	0.0316189	-0.564202	-0.797391	0.0903235	-0.200026	0.219749	0.879464	0.664132	0.158378	0.285321	0.241464	0.850526	0.000224858	2.07e-09	0.589682	0.228563	0.184959	3.68e-13	5.46e-06	0.34226	0.0824966	0.144161
ATP5PD	ATP5PD	ATP5PD	chr11:6828659-6833851	blue	0.665443	5.16e-06	-0.103596	-0.45481	-0.753646	0.216761	-0.218678	0.25407	0.86805	0.830373	0.368086	0.319161	0.0390108	0.535953	0.00412034	4.72e-08	0.191153	0.187163	0.123742	1.7e-12	1.13e-10	0.0229828	0.050803	0.816123
MRPL58	MRPL58	MRPL58	chr11:6846092-6853315	blue	0.497215	0.00149414	0.159445	-0.373093	-0.662838	0.34221	-0.0719674	0.243656	0.846481	0.652181	0.106584	0.139612	0.209614	0.338977	0.0210506	5.78e-06	0.0354643	0.667651	0.140443	2.16e-11	9.15e-06	0.52419	0.403165	0.206563
LOC111775591	LOC111775591	LOC111775591	chr11:6853506-6859666	blue	-0.602369	6.3e-05	-0.0369181	0.528218	0.766093	-0.208869	0.276245	-0.28987	-0.818236	-0.68799	-0.214671	-0.302537	-0.108409	0.825832	0.000652841	2.08e-08	0.208218	0.0931813	0.0775123	3.53e-10	1.82e-06	0.195573	0.0648636	0.51707
TMEM104	TMEM104	TMEM104	chr11:7000391-7060166	blue	0.777093	9.64e-09	-0.199739	-0.75867	-0.888283	0.0436859	-0.321845	0.308827	0.933685	0.77119	0.24984	0.41514	0.223708	0.229246	3.41e-08	1.01e-13	0.794535	0.0487818	0.0592209	1.24e-17	1.46e-08	0.130336	0.00954905	0.176969
RGS10	RGS10	RGS10	chr1:13072804-13108228	blue	0.790277	3.62e-09	0.0941544	-0.385244	-0.824812	0.166491	-0.45429	0.224433	0.858824	0.885027	0.494138	0.522818	-0.083473	0.573932	0.0169182	1.92e-10	0.317779	0.00416868	0.175533	5.31e-12	1.65e-13	0.00161534	0.000758428	0.618312
LOC100052640	LOC100052640	LOC100052640	chr11:7268549-7275534	blue	0.769846	1.61e-08	-0.180713	-0.716919	-0.863929	0.15035	-0.270663	0.320847	0.968429	0.801596	0.273019	0.426339	0.227418	0.277591	4.12e-07	2.86e-12	0.36759	0.100262	0.0495258	2.6e-23	1.47e-09	0.097225	0.00760645	0.169708
TTYH2	TTYH2	TTYH2	chr11:7513046-7554452	blue	0.845644	2.36e-11	-0.0948354	-0.634536	-0.923635	0.0742004	-0.448672	0.250891	0.940634	0.869664	0.415278	0.539086	0.0755689	0.571152	1.88e-05	1.44e-16	0.657958	0.00472317	0.128674	1.79e-18	1.38e-12	0.0095229	0.000479126	0.652046
LOC102150289	LOC102150289	LOC102150289	chr11:10539838-10563888	blue	0.622305	3.03e-05	-0.307269	-0.631693	-0.745529	0.101967	-0.0271285	0.335408	0.897621	0.545256	0.00962195	0.389456	0.493959	0.0605804	2.11e-05	7.87e-08	0.542419	0.871562	0.0395342	2.27e-14	0.00040006	0.954279	0.0156551	0.00162265
MAP2K6	MAP2K6	MAP2K6	chr11:11354388-11471257	blue	-0.561441	0.000245077	-0.128853	0.551105	0.727275	-0.355017	0.197028	-0.280954	-0.884723	-0.684123	-0.154513	-0.281286	-0.20651	0.440713	0.000336095	2.32e-07	0.0287303	0.235759	0.0875126	1.72e-13	2.19e-06	0.35432	0.087123	0.213519
ABCA6	ABCA6	ABCA6	chr11:11696588-11757362	blue	0.691723	1.51e-06	-0.379988	-0.64745	-0.734728	0.0618964	-0.220881	0.33578	0.806238	0.674314	0.315313	0.470932	0.224846	0.0186134	1.12e-05	1.51e-07	0.712006	0.182647	0.0393023	1e-09	3.46e-06	0.053818	0.00284413	0.174719
WIPI1	WIPI1	WIPI1	chr11:12220994-12253524	blue	-0.589121	9.97e-05	-0.0642607	0.494651	0.750316	-0.280212	0.24051	-0.260619	-0.870895	-0.718324	-0.30341	-0.29744	-0.143057	0.701502	0.00159453	5.84e-08	0.0883872	0.145801	0.114027	1.18e-12	3.82e-07	0.0640561	0.0697412	0.391542
ARSG	ARSG	ARSG	chr11:12253658-12369667	blue	-0.260848	0.113699	-0.290984	0.249865	0.387184	-0.390639	0.0895318	-0.301022	-0.511113	-0.589488	-0.303119	0.162956	0.183844	0.0763278	0.130297	0.0163262	0.0153152	0.592961	0.0662846	0.00104082	9.85e-05	0.0643243	0.328308	0.26921
SLC16A6	SLC16A6	SLC16A6	chr11:12346521-12365117	blue	-0.775746	1.06e-08	0.0633738	0.608744	0.884092	-0.133866	0.333857	-0.250546	-0.958014	-0.742601	-0.251062	-0.540832	-0.260787	0.705436	5.01e-05	1.89e-13	0.422982	0.0405132	0.129219	4.04e-21	9.41e-08	0.128405	0.000455446	0.113787
PSMD12	PSMD12	PSMD12	chr11:14246615-14270452	blue	0.594196	8.38e-05	0.0443718	-0.644355	-0.720517	0.382301	-0.0885882	0.382922	0.935757	0.724908	0.132083	0.15959	0.271254	0.79138	1.27e-05	3.38e-07	0.0178505	0.596879	0.0176502	7.11e-18	2.65e-07	0.429244	0.338532	0.0994939
PITPNC1	PITPNC1	PITPNC1	chr11:14277137-14515454	blue	0.546236	0.000388641	-0.431508	-0.380581	-0.515081	-0.298117	-0.18111	0.0850853	0.464198	0.305255	0.00869823	0.496686	0.279418	0.00683091	0.0184153	0.000936105	0.0690772	0.27652	0.611522	0.00332758	0.0623757	0.958665	0.00151437	0.0893308
KPNA2	KPNA2	KPNA2	chr11:14779207-14788654	blue	0.168218	0.312716	-0.140083	-0.446834	-0.331575	0.477574	0.486927	0.286254	0.712275	0.297155	-0.267204	-0.080048	0.583143	0.401563	0.00491787	0.0419897	0.00242865	0.00193395	0.081454	5.29e-07	0.0700221	0.104851	0.63284	0.000121942
MILR1	MILR1	MILR1	chr11:15048256-15068173	blue	-0.544527	0.000408744	-0.218129	0.451743	0.633352	-0.430759	0.265817	-0.227555	-0.795668	-0.761931	-0.34834	-0.204502	-0.00667884	0.188298	0.00441255	1.97e-05	0.0069389	0.106737	0.169446	2.38e-09	2.75e-08	0.032096	0.218104	0.968256
TPM1	TPM1	TPM1	chr1:130292857-130319974	blue	0.679232	2.75e-06	-0.195053	-0.690931	-0.81965	0.137276	-0.124648	0.336537	0.947746	0.706971	0.161849	0.347189	0.323115	0.240582	1.57e-06	3.1e-10	0.411157	0.455892	0.0388334	1.91e-19	7e-07	0.331649	0.0327077	0.0478484
ICAM2	ICAM2	ICAM2	chr11:15409357-15424300	blue	0.628507	2.39e-05	-0.135783	-0.582645	-0.77532	0.0990028	-0.160738	0.262057	0.88209	0.581791	0.0407759	0.413619	0.389266	0.416313	0.00012398	1.09e-08	0.554277	0.335023	0.111974	2.53e-13	0.000127546	0.807956	0.00984313	0.0157103
SMARCD2	SMARCD2	SMARCD2	chr11:15523987-15534182	blue	-0.678973	2.79e-06	0.185784	0.46077	0.769392	-0.0455745	0.272136	-0.187025	-0.802446	-0.760525	-0.387242	-0.362939	-0.0345606	0.264101	0.00360007	1.66e-08	0.785855	0.0983549	0.260867	1.37e-09	3.02e-08	0.0163087	0.0251204	0.836798
PSMC5	PSMC5	PSMC5	chr11:15534230-15538449	blue	-0.134092	0.422195	0.193504	-0.216185	-0.029656	0.76588	0.490559	0.0931408	0.537053	0.0646463	-0.50253	-0.266309	0.651067	0.244411	0.192364	0.85971	2.11e-08	0.00176716	0.578081	0.000508073	0.699794	0.00130353	0.106065	9.59e-06
FTSJ3	FTSJ3	FTSJ3	chr11:15538550-15546335	blue	0.529329	0.000632808	-0.0886895	-0.50794	-0.59197	0.342717	0.0131572	0.333081	0.84828	0.669346	0.196254	0.197295	0.275998	0.596458	0.00113192	9.05e-05	0.0351752	0.93751	0.0410105	1.77e-11	4.33e-06	0.237641	0.235111	0.0934867
CCDC47	CCDC47	CCDC47	chr11:15584517-15604410	blue	0.72801	2.22e-07	-0.145741	-0.616859	-0.828426	0.149106	-0.213987	0.363398	0.927399	0.822243	0.329394	0.316465	0.142368	0.382624	3.72e-05	1.36e-10	0.371612	0.197035	0.0249232	6e-17	2.44e-10	0.0434417	0.0529004	0.393851
METTL2A	METTL2A	METTL2A	chr11:16656658-16669924	blue	0.619236	3.4e-05	0.217872	-0.388244	-0.655268	0.207041	-0.264073	0.309869	0.730568	0.813133	0.47413	0.220786	-0.152184	0.188832	0.0160104	8.03e-06	0.212318	0.109142	0.0583251	1.92e-07	5.55e-10	0.00263694	0.182842	0.361707
CDC27	CDC27	CDC27	chr11:17346342-17413710	blue	0.456967	0.00392491	-0.0716826	-0.546634	-0.535033	0.390991	0.121397	0.44318	0.801987	0.493726	0.0324182	0.163438	0.4459	0.66889	0.000384081	0.000538369	0.0152151	0.467819	0.00532588	1.43e-09	0.0016322	0.846791	0.326861	0.00501951
GOSR2	GOSR2	GOSR2	chr11:18245213-18264765	blue	0.417847	0.00904438	0.0651664	-0.47942	-0.597073	0.488583	0.0173132	0.181215	0.887783	0.551873	-0.049677	0.187862	0.426737	0.697493	0.00232304	7.59e-05	0.00185625	0.91783	0.276237	1.09e-13	0.000328416	0.76709	0.258701	0.00754409
PLEKHM1	PLEKHM1	PLEKHM1	chr11:18386465-18434705	blue	0.217404	0.189808	0.19343	-0.36213	-0.264842	0.714781	-0.0109534	0.271872	0.609582	0.457424	0.0730507	-0.00349894	0.230946	0.244594	0.0254706	0.108077	4.63e-07	0.947961	0.0986942	4.86e-05	0.00388462	0.662942	0.983367	0.163006
NMT1	NMT1	NMT1	chr11:18673387-18705907	blue	0.303019	0.0644167	0.208588	-0.447577	-0.476962	0.579004	0.176252	0.374286	0.806554	0.528478	-0.040777	-0.0213604	0.356935	0.208844	0.0048383	0.00246456	0.000139838	0.289822	0.0206106	9.76e-10	0.000648106	0.807951	0.898711	0.0278195
VPS13C	VPS13C	VPS13C	chr1:131175197-131345972	blue	0.637171	1.7e-05	-0.26529	-0.597927	-0.649958	0.0343049	-0.274469	0.344594	0.706838	0.583281	0.28557	0.448032	0.217278	0.107459	7.36e-05	1e-05	0.83799	0.095391	0.0341217	7.05e-07	0.000121381	0.0822171	0.00479017	0.190071
GRN	GRN	GRN	chr11:19270423-19277271	blue	0.356479	0.0280339	0.313749	-0.298969	-0.478346	0.51962	-0.271366	0.153062	0.683422	0.432972	0.0740521	0.286826	0.288254	0.0550832	0.0682491	0.00238395	0.000827873	0.0993482	0.358912	2.26e-06	0.00662409	0.6586	0.0808202	0.0792555
TMEM101	TMEM101	TMEM101	chr11:19519976-19523868	blue	0.473467	0.00267877	0.0508987	-0.417997	-0.49217	0.267192	0.0192124	0.580546	0.666648	0.568062	0.205443	0.149674	0.153121	0.761527	0.00901719	0.00169734	0.104868	0.908852	0.000132909	4.89e-06	0.000199094	0.215946	0.369772	0.358724
MPP3	MPP3	MPP3	chr11:19650690-19685799	blue	-0.684261	2.17e-06	0.0050362	0.552498	0.793289	-0.205612	0.322511	-0.178004	-0.886915	-0.67582	-0.231826	-0.478736	-0.25287	0.97606	0.000322284	2.86e-09	0.21556	0.0482908	0.284978	1.24e-13	3.22e-06	0.161365	0.0023617	0.125586
RORA	RORA	RORA	chr1:131901001-132593523	blue	-0.650418	9.86e-06	-0.0243201	0.511709	0.803616	-0.0720523	0.272118	-0.315874	-0.819395	-0.679991	-0.172913	-0.341952	-0.138561	0.884764	0.00102448	1.25e-09	0.667281	0.0983778	0.0533699	3.17e-10	2.66e-06	0.299202	0.0356121	0.406749
DUSP3	DUSP3	DUSP3	chr11:19691914-19704571	blue	0.795028	2.5e-09	-0.110032	-0.689515	-0.884813	0.155237	-0.34788	0.326133	0.968279	0.808267	0.301519	0.490968	0.206067	0.510779	1.69e-06	1.7e-13	0.352041	0.0323393	0.0456875	2.83e-23	8.44e-10	0.065816	0.00174918	0.214523
VAT1	VAT1	VAT1	chr11:20193847-20201081	blue	0.6113	4.56e-05	0.200893	-0.394236	-0.751027	0.256589	-0.42507	0.13713	0.797926	0.787826	0.364311	0.317588	-0.0726817	0.226511	0.0143189	5.58e-08	0.119934	0.00780789	0.41166	1.98e-09	4.36e-09	0.0245349	0.0520184	0.664544
PSME3	PSME3	PSME3	chr11:20324994-20332146	blue	-0.109452	0.513021	-0.128155	-0.385342	-0.0529482	0.61116	0.612064	0.25823	0.523299	-0.029774	-0.512639	-0.302057	0.80618	0.443213	0.0168879	0.75222	4.59e-05	4.44e-05	0.117503	0.000748444	0.859157	0.0009994	0.0653114	1.01e-09
ICE2	ICE2	ICE2	chr1:132599758-132665110	blue	0.296051	0.0711192	-0.258511	-0.351597	-0.387723	0.0326671	0.261858	0.293378	0.534852	0.255269	-0.149119	0.0733025	0.403985	0.11709	0.0304159	0.016165	0.845629	0.112256	0.0738307	0.000541166	0.121918	0.371571	0.661849	0.0118903
VPS25	VPS25	VPS25	chr11:20376532-20381346	blue	0.494619	0.00159583	0.00149946	-0.275247	-0.623978	0.247936	-0.0903962	0.058851	0.778368	0.610571	0.110361	0.38137	0.19357	0.992871	0.0944178	2.84e-05	0.13339	0.589382	0.725613	8.79e-09	4.69e-05	0.509507	0.0181545	0.244246
RAMP2	RAMP2	RAMP2	chr11:20384743-20386898	blue	0.222757	0.178865	-0.20555	-0.231725	-0.299785	0.133479	0.198772	0.0382464	0.499602	0.0519471	-0.170387	0.286225	0.641428	0.215702	0.161552	0.0674629	0.424339	0.231555	0.819666	0.00140567	0.756762	0.306425	0.0814868	1.43e-05
TUBG2	TUBG2	TUBG2	chr11:20456820-20461477	blue	0.679677	2.7e-06	-0.082372	-0.629453	-0.781525	0.0483179	-0.123334	0.370508	0.882727	0.657528	0.179341	0.39308	0.2898	0.622967	2.3e-05	6.99e-09	0.773293	0.460691	0.0220305	2.31e-13	7.29e-06	0.281318	0.014633	0.0775869
LOC100052586	LOC100052586	LOC100052586	chr11:20489222-20493963	blue	0.278995	0.0898377	0.00602244	-0.444072	-0.472807	0.477105	0.202053	0.0558438	0.812196	0.378289	-0.176245	0.145975	0.583054	0.971374	0.00522363	0.00272102	0.00245609	0.223784	0.739131	6.02e-10	0.0191906	0.289843	0.381852	0.000122301
ATP6V0A1	ATP6V0A1	ATP6V0A1	chr11:20552929-20605727	blue	0.127128	0.446907	0.309533	-0.253934	-0.20679	0.49924	0.185183	0.229545	0.528043	0.289628	-0.0829664	0.0172633	0.300533	0.0586126	0.12395	0.212884	0.00141878	0.265677	0.165645	0.000656042	0.0777705	0.620452	0.918065	0.0667482
RAB5C	RAB5C	RAB5C	chr11:20836733-20858299	blue	0.353807	0.0293176	-0.0948872	-0.464002	-0.566198	0.319024	0.0932838	0.162134	0.81911	0.301667	-0.277548	0.250395	0.670852	0.570941	0.00334265	0.000211179	0.0509084	0.577495	0.330788	3.26e-10	0.0656766	0.0915856	0.129457	4.05e-06
DHX58	DHX58	DHX58	chr11:20868867-20877406	blue	-0.581651	0.000128137	-0.0824888	0.274051	0.673938	-0.161531	0.392969	0.374768	-0.725084	-0.590545	-0.258648	-0.528122	-0.118784	0.622473	0.0959166	3.52e-06	0.332612	0.0146636	0.0204354	2.62e-07	9.5e-05	0.116888	0.000654597	0.477521
LOC102150094	LOC102150094	LOC102150094	chr11:20908544-20921318	blue	-0.705486	7.56e-07	-0.0267215	0.65449	0.814354	-0.308452	0.291053	-0.271535	-0.952354	-0.775916	-0.242963	-0.381539	-0.212455	0.873473	8.3e-06	4.98e-10	0.0595463	0.0762551	0.0991293	3.76e-20	1.05e-08	0.141611	0.0180987	0.200338
CNP	CNP	CNP	chr11:20964461-20971640	blue	0.0953476	0.569066	-0.207012	-0.395589	-0.247708	0.196273	0.358015	0.131104	0.499916	-0.0253574	-0.444934	0.039698	0.731979	0.212382	0.0139589	0.133758	0.237595	0.027317	0.432702	0.00139441	0.879884	0.00512655	0.812941	1.77e-07
ACLY	ACLY	ACLY	chr11:21002664-21043210	blue	0.151621	0.363508	-0.190248	-0.551397	-0.286896	0.412338	0.361632	0.252698	0.625223	0.232547	-0.182969	-0.12305	0.573845	0.252592	0.000333157	0.0807428	0.0100966	0.0256887	0.125853	2.71e-05	0.160028	0.271537	0.461733	0.000165436
NT5C3B	NT5C3B	NT5C3B	chr11:21060360-21069580	blue	0.500777	0.00136388	-0.116641	-0.419555	-0.608671	0.264686	0.0750039	0.230944	0.845877	0.517393	-0.0247501	0.307956	0.445249	0.485559	0.00873785	5.02e-05	0.108291	0.654484	0.16301	2.3e-11	0.0008795	0.882741	0.0599784	0.00509136
EIF1	EIF1	EIF1	chr11:21171169-21173809	blue	-0.581605	0.000128335	0.386726	0.634537	0.71392	0.0950002	0.00439377	-0.456778	-0.747427	-0.580465	-0.149562	-0.20914	-0.240409	0.0164643	1.88e-05	4.85e-07	0.570481	0.979114	0.00394173	6.99e-08	0.000133267	0.370136	0.207616	0.145975
KRT10A	KRT10A	KRT10A	chr11:21889573-21894190	blue	-0.39803	0.0133283	0.249817	0.600289	0.558237	0.0397961	-0.00747534	-0.357448	-0.608946	-0.347064	0.0572073	-0.231118	-0.34417	0.130373	6.78e-05	0.000270584	0.812487	0.964472	0.0275795	4.97e-05	0.0327745	0.732992	0.162684	0.0343573
KRT10B	KRT10B	KRT10B	chr11:21905098-21909965	blue	-0.276781	0.0925223	-0.18907	0.286074	0.456643	-0.195162	-0.00397203	-0.225589	-0.581592	-0.374907	0.0546714	0.0198427	-0.189333	0.255596	0.0816549	0.00395379	0.240313	0.981118	0.173261	0.000128387	0.0203848	0.744422	0.905874	0.254922
IGFBP4	IGFBP4	IGFBP4	chr11:22204375-22216181	blue	0.398961	0.0130943	-0.29611	-0.376211	-0.444302	-0.106837	-0.0824432	-0.00617067	0.490582	0.093287	-0.124099	0.470322	0.581126	0.0710601	0.0199174	0.00519756	0.5232	0.622665	0.97067	0.00176615	0.577482	0.457894	0.00288526	0.000130384
PRDX3	PRDX3	PRDX3	chr1:13392424-13401513	blue	0.544634	0.000407465	-0.117216	-0.502007	-0.630784	0.172709	0.11262	0.402643	0.799689	0.691011	0.229449	0.130232	0.146414	0.483397	0.00132128	2.18e-05	0.299781	0.500825	0.0122023	1.72e-09	1.57e-06	0.165827	0.435794	0.380407
PSMD3	PSMD3	PSMD3	chr11:22546189-22560514	blue	0.35235	0.0300383	0.068066	-0.585096	-0.508645	0.558039	0.158165	0.383863	0.865835	0.52201	-0.0912087	0.00761413	0.467405	0.684711	0.000114238	0.00111108	0.000272236	0.34292	0.0173505	2.25e-12	0.000775452	0.586026	0.963813	0.00308911
MIEN1	MIEN1	MIEN1	chr11:22755675-22757001	blue	0.728606	2.15e-07	-0.0669384	-0.425367	-0.840064	0.0966686	-0.320022	0.106201	0.890448	0.747245	0.257344	0.543844	0.15306	0.689672	0.00776037	4.26e-11	0.563701	0.0501478	0.525692	7.24e-14	7.07e-08	0.118811	0.000417044	0.358919
STARD3	STARD3	STARD3	chr11:22810356-22832564	blue	-0.827425	1.5e-10	0.24291	0.624648	0.838849	-0.0525904	0.387348	-0.326639	-0.850065	-0.859311	-0.511805	-0.451118	-0.00154871	0.1417	2.77e-05	4.84e-11	0.753843	0.016277	0.0453326	1.45e-11	5.01e-12	0.00102185	0.00447437	0.992637
ARL5C	ARL5C	ARL5C	chr11:23166606-23177324	blue	-0.514675	0.000946391	-0.0689676	0.622283	0.634295	-0.211129	0.301335	-0.0977842	-0.674337	-0.722646	-0.351139	-0.0662536	0.108572	0.680755	3.03e-05	1.9e-05	0.203227	0.0659891	0.559187	3.45e-06	3.01e-07	0.0306478	0.692691	0.516438
PLXDC1	PLXDC1	PLXDC1	chr11:23180829-23236225	blue	0.805321	1.08e-09	0.00689217	-0.56862	-0.868667	0.160186	-0.413306	0.293452	0.913884	0.895904	0.463551	0.456947	-0.00701717	0.967242	0.000195592	1.57e-12	0.336708	0.00990449	0.0737552	1.16e-15	3.02e-14	0.00337757	0.00392669	0.966648
LASP1	LASP1	LASP1	chr11:23299656-23339817	blue	-0.403863	0.0119183	0.303524	0.287361	0.420522	0.409672	0.0936758	-0.142402	-0.311128	-0.0717937	0.0300086	-0.42994	-0.329373	0.0639514	0.080231	0.00856828	0.0106421	0.57589	0.393739	0.057257	0.668407	0.858058	0.00705861	0.0434559
PSMB3	PSMB3	PSMB3	chr11:23428070-23436237	blue	-0.026463	0.874688	0.317088	-0.171272	-0.206995	0.690242	0.382288	0.231469	0.606038	0.24404	-0.307974	-0.271531	0.43089	0.0524096	0.303881	0.212422	1.63e-06	0.0178548	0.162029	5.52e-05	0.139799	0.0599623	0.0991349	0.00691993
PCGF2	PCGF2	PCGF2	chr11:23440819-23452161	blue	0.77245	1.34e-08	-0.0604036	-0.43257	-0.787108	0.0593013	-0.499818	0.137004	0.788392	0.678771	0.404934	0.689779	0.140888	0.718665	0.00668031	4.61e-09	0.723596	0.0013979	0.412093	4.18e-09	2.81e-06	0.0116738	1.66e-06	0.398838
KPNB1	KPNB1	KPNB1	chr11:23926527-23952494	blue	0.40989	0.0105966	-0.189403	-0.688251	-0.534489	0.361927	0.211144	0.386987	0.834686	0.454628	-0.0763352	0.1099	0.57228	0.254745	1.79e-06	0.000546803	0.0255594	0.203195	0.0163855	7.38e-11	0.0041372	0.648744	0.51129	0.000174
MRPL10	MRPL10	MRPL10	chr11:24075181-24080598	blue	0.63096	2.17e-05	-0.0122918	-0.550247	-0.788223	0.292634	-0.192483	0.280682	0.951547	0.731376	0.212498	0.341673	0.26881	0.941613	0.000344862	4.23e-09	0.0746004	0.246957	0.0878316	5.05e-20	1.83e-07	0.200244	0.0357726	0.102701
SCRN2	SCRN2	SCRN2	chr11:24086346-24090083	blue	-0.441581	0.00551333	0.034769	0.555562	0.56783	-0.30383	0.073192	-0.161606	-0.779129	-0.317675	0.133137	-0.372611	-0.626638	0.835827	0.000293681	0.000200558	0.0636709	0.662329	0.332385	8.32e-09	0.0519505	0.425538	0.0212304	2.57e-05
SNX11	SNX11	SNX11	chr11:24300408-24309389	blue	0.729541	2.04e-07	0.0292871	-0.608827	-0.810534	0.142369	-0.373512	0.333937	0.859517	0.884429	0.391589	0.320343	-0.0578498	0.861438	4.99e-05	6.96e-10	0.393848	0.0208951	0.0404625	4.89e-12	1.8e-13	0.0150466	0.0499049	0.730105
UBE2Z	UBE2Z	UBE2Z	chr11:24972422-24987538	blue	0.308184	0.0597794	0.0900189	-0.307686	-0.445189	0.582428	0.0603346	0.0643202	0.763905	0.447481	-0.0483419	0.173358	0.398853	0.590943	0.0602141	0.00509811	0.000124874	0.718974	0.701239	2.41e-08	0.00484853	0.773183	0.29794	0.0131213
GNGT2	GNGT2	GNGT2	chr11:25220106-25223268	blue	0.528706	0.000643969	-0.0904044	-0.699234	-0.636684	0.249618	0.00986352	0.416967	0.849068	0.512196	-0.0290983	0.21923	0.469727	0.589348	1.04e-06	1.73e-05	0.130691	0.953133	0.00920584	1.62e-11	0.00101127	0.862322	0.186025	0.00292587
ABI3	ABI3	ABI3	chr11:25223479-25233470	blue	0.466762	0.00313563	-0.0929318	-0.624428	-0.612294	0.164123	0.0878743	0.398766	0.808788	0.440811	-0.0923488	0.212531	0.502485	0.578938	2.79e-05	4.4e-05	0.32481	0.599851	0.013143	8.08e-10	0.00560567	0.581332	0.200173	0.00130506
PHB	PHB	PHB	chr11:25357207-25367883	blue	0.654306	8.36e-06	-0.0308621	-0.505708	-0.744888	0.288947	-0.130175	0.325907	0.910636	0.824762	0.358089	0.262095	0.0985543	0.854064	0.00120013	8.18e-08	0.0785036	0.435997	0.0458465	2.19e-15	1.93e-10	0.027283	0.11192	0.556082
SLC35B1	SLC35B1	SLC35B1	chr11:25590842-25599405	blue	0.640379	1.49e-05	0.00288235	-0.52694	-0.746397	0.370925	-0.231499	0.18382	0.928039	0.792372	0.28997	0.297662	0.15365	0.986297	0.000676579	7.46e-08	0.0218698	0.161973	0.269275	5.14e-17	3.08e-09	0.0774049	0.0695235	0.357045
FAM117A	FAM117A	FAM117A	chr11:25601699-25643455	blue	-0.696811	1.18e-06	0.0871295	0.675124	0.879035	0.0192753	0.32116	-0.277923	-0.859195	-0.694121	-0.173666	-0.394614	-0.170524	0.602958	3.33e-06	3.91e-13	0.908554	0.0492913	0.0911297	5.08e-12	1.34e-06	0.297071	0.0142175	0.30603
PDK2	PDK2	PDK2	chr11:25904930-25920623	blue	-0.640466	1.49e-05	0.169192	0.770678	0.769667	-0.0939042	0.172142	-0.405888	-0.8431	-0.656812	-0.0995371	-0.227012	-0.251431	0.30988	1.52e-08	1.63e-08	0.574955	0.301394	0.0114595	3.1e-11	7.51e-06	0.552131	0.170494	0.127826
SGCA	SGCA	SGCA	chr11:25970089-25979432	blue	-0.625623	2.67e-05	-0.0442505	0.611135	0.697334	-0.271733	0.229334	-0.198104	-0.840781	-0.729135	-0.258612	-0.191676	-0.145934	0.791938	4.59e-05	1.15e-06	0.0988745	0.166045	0.233159	3.96e-11	2.08e-07	0.116942	0.248982	0.381987
MRPL27	MRPL27	MRPL27	chr11:26138890-26143905	blue	0.374381	0.0205762	0.187804	-0.312376	-0.555594	0.551417	0.00425804	0.156694	0.856947	0.565213	0.0118716	0.131365	0.346921	0.25885	0.0562135	0.000293388	0.000332958	0.979759	0.347485	6.62e-12	0.000217832	0.943605	0.431779	0.0328514
LRRC59	LRRC59	LRRC59	chr11:26151135-26164820	blue	0.265725	0.106862	0.138971	-0.480796	-0.440691	0.677452	0.18195	0.301285	0.826324	0.509146	-0.0803978	-0.076912	0.412146	0.405347	0.00224694	0.00562013	2.99e-06	0.27426	0.066036	1.67e-10	0.00109648	0.63135	0.646262	0.0101352
TOB1	TOB1	TOB1	chr11:26539389-26543429	blue	-0.681161	2.51e-06	0.152591	0.61428	0.808784	-0.155708	0.127865	-0.4406	-0.935814	-0.711193	-0.204229	-0.366314	-0.289835	0.36041	4.09e-05	8.08e-10	0.350564	0.444255	0.0056312	7.01e-18	5.6e-07	0.218731	0.0237009	0.0775497
NME1	NME1	NME1	chr11:26767396-26776489	blue	0.279932	0.0887189	-0.0796636	-0.456644	-0.477667	0.458966	0.30779	0.373036	0.810025	0.440862	-0.101295	-0.0260458	0.495841	0.634479	0.00395371	0.00242322	0.00375112	0.060123	0.0210719	7.27e-10	0.00559949	0.545098	0.876648	0.0015472
UTP18	UTP18	UTP18	chr11:26852693-26888577	blue	0.464999	0.00326656	-0.00918932	-0.509403	-0.630506	0.487671	0.067257	0.263024	0.941634	0.572806	-0.00958382	0.192367	0.4809	0.956333	0.00108907	2.21e-05	0.00189871	0.688269	0.110609	1.33e-18	0.00017108	0.95446	0.247247	0.00224133
STXBP4	STXBP4	STXBP4	chr11:29968178-30124296	blue	0.785342	5.26e-09	-0.211615	-0.681195	-0.846	-0.0427134	-0.295813	0.407612	0.855087	0.760047	0.351575	0.4823	0.140547	0.202164	2.51e-06	2.27e-11	0.799014	0.0713577	0.0110808	8.23e-12	3.12e-08	0.0304271	0.00216632	0.39999
SCPEP1	SCPEP1	SCPEP1	chr11:31721261-31748318	blue	0.691536	1.53e-06	0.0271689	-0.60461	-0.815411	0.317242	-0.23881	0.292955	0.985781	0.747804	0.192489	0.411325	0.292958	0.871373	5.81e-05	4.54e-10	0.0522891	0.148757	0.074267	1.74e-29	6.83e-08	0.246942	0.0103011	0.0742645
MRPS23	MRPS23	MRPS23	chr11:32456649-32462910	blue	0.653927	8.5e-06	0.119161	-0.293621	-0.742582	0.209099	-0.248595	0.280016	0.826134	0.794229	0.324691	0.318662	-0.00974752	0.476113	0.0735808	9.42e-08	0.207707	0.132326	0.0886198	1.7e-10	2.66e-09	0.0467096	0.0511866	0.953683
DYNLL2	DYNLL2	DYNLL2	chr11:32644764-32662830	blue	0.346898	0.0328638	0.438075	-0.233894	-0.444239	0.595022	-0.157703	0.191864	0.690071	0.60669	0.153143	0.0431155	0.0567605	0.0059446	0.157553	0.00520467	8.15e-05	0.344348	0.248509	1.64e-06	5.39e-05	0.358654	0.797161	0.735002
MTG1	MTG1	MTG1	chr1:383640-397915	blue	0.612798	4.32e-05	0.059068	-0.264791	-0.705128	0.0897928	-0.199302	0.241134	0.784447	0.606454	0.243038	0.504947	0.182727	0.72464	0.108147	7.7e-07	0.591879	0.230287	0.144726	5.63e-09	5.44e-05	0.141485	0.0012242	0.272181
TCF12	TCF12	TCF12	chr1:135038442-135386422	blue	0.505605	0.00120335	-0.430379	-0.469911	-0.52795	-0.125008	-0.0613495	0.20434	0.568854	0.314527	-0.0351344	0.502727	0.41537	0.00699418	0.00291324	0.00065775	0.454582	0.714443	0.218475	0.000194143	0.0544506	0.834126	0.00129691	0.00950529
LPO	LPO	LPO	chr11:32802751-32831660	blue	0.342469	0.0353164	0.0897835	-0.274524	-0.459157	0.460891	0.0517037	0.0329672	0.755889	0.306018	-0.248059	0.391007	0.589009	0.591918	0.0953218	0.00373487	0.00359011	0.757868	0.844228	4.09e-08	0.0616903	0.13319	0.0152107	0.000100108
TSPOAP1	TSPOAP1	TSPOAP1	chr11:32850429-32876929	blue	-0.723044	2.94e-07	0.00411375	0.635464	0.837729	-0.139473	0.340257	-0.308349	-0.880452	-0.754369	-0.294626	-0.419685	-0.137733	0.980444	1.82e-05	5.42e-11	0.403639	0.0365959	0.0596355	3.2e-13	4.51e-08	0.0725547	0.00871495	0.409586
LOC102151092	LOC102151092	LOC102151092	chr1:135385907-135394928	blue	0.60612	5.51e-05	-0.150403	-0.529867	-0.606147	-0.0993465	-0.287663	0.384959	0.588154	0.436161	0.164141	0.382138	0.234478	0.367421	0.000623321	5.5e-05	0.552896	0.0798999	0.0170066	0.000103052	0.00619208	0.324755	0.0179035	0.15649
LOC111775812	LOC111775812	LOC111775812	chr11:33131734-33131949	blue	-0.367184	0.023346	0.0737867	0.261	0.391182	-0.359892	0.170675	0.108491	-0.578419	-0.499239	-0.182778	-0.302005	-0.140032	0.65975	0.113481	0.0151611	0.0264615	0.305595	0.516752	0.00014255	0.00141884	0.272044	0.06536	0.401738
TRIM37	TRIM37	TRIM37	chr11:33418037-33563319	blue	0.823826	2.11e-10	-0.24514	-0.645775	-0.891053	-0.0134373	-0.275821	0.36097	0.91714	0.81411	0.386571	0.503287	0.148403	0.137967	1.2e-05	6.58e-14	0.936182	0.0937049	0.0259804	5.94e-16	5.09e-10	0.0165114	0.00127823	0.373898
CLTC	CLTC	CLTC	chr11:33960094-34023650	blue	0.567181	0.000204724	-0.1304	-0.691927	-0.700744	0.353985	-0.0282719	0.330029	0.9467	0.579431	0.00833718	0.293408	0.512083	0.435197	1.5e-06	9.65e-07	0.0292308	0.866197	0.0430145	2.7e-19	0.000137885	0.960379	0.0738004	0.00101431
PTRH2	PTRH2	PTRH2	chr11:34027410-34036968	blue	0.801932	1.43e-09	-0.123619	-0.494885	-0.873271	0.103125	-0.318291	0.33259	0.920997	0.865983	0.424715	0.470105	0.0527273	0.45965	0.00158515	8.6e-13	0.537819	0.0514725	0.0413279	2.6e-16	2.21e-12	0.00786505	0.00290003	0.753222
TUBD1	TUBD1	TUBD1	chr11:34174799-34199043	blue	0.361831	0.0256014	-0.0751959	-0.221567	-0.452818	0.31563	0.147731	0.208933	0.689394	0.367257	-0.0692955	0.189981	0.439998	0.653655	0.181257	0.00430815	0.0535641	0.37609	0.208076	1.7e-06	0.0233164	0.679318	0.25327	0.00570459
RNFT1	RNFT1	RNFT1	chr11:34246419-34257626	blue	0.48732	0.00191527	-0.175908	-0.553605	-0.644877	-0.00604856	0.0646775	0.443911	0.734081	0.522063	0.0424307	0.0681523	0.264518	0.290779	0.000311675	1.24e-05	0.97125	0.699656	0.00524191	1.56e-07	0.000774328	0.800317	0.684333	0.108525
BCAS3	BCAS3	BCAS3	chr11:35014931-35584576	blue	-0.454183	0.00417864	0.474723	0.432861	0.54964	0.0506665	-0.0343656	-0.236272	-0.588202	-0.472744	-0.103109	-0.280879	-0.163709	0.0026	0.00663952	0.000351195	0.762584	0.837707	0.153253	0.000102886	0.00272508	0.537882	0.0876006	0.326048
LOC100057520	LOC100057520	LOC100057520	chr11:35119270-35120577	blue	0.323203	0.0477842	0.00684317	-0.220327	-0.473055	0.308784	0.0282759	0.24461	0.659795	0.50439	0.0314697	0.119791	0.188708	0.967475	0.183777	0.00270503	0.0592584	0.866178	0.138848	6.61e-06	0.00124211	0.851223	0.473769	0.256523
APPBP2	APPBP2	APPBP2	chr11:35715359-35773342	blue	0.469477	0.00294307	0.0465067	-0.538665	-0.583609	0.270084	0.0121535	0.578083	0.753446	0.519234	0.0351252	0.165332	0.295531	0.78158	0.000484987	0.000120059	0.10102	0.942268	0.000144127	4.79e-08	0.000836626	0.834169	0.321208	0.0716404
ZNHIT3	ZNHIT3	ZNHIT3	chr11:36082507-36087022	blue	0.662846	5.78e-06	-0.0425688	-0.394993	-0.719139	0.296829	-0.237346	0.194976	0.886593	0.706747	0.268835	0.446148	0.247524	0.79968	0.0141165	3.65e-07	0.0703453	0.151339	0.240771	1.31e-13	7.08e-07	0.102668	0.0049924	0.134057
MYO19	MYO19	MYO19	chr11:36086885-36131697	blue	0.445725	0.00503873	-0.261488	-0.570898	-0.505458	0.129055	0.155821	0.414973	0.708242	0.385863	0.0540022	0.198785	0.496334	0.112783	0.00018189	0.001208	0.439988	0.35021	0.00958109	6.55e-07	0.0167275	0.747448	0.231523	0.00152797
MRM1	MRM1	MRM1	chr11:36184528-36251005	blue	0.762442	2.66e-08	-0.165765	-0.486023	-0.815479	0.0985048	-0.3083	0.183593	0.890502	0.771751	0.374409	0.499481	0.161438	0.319924	0.00197752	4.51e-10	0.556281	0.0596777	0.269876	7.18e-14	1.41e-08	0.0205659	0.00141006	0.332896
ACACA	ACACA	ACACA	chr11:36602974-36874885	blue	0.576565	0.000151459	-0.229392	-0.618563	-0.668762	0.183193	-0.119304	0.200936	0.835271	0.501867	0.0976728	0.420679	0.488666	0.165936	3.49e-05	4.45e-06	0.270938	0.475583	0.22641	6.96e-11	0.00132608	0.559638	0.00854106	0.00185243
TADA2A	TADA2A	TADA2A	chr11:36874906-36924485	blue	0.746544	7.39e-08	-0.116539	-0.609421	-0.840436	0.207701	-0.26516	0.258756	0.972643	0.735821	0.217713	0.49784	0.317019	0.485943	4.89e-05	4.1e-11	0.210831	0.107638	0.116731	2.04e-24	1.41e-07	0.189164	0.00147052	0.0524644
DDX52	DDX52	DDX52	chr11:37047607-37070146	blue	0.629577	2.29e-05	0.0390026	-0.593006	-0.681884	0.320157	-0.0956696	0.434288	0.878516	0.751394	0.255742	0.206445	0.184035	0.816162	8.73e-05	2.43e-06	0.0500456	0.567756	0.00644266	4.2e-13	5.45e-08	0.121205	0.213666	0.268704
LOC100630171	LOC100630171	LOC100630171	chr11:37555290-37560623	blue	0.794141	2.68e-09	-0.156607	-0.676592	-0.881146	0.125996	-0.306094	0.276519	0.965126	0.78195	0.278243	0.498189	0.238984	0.347755	3.11e-06	2.9e-13	0.450994	0.061623	0.0928444	1.52e-22	6.77e-09	0.0907429	0.00145747	0.148453
CCL15	CCL15	CCL15	chr11:37585630-37589469	blue	0.802117	1.41e-09	-0.226815	-0.709046	-0.876144	0.0515706	-0.325196	0.271616	0.926261	0.775665	0.278153	0.499246	0.212749	0.170874	6.28e-07	5.84e-13	0.758472	0.0463495	0.0990248	7.86e-17	1.07e-08	0.0908507	0.00141857	0.199701
LOC100071548	LOC100071548	LOC100071548	chr11:37596298-37599160	blue	0.36745	0.0232384	-0.350424	-0.286661	-0.423898	-0.13528	-0.0332949	-0.0675557	0.478599	0.128268	-0.107299	0.467545	0.514176	0.0310125	0.0810027	0.00799816	0.418055	0.842699	0.686955	0.0023695	0.442807	0.521397	0.00307901	0.000959126
CCL16	CCL16	CCL16	chr11:37601115-37605188	blue	0.39273	0.0147292	-0.391862	-0.525946	-0.41482	-0.114185	-0.0323154	0.00933919	0.474628	0.155691	-0.105168	0.385271	0.517195	0.01497	0.000695551	0.00961032	0.494855	0.847271	0.955622	0.00260587	0.350619	0.529749	0.0169098	0.000884235
EIF3A	EIF3A	EIF3A	chr1:13474123-13507399	blue	0.385828	0.0167383	-0.0407965	-0.506962	-0.455029	0.616638	0.115046	0.259802	0.829693	0.505426	0.0258446	0.155914	0.48346	0.807861	0.00116136	0.00410006	3.75e-05	0.491585	0.115208	1.21e-10	0.00120901	0.877594	0.349919	0.00210589
NEDD4	NEDD4	NEDD4	chr1:136194960-136311735	blue	-0.6196	3.35e-05	-0.129367	0.433729	0.696358	-0.308917	0.405649	-0.0745525	-0.78277	-0.716406	-0.390493	-0.389733	-0.0247227	0.438874	0.00651919	1.2e-06	0.0591427	0.0115128	0.656435	6.37e-09	4.24e-07	0.0153568	0.0155751	0.88287
PRTG	PRTG	PRTG	chr1:136375223-136486046	blue	0.222523	0.179334	-0.253774	-0.253496	-0.2946	0.0553775	0.0952296	-0.0446853	0.443131	-0.0548279	-0.274218	0.381959	0.702486	0.124195	0.124622	0.0725818	0.741234	0.569546	0.789939	0.00533144	0.743715	0.0957062	0.0179617	8.82e-07
LOC106780891	LOC106780891	LOC106780891	chr11:38001812-38015929	blue	0.125612	0.452388	-0.217597	-0.24427	-0.200673	0.44032	0.300682	-0.000233817	0.564753	0.00884517	-0.312451	0.258075	0.810191	0.189405	0.139415	0.22703	0.00566521	0.0666068	0.998888	0.000221005	0.957967	0.0561509	0.117731	7.16e-10
PYGO1	PYGO1	PYGO1	chr1:136510000-136536152	blue	-0.624677	2.77e-05	-0.0906775	0.496878	0.737513	-0.437768	0.238009	-0.227585	-0.930039	-0.759383	-0.278471	-0.34057	-0.188742	0.588219	0.001507	1.28e-07	0.00598368	0.150165	0.169388	3.15e-17	3.26e-08	0.0904667	0.0364126	0.256436
CCL8	CCL8	CCL8	chr11:38814072-38816072	blue	0.74998	5.96e-08	-0.244042	-0.782671	-0.854352	0.0379862	-0.268015	0.403764	0.904387	0.775486	0.283479	0.338581	0.180458	0.139797	6.42e-09	8.95e-12	0.820873	0.103762	0.0119411	7.03e-15	1.08e-08	0.0845839	0.037591	0.278281
PSMD11	PSMD11	PSMD11	chr11:40367035-40396432	blue	0.539949	0.000467279	0.0406144	-0.634261	-0.66776	0.368409	0.00348601	0.439965	0.908431	0.702858	0.118578	0.0716348	0.263328	0.808703	1.9e-05	4.65e-06	0.0228539	0.983428	0.00570865	3.34e-15	8.66e-07	0.478292	0.669099	0.110183
RHOT1	RHOT1	RHOT1	chr11:40560000-40616693	blue	0.625773	2.65e-05	-0.370118	-0.40541	-0.611599	0.0582258	-0.109702	0.127837	0.717967	0.562854	0.298953	0.501575	0.261637	0.0221814	0.0115664	4.51e-05	0.728416	0.512056	0.444354	3.89e-07	0.000234537	0.0682647	0.0013361	0.112571
ADAP2	ADAP2	ADAP2	chr11:40650363-40677769	blue	0.316237	0.053081	-0.313188	-0.27141	-0.352578	0.0510555	0.0878492	-0.0649505	0.507615	0.0550513	-0.197799	0.495697	0.66585	0.0555431	0.0992915	0.0299243	0.760814	0.599955	0.698448	0.00114163	0.742706	0.233893	0.00155287	5.06e-06
TEFM	TEFM	TEFM	chr11:40690781-40697072	blue	0.686687	1.93e-06	0.0511415	-0.465349	-0.785165	0.170886	-0.307474	0.320368	0.841516	0.818684	0.347968	0.367606	-0.00783282	0.760423	0.00324019	5.33e-09	0.304991	0.0604008	0.0498863	3.66e-11	3.39e-10	0.0322926	0.0231756	0.962774
UTP6	UTP6	UTP6	chr11:40867175-40892567	blue	0.41049	0.0104722	0.0478172	-0.442022	-0.490045	0.476716	0.0777437	0.375987	0.796151	0.535176	0.0645097	0.121974	0.384524	0.775582	0.00546103	0.00178998	0.00247911	0.642692	0.0199969	2.29e-09	0.00053618	0.700399	0.46569	0.0171426
COPRS	COPRS	COPRS	chr11:40895171-40900914	blue	0.682792	2.33e-06	0.0269206	-0.573901	-0.812793	0.339022	-0.252546	0.229343	0.983404	0.746333	0.206173	0.41056	0.284354	0.872538	0.000165138	5.72e-10	0.0373272	0.126088	0.166028	2.76e-28	7.49e-08	0.214284	0.0104577	0.0835879
NF1	NF1	NF1	chr11:41256569-41496422	blue	0.70305	8.57e-07	-0.0718415	-0.648424	-0.784029	0.165212	-0.218442	0.310558	0.907996	0.678061	0.166726	0.412128	0.315749	0.668199	1.07e-05	5.81e-09	0.321566	0.187651	0.0577386	3.62e-15	2.91e-06	0.317088	0.0101387	0.0534689
OMG	OMG	OMG	chr11:41307661-41325561	blue	-0.791506	3.29e-09	0.0756856	0.664091	0.854728	-0.0860888	0.363324	-0.434329	-0.892751	-0.812786	-0.38179	-0.437962	-0.0915859	0.651542	5.47e-06	8.57e-12	0.607311	0.024955	0.0064372	5.03e-14	5.72e-10	0.0180167	0.00595898	0.584471
PIGB	PIGB	PIGB	chr1:136688830-136713530	blue	0.557258	0.000278839	-0.268282	-0.459593	-0.612626	0.0662845	0.0819824	0.297455	0.776102	0.535593	0.0791574	0.347517	0.368574	0.103404	0.00369804	4.35e-05	0.692554	0.624618	0.0697264	1.03e-08	0.000529819	0.636641	0.0325321	0.0227881
PIGBOS1	PIGBOS1	PIGBOS1	chr1:136714003-136716231	blue	0.580924	0.000131261	0.121139	-0.50785	-0.712294	0.257314	-0.135912	0.277023	0.868778	0.592982	0.0151826	0.316853	0.330751	0.46877	0.00113458	5.29e-07	0.118856	0.415865	0.0922254	1.55e-12	8.74e-05	0.927913	0.0525944	0.0425336
TNFAIP1	TNFAIP1	TNFAIP1	chr11:42654811-42664691	blue	0.62143	3.13e-05	0.0196333	-0.576126	-0.772332	0.288157	-0.18422	0.247209	0.926577	0.702299	0.216022	0.338744	0.269213	0.906863	0.000153638	1.35e-08	0.0793602	0.268215	0.134569	7.3e-17	8.91e-07	0.192709	0.0374929	0.102167
POLDIP2	POLDIP2	POLDIP2	chr11:42664788-42673692	blue	0.665675	5.1e-06	-0.035972	-0.386397	-0.719972	0.117304	-0.182097	0.406104	0.811522	0.737938	0.392073	0.3389	0.0947995	0.830229	0.0165643	3.49e-07	0.483065	0.273867	0.0114115	6.39e-10	1.25e-07	0.0149111	0.0373998	0.571299
TMEM199	TMEM199	TMEM199	chr11:42673778-42678136	blue	0.667643	4.67e-06	0.160392	-0.560694	-0.751891	0.325368	-0.294879	0.399888	0.876017	0.841547	0.376721	0.245141	0.00954427	0.336078	0.000250822	5.28e-08	0.0462271	0.0722983	0.0128645	5.94e-13	3.65e-11	0.0197368	0.137965	0.954648
SLC46A1	SLC46A1	SLC46A1	chr11:42706293-42712668	blue	0.334556	0.0400696	-0.234996	-0.366385	-0.414192	0.153467	0.142715	0.0227429	0.6273	0.140948	-0.217275	0.355717	0.698242	0.15555	0.0236717	0.00973148	0.357627	0.392689	0.892192	2.5e-05	0.398635	0.190077	0.0283949	1.09e-06
PIGS	PIGS	PIGS	chr11:42829766-42843151	blue	0.58601	0.000110786	-0.226258	-0.57315	-0.701119	-0.0528441	-0.209347	0.0925588	0.74998	0.430488	-0.0228119	0.527661	0.436239	0.171956	0.000169192	9.46e-07	0.752692	0.207156	0.580469	5.96e-08	0.00697835	0.891867	0.000663087	0.00618179
RSL24D1	RSL24D1	RSL24D1	chr1:136799477-136813951	blue	0.735674	1.42e-07	0.00771706	-0.435073	-0.806737	0.163122	-0.321338	0.31328	0.854406	0.858718	0.442181	0.335098	-0.0468144	0.963324	0.00633656	9.61e-10	0.327811	0.0491588	0.0554672	8.9e-12	5.37e-12	0.00544234	0.0397282	0.780171
KIAA0100	KIAA0100	KIAA0100	chr11:42879881-42906049	blue	-0.283552	0.0845006	-0.506284	0.129784	0.38823	-0.286394	0.197362	-0.200032	-0.44685	-0.457786	-0.175053	0.0517535	0.148212	0.00118218	0.437387	0.0160143	0.0812987	0.23495	0.228549	0.00491618	0.00385291	0.29317	0.757641	0.374519
TRAF4	TRAF4	TRAF4	chr11:42983963-42989978	blue	-0.648594	1.06e-05	0.174425	0.696414	0.799459	-0.148268	0.272486	-0.248216	-0.869427	-0.634873	-0.141091	-0.361067	-0.312126	0.294931	1.2e-06	1.75e-09	0.374336	0.0979058	0.132936	1.43e-12	1.86e-05	0.398151	0.0259373	0.0564213
ERAL1	ERAL1	ERAL1	chr11:43067425-43071726	blue	0.207327	0.211672	-0.0224026	-0.347684	-0.341578	0.50952	0.335122	0.298783	0.716004	0.28536	-0.216832	0.0608064	0.60424	0.893796	0.0324436	0.0358276	0.00108573	0.0397132	0.0684287	4.33e-07	0.082453	0.191005	0.716866	5.89e-05
DHRS13	DHRS13	DHRS13	chr11:43107052-43111664	blue	-0.274973	0.0947602	-0.132924	0.566067	0.415334	-0.426169	-0.0788826	-0.464116	-0.639982	-0.553867	-0.0933263	0.339664	-0.101087	0.426284	0.000212055	0.00951213	0.00763313	0.637815	0.00333385	1.51e-05	0.000309207	0.577321	0.0369453	0.545925
TIAF1	TIAF1	TIAF1	chr11:43257736-43258666	blue	-0.567092	0.000205299	0.00472691	0.499665	0.683952	-0.39311	0.137431	-0.254758	-0.903969	-0.544795	-0.0607627	-0.40041	-0.467393	0.97753	0.0014034	2.2e-06	0.0146249	0.410623	0.122694	7.57e-15	0.000405536	0.717061	0.0127369	0.00308996
MYO18A	MYO18A	MYO18A	chr11:43258584-43352626	blue	-0.541362	0.00044847	-0.0808756	0.456403	0.672639	-0.36889	0.146981	-0.181472	-0.883034	-0.498259	-0.00851544	-0.397422	-0.477877	0.629317	0.0039752	3.73e-06	0.0226628	0.378544	0.275544	2.21e-13	0.00145487	0.959533	0.013483	0.00241101
LOC111775707	LOC111775707	LOC111775707	chr11:43320777-43327048	blue	-0.250532	0.129241	-0.241358	0.368502	0.444781	-0.568185	-0.050782	-0.225826	-0.740055	-0.376042	0.128804	-0.133872	-0.424173	0.144341	0.0228168	0.00514365	0.000198312	0.762058	0.172799	1.1e-07	0.0199776	0.440887	0.422963	0.0079531
ABHD15	ABHD15	ABHD15	chr11:43653052-43661462	blue	-0.516196	0.00090842	-0.0586137	0.551087	0.698995	-0.305607	0.150968	-0.282013	-0.835074	-0.574364	-0.0467921	-0.199934	-0.28438	0.726677	0.000336275	1.05e-06	0.0620585	0.365602	0.0862745	7.1e-11	0.000162684	0.780273	0.228782	0.0835573
GIT1	GIT1	GIT1	chr11:43667652-43683307	blue	0.716516	4.21e-07	-0.216861	-0.558854	-0.78189	-0.078712	-0.268959	0.124176	0.801559	0.579558	0.177962	0.612702	0.306599	0.190943	0.000265501	6.8e-09	0.638545	0.102503	0.457611	1.48e-09	0.000137312	0.285093	4.33e-05	0.0611735
ABR	ABR	ABR	chr11:44554533-44734466	blue	0.321109	0.0493295	-0.181146	-0.445915	-0.399657	0.462962	0.111163	0.149726	0.728538	0.372639	-0.0591358	0.253933	0.54402	0.276423	0.00501788	0.0129215	0.00342365	0.506417	0.369604	2.16e-07	0.02122	0.724337	0.123951	0.000414897
TIMM22	TIMM22	TIMM22	chr11:44736396-44741509	blue	0.700142	9.94e-07	-0.0526722	-0.610879	-0.823142	0.218171	-0.193754	0.349023	0.943483	0.836442	0.336895	0.272681	0.119044	0.753472	4.63e-05	2.25e-10	0.188212	0.243789	0.0317373	7.56e-19	6.18e-11	0.0386138	0.0976568	0.476551
MRM3	MRM3	MRM3	chr11:44900525-44908925	blue	0.596778	7.66e-05	-0.00107938	-0.476588	-0.613173	0.238532	-0.204076	0.455898	0.748207	0.747574	0.420394	0.180176	0.0201615	0.994868	0.00248671	4.26e-05	0.149245	0.219084	0.00402071	6.66e-08	6.93e-08	0.00859061	0.279046	0.904369
GEMIN4	GEMIN4	GEMIN4	chr11:44928401-44938282	blue	0.0206515	0.902056	-0.124078	-0.14841	-0.128857	0.508214	0.403861	0.139399	0.503801	0.0182253	-0.229436	0.102963	0.707161	0.45797	0.373876	0.440697	0.00112379	0.0119187	0.403889	0.00126126	0.913516	0.165851	0.53846	6.93e-07
YWHAE	YWHAE	YWHAE	chr11:45403824-45445252	blue	0.525184	0.000710415	0.0139969	-0.524909	-0.690917	0.383049	0.017259	0.283367	0.931146	0.598206	0.0207054	0.25385	0.420438	0.93353	0.000715851	1.57e-06	0.0176096	0.918086	0.0847126	2.38e-17	7.29e-05	0.901801	0.124078	0.00858292
PITPNA	PITPNA	PITPNA	chr11:45539537-45576101	blue	0.192591	0.246685	-0.182049	-0.56478	-0.401915	0.265011	0.286979	0.220778	0.676396	0.120379	-0.42423	-0.0163359	0.765906	0.273995	0.000220817	0.0123743	0.107842	0.0806513	0.182857	3.14e-06	0.471585	0.00794383	0.922453	2.11e-08
SLC43A2	SLC43A2	SLC43A2	chr11:45582288-45624568	blue	0.0383124	0.81936	0.142231	-0.467435	-0.187905	0.822615	0.240934	0.203079	0.648955	0.209238	-0.341325	-0.155242	0.620597	0.394312	0.00308694	0.258591	2.36e-10	0.145071	0.221391	1.05e-05	0.207397	0.0359737	0.352026	3.23e-05
SERPINF1	SERPINF1	SERPINF1	chr11:45732899-45743818	blue	-0.51518	0.000933631	-0.156424	0.432388	0.608698	-0.514404	0.222336	-0.130368	-0.832219	-0.687543	-0.198689	-0.259406	-0.166493	0.348327	0.00670596	5.02e-05	0.00095328	0.179709	0.43531	9.43e-11	1.85e-06	0.231753	0.115783	0.317775
SMYD4	SMYD4	SMYD4	chr11:45744088-45786561	blue	0.770883	1.5e-08	-0.20114	-0.659271	-0.786099	0.0186735	-0.287211	0.46469	0.826837	0.684422	0.341978	0.504461	0.219611	0.225928	6.76e-06	4.97e-09	0.911398	0.0803965	0.00328998	1.59e-10	2.15e-06	0.0355973	0.0012398	0.185241
RPA1	RPA1	RPA1	chr11:45786697-45850190	blue	0.363798	0.0247524	-0.186886	-0.500193	-0.485202	0.316303	0.343657	0.394545	0.781785	0.433365	-0.102784	0.0737722	0.495689	0.261229	0.0013845	0.00201787	0.0530285	0.0346443	0.0142362	6.85e-09	0.00656944	0.53917	0.659813	0.0015532
OVCA2	OVCA2	OVCA2	chr11:45955691-45957199	blue	0.729229	2.07e-07	0.0469117	-0.412896	-0.832962	0.0835612	-0.315337	0.296814	0.884634	0.789973	0.338599	0.457042	0.0722413	0.779725	0.0099856	8.76e-11	0.61794	0.0537984	0.0703594	1.75e-13	3.7e-09	0.0375801	0.00391827	0.666459
SRR	SRR	SRR	chr11:46183991-46199781	blue	0.795208	2.46e-09	-0.247117	-0.545587	-0.84954	0.0397152	-0.330307	0.140224	0.880107	0.820809	0.384461	0.5663	0.078075	0.134719	0.000396162	1.54e-11	0.812862	0.0428292	0.401087	3.36e-13	2.79e-10	0.017162	0.000210502	0.641272
TSR1	TSR1	TSR1	chr11:46199856-46209969	blue	0.59287	8.77e-05	-0.0173888	-0.571195	-0.712018	0.395176	-0.048049	0.39387	0.949068	0.71217	0.174285	0.222934	0.321876	0.917472	0.000180165	5.36e-07	0.0140679	0.774522	0.0144179	1.22e-19	5.32e-07	0.295326	0.178511	0.0487593
METTL16	METTL16	METTL16	chr11:46271607-46353726	blue	0.472941	0.00271238	-0.409895	-0.654252	-0.504672	0.163317	0.0933991	0.407195	0.678198	0.53783	0.184206	0.0436194	0.276806	0.0105956	8.38e-06	0.00123301	0.327223	0.577022	0.0111714	2.89e-06	0.000496824	0.268253	0.794841	0.0924914
CLUH	CLUH	CLUH	chr11:46513487-46534660	blue	0.59407	8.42e-05	-0.149431	-0.50749	-0.620045	0.18571	-0.15018	0.398766	0.730857	0.76175	0.470779	0.191503	0.00544228	0.370559	0.00114538	3.3e-05	0.264296	0.36814	0.0131429	1.89e-07	2.78e-08	0.00285441	0.249417	0.974131
RAP1GAP2	RAP1GAP2	RAP1GAP2	chr11:46568709-46780253	blue	-0.470802	0.00285287	-0.0308415	0.626528	0.686388	-0.178144	-0.0151559	-0.408321	-0.840388	-0.47459	0.0938572	-0.101005	-0.431317	0.854161	2.58e-05	1.96e-06	0.284593	0.92804	0.0109282	4.12e-11	0.00260824	0.575147	0.546252	0.00685836
CTNS	CTNS	CTNS	chr11:47536306-47552757	blue	0.650312	9.9e-06	0.080923	-0.648053	-0.78844	0.34592	-0.22513	0.319506	0.964734	0.738851	0.168906	0.292621	0.268115	0.629115	1.09e-05	4.17e-09	0.0333929	0.17416	0.0505401	1.85e-22	1.18e-07	0.310709	0.0746131	0.103627
TAX1BP3	TAX1BP3	TAX1BP3	chr11:47553684-47559775	blue	0.819179	3.24e-10	-0.154074	-0.703247	-0.927809	-0.022219	-0.355468	0.337841	0.930761	0.814336	0.334217	0.459126	0.141537	0.355706	8.49e-07	5.44e-17	0.894662	0.0285138	0.0380369	2.63e-17	4.99e-10	0.0402845	0.00373755	0.396645
CYB5D2	CYB5D2	CYB5D2	chr11:47936581-47949626	blue	0.479368	0.00232594	-0.0519228	-0.493802	-0.631037	0.202718	0.00339803	0.370875	0.788007	0.505283	-0.0367083	0.272132	0.369013	0.756873	0.00162908	2.16e-05	0.222233	0.983846	0.0218891	4.3e-09	0.00121352	0.826806	0.0983601	0.0226142
MYBBP1A	MYBBP1A	MYBBP1A	chr11:48291514-48307087	blue	0.256445	0.120151	-0.0137184	-0.363219	-0.335461	0.529146	0.224979	0.348192	0.67731	0.422762	0.0760424	0.0122701	0.394179	0.93485	0.0249998	0.0395009	0.00063608	0.174458	0.0321739	3.01e-06	0.00818614	0.650005	0.941716	0.0143344
MED31	MED31	MED31	chr11:48523050-48529907	blue	-0.577474	0.000147026	-0.0380817	0.342145	0.681075	-0.115215	0.186226	-0.22898	-0.768891	-0.633645	-0.23786	-0.304989	-0.133434	0.82043	0.0355014	2.52e-06	0.490947	0.262947	0.166718	1.72e-08	1.95e-05	0.150429	0.0626158	0.424497
TXNDC17	TXNDC17	TXNDC17	chr11:48530969-48533326	blue	0.722736	2.99e-07	0.00205139	-0.533921	-0.875006	0.0472094	-0.275719	0.293441	0.903482	0.793273	0.276814	0.348249	0.0932491	0.990248	0.000555728	6.81e-13	0.778362	0.0938321	0.0737664	8.26e-15	2.87e-09	0.0924816	0.0321438	0.577637
KIAA0753	KIAA0753	KIAA0753	chr11:48533347-48591231	blue	-0.678375	2.86e-06	-0.006226	0.619098	0.843559	-0.249531	0.272208	-0.304567	-0.960535	-0.771628	-0.216861	-0.338262	-0.204328	0.970407	3.42e-05	2.95e-11	0.130829	0.098263	0.0629983	1.35e-21	1.42e-08	0.190943	0.0377829	0.218503
MYO5A	MYO5A	MYO5A	chr1:139130789-139313816	blue	0.506605	0.0011723	-0.216911	-0.728383	-0.639579	0.249246	0.0273669	0.367814	0.854944	0.458881	-0.0765454	0.232283	0.568573	0.19084	2.18e-07	1.54e-05	0.131283	0.870443	0.0230916	8.36e-12	0.0037584	0.647839	0.160517	0.000195885
MIS12	MIS12	MIS12	chr11:49484388-49491639	blue	0.149318	0.370926	-0.0367416	-0.361358	-0.353036	0.489941	0.425168	0.197198	0.710723	0.306236	-0.233626	-0.0927286	0.528468	0.826651	0.0258091	0.0296969	0.00179461	0.00779216	0.235348	5.75e-07	0.061496	0.158043	0.579772	0.000648295
DERL2	DERL2	DERL2	chr11:49491776-49506283	blue	0.749496	6.15e-08	0.0740095	-0.449595	-0.796751	0.190591	-0.439482	0.0676539	0.857447	0.780982	0.417011	0.515776	0.0706534	0.658785	0.00462788	2.18e-09	0.25172	0.0057682	0.686523	6.25e-12	7.27e-09	0.00919783	0.000918767	0.673379
DHX33	DHX33	DHX33	chr11:49508693-49528234	blue	0.308104	0.0598486	-0.423304	-0.494607	-0.332851	0.181979	0.255454	0.382675	0.555241	0.306223	0.0284775	0.0782323	0.445234	0.00809595	0.0015963	0.0411592	0.274181	0.12164	0.0177297	0.00029656	0.0615076	0.865232	0.640598	0.00509304
C1QBP	C1QBP	C1QBP	chr11:49530571-49536226	blue	0.550499	0.000342268	0.0374065	-0.242299	-0.632426	0.226333	-0.0541497	0.321848	0.759556	0.710495	0.380362	0.204652	0.0363314	0.823563	0.142736	2.05e-05	0.171809	0.74678	0.0487797	3.22e-08	5.82e-07	0.018488	0.217758	0.828558
RABEP1	RABEP1	RABEP1	chr11:49576906-49680423	blue	0.810682	6.87e-10	-0.147604	-0.677212	-0.864582	0.114561	-0.353076	0.306297	0.938843	0.762403	0.272897	0.556175	0.242709	0.376503	3.02e-06	2.64e-12	0.493424	0.0296775	0.0614422	3.01e-18	2.67e-08	0.0973802	0.000288239	0.142041
KIF1C	KIF1C	KIF1C	chr11:49857296-49879702	blue	0.869327	1.44e-12	-0.191115	-0.622593	-0.922203	-0.0439892	-0.432732	0.292007	0.906595	0.785667	0.388536	0.628892	0.155763	0.250396	2.99e-05	1.99e-16	0.793139	0.0066576	0.0752528	4.7e-15	5.14e-09	0.015924	2.35e-05	0.350391
SPAG7	SPAG7	SPAG7	chr11:49903433-49907713	blue	-0.774853	1.13e-08	0.0803275	0.775131	0.893973	-0.0214573	0.35013	-0.403747	-0.896638	-0.742602	-0.278471	-0.386374	-0.177316	0.631649	1.11e-08	4.14e-14	0.898254	0.0311633	0.011945	2.68e-14	9.41e-08	0.090467	0.0165713	0.286876
SLC25A11	SLC25A11	SLC25A11	chr11:49924915-49927861	blue	0.346532	0.0330608	0.223858	-0.143752	-0.465595	0.52047	-0.0287796	0.115616	0.693418	0.594098	0.187537	0.109597	0.0650573	0.176672	0.389223	0.00322176	0.000808884	0.863816	0.489428	1.39e-06	8.41e-05	0.259542	0.51246	0.697976
PSMB6	PSMB6	PSMB6	chr11:50034625-50036658	blue	0.43049	0.00697797	0.161468	-0.290002	-0.597753	0.462288	-0.038863	0.181134	0.843352	0.64862	0.0918237	0.143187	0.204488	0.332805	0.0773705	7.41e-05	0.00347714	0.816808	0.276455	3.02e-11	1.06e-05	0.583492	0.391108	0.218135
MAPK6	MAPK6	MAPK6	chr1:139541716-139576438	blue	0.776625	9.97e-09	-0.0265982	-0.614606	-0.846567	0.253645	-0.376314	0.330971	0.943132	0.866434	0.378093	0.457441	0.0890226	0.874053	4.04e-05	2.14e-11	0.124393	0.0198808	0.042388	8.42e-19	2.09e-12	0.0192582	0.00388316	0.595074
CXCL16	CXCL16	CXCL16	chr11:50086055-50090157	blue	0.865068	2.48e-12	-0.106823	-0.648078	-0.929652	0.0454134	-0.495791	0.233738	0.927672	0.831764	0.388796	0.597025	0.114888	0.523255	1.09e-05	3.47e-17	0.786595	0.00154917	0.157839	5.62e-17	9.86e-11	0.0158476	7.6e-05	0.492186
MED11	MED11	MED11	chr11:50090544-50092269	blue	-0.570528	0.000184051	-0.0288227	0.497999	0.675436	-0.25565	0.274993	-0.205167	-0.767591	-0.625735	-0.223594	-0.302066	-0.141553	0.863614	0.00146455	3.28e-06	0.121344	0.0947344	0.216577	1.88e-08	2.66e-05	0.177196	0.0653031	0.396592
ASGR2	ASGR2	ASGR2	chr11:50485120-50514931	blue	0.154114	0.355577	-0.0592243	-0.283436	-0.373736	0.184857	0.145986	0.0381664	0.550631	0.12233	-0.250938	0.227775	0.542861	0.72394	0.0846335	0.0208125	0.266534	0.381815	0.820037	0.000340922	0.464377	0.1286	0.169021	0.00042925
ELP5	ELP5	ELP5	chr11:50609853-50616067	blue	0.239724	0.147163	0.331918	0.0214073	-0.353906	0.563263	-0.0367658	0.0384968	0.628483	0.423446	0.053627	0.237983	0.213243	0.0417651	0.898489	0.0292693	0.000231559	0.826539	0.818505	2.39e-05	0.00807258	0.749145	0.150212	0.198635
CLDN7	CLDN7	CLDN7	chr11:50616346-50619114	blue	-0.759167	3.3e-08	0.314073	0.765091	0.858257	0.0203246	0.381404	-0.285755	-0.846133	-0.773222	-0.347383	-0.403812	-0.109051	0.0548194	2.22e-08	5.68e-12	0.903599	0.0181433	0.0820104	2.24e-11	1.27e-08	0.0326036	0.0119301	0.514578
GPS2	GPS2	GPS2	chr11:50664812-50667805	blue	0.252325	0.126432	0.292597	-0.347697	-0.454231	0.650417	0.0977697	0.126492	0.8152	0.420873	-0.155848	0.0511036	0.479785	0.0746383	0.0324367	0.0041742	9.86e-06	0.559246	0.449201	4.63e-10	0.00850748	0.350125	0.760595	0.00230263
KCTD11	KCTD11	KCTD11	chr11:50696477-50699323	blue	0.792221	3.11e-09	-0.205508	-0.597386	-0.818713	0.0566278	-0.48334	0.15082	0.82409	0.71306	0.391133	0.683137	0.164274	0.215799	7.5e-05	3.38e-10	0.735599	0.00211204	0.366078	2.06e-10	5.07e-07	0.0151751	2.29e-06	0.324359
PLSCR3	PLSCR3	PLSCR3	chr11:50717031-50721939	blue	-0.188571	0.256875	-0.267343	0.21407	0.365624	-0.443865	-0.15828	-0.0621878	-0.600899	-0.29071	0.192251	0.000519893	-0.327135	0.104665	0.196859	0.0239854	0.00524723	0.342565	0.710708	6.63e-05	0.0766176	0.247537	0.997528	0.0449877
TMEM256	TMEM256	TMEM256	chr11:50727363-50728674	blue	-0.0333639	0.842377	0.106368	0.0676947	-0.15005	0.515466	0.191104	-0.22933	0.463108	0.0192525	-0.399002	0.178681	0.548151	0.525035	0.686343	0.368558	0.000926471	0.250422	0.166053	0.00341217	0.908662	0.0130838	0.283119	0.000367158
EIF4A1	EIF4A1	EIF4A1	chr11:50886445-50892976	blue	0.511243	0.00103725	0.116837	-0.511291	-0.668054	0.517266	-0.0722336	0.255444	0.949805	0.645167	0.0467253	0.232541	0.382243	0.48482	0.00103593	4.59e-06	0.000882539	0.666492	0.121655	9.41e-20	1.23e-05	0.780579	0.160039	0.0178694
CD68	CD68	CD68	chr11:50893596-50895410	blue	0.72055	3.38e-07	-0.0229431	-0.636512	-0.830785	0.303271	-0.286198	0.26455	0.983103	0.786084	0.247476	0.431046	0.246567	0.891249	1.74e-05	1.09e-10	0.0641846	0.0815168	0.10848	3.8e-28	4.98e-09	0.134134	0.00689729	0.135616
SAT2	SAT2	SAT2	chr11:50927201-50929620	blue	0.736924	1.32e-07	-0.0127076	-0.517723	-0.857342	0.116031	-0.274125	0.270446	0.937605	0.741172	0.240092	0.478674	0.220387	0.939641	0.000871676	6.32e-12	0.48786	0.0958243	0.100546	4.27e-18	1.03e-07	0.146523	0.00236523	0.183653
WRAP53	WRAP53	WRAP53	chr11:50966528-50979160	blue	-0.113143	0.498827	-0.00832364	-0.272036	-0.0624831	0.623011	0.501288	0.0890748	0.506608	0.0662791	-0.439363	-0.301315	0.628654	0.960443	0.0984832	0.709394	2.95e-05	0.00134603	0.594857	0.0011722	0.692578	0.00578294	0.0660078	2.37e-05
NAA38	NAA38	NAA38	chr11:51123144-51124165	blue	0.122016	0.465533	0.0670512	-0.126577	-0.355821	0.480104	0.132289	-0.133303	0.615739	0.295025	-0.187009	0.0162806	0.360219	0.689175	0.448891	0.0283457	0.00228497	0.428517	0.424954	3.87e-05	0.0721503	0.260909	0.922715	0.0263148
SCG3	SCG3	SCG3	chr1:139833689-139872448	blue	0.736486	1.36e-07	-0.165923	-0.709837	-0.822306	0.0359669	-0.268655	0.2829	0.871953	0.679458	0.241849	0.42187	0.245121	0.319457	6.02e-07	2.43e-10	0.830253	0.102907	0.0852491	1.02e-12	2.72e-06	0.143502	0.00833662	0.137998
CYB5D1	CYB5D1	CYB5D1	chr11:51124466-51128495	blue	0.556447	0.000285849	-0.0372787	-0.473805	-0.69395	0.288753	-0.0559124	0.226552	0.90384	0.568614	0.0329252	0.373763	0.439503	0.824157	0.00265737	1.36e-06	0.0787131	0.738822	0.171385	7.75e-15	0.00019563	0.844424	0.0208028	0.00576554
CHD3	CHD3	CHD3	chr11:51148948-51174109	blue	0.599569	6.95e-05	-0.127385	-0.573256	-0.616618	0.312141	-0.294016	0.25775	0.778688	0.606959	0.270443	0.438167	0.292259	0.445981	0.000168616	3.75e-05	0.0564086	0.0731769	0.11821	8.59e-09	5.34e-05	0.10055	0.0059329	0.0749897
KCNAB3	KCNAB3	KCNAB3	chr11:51181254-51189575	blue	-0.744213	8.53e-08	0.00640784	0.633874	0.865928	-0.185996	0.309557	-0.32271	-0.938277	-0.802102	-0.320077	-0.398384	-0.139457	0.969543	1.93e-05	2.23e-12	0.263546	0.058592	0.0481446	3.54e-18	1.41e-09	0.050106	0.0132389	0.403692
DMXL2	DMXL2	DMXL2	chr1:139917686-140072242	blue	0.447964	0.00479729	-0.302591	-0.597167	-0.40244	0.0614478	-0.0861997	0.422705	0.500763	0.282996	0.055769	0.309419	0.368033	0.0648142	7.56e-05	0.0122501	0.714005	0.606847	0.00819581	0.00136436	0.0851378	0.739468	0.0587109	0.0230039
VAMP2	VAMP2	VAMP2	chr11:51386898-51390725	blue	-0.698987	1.05e-06	0.0740438	0.66967	0.865305	-0.0530242	0.206077	-0.416371	-0.909004	-0.77392	-0.225532	-0.26472	-0.133958	0.658636	4.27e-06	2.41e-12	0.751876	0.214501	0.00931667	3e-15	1.21e-08	0.173372	0.108245	0.422663
LOC102149755	LOC102149755	LOC102149755	chr11:51420506-51425537	blue	0.723228	2.91e-07	0.026599	-0.600895	-0.823559	0.301233	-0.284174	0.308146	0.962505	0.837042	0.297939	0.381864	0.142044	0.874049	6.63e-05	2.16e-10	0.066085	0.0837913	0.0598122	5.48e-22	5.82e-11	0.0692518	0.0179926	0.394941
SLC25A35	SLC25A35	SLC25A35	chr11:51518335-51523459	blue	0.428076	0.00733773	-0.177487	-0.364635	-0.548503	-0.0394237	-0.0741649	-0.00702919	0.595727	0.213136	-0.0460779	0.460888	0.496473	0.286404	0.0243983	0.000363328	0.814211	0.658112	0.966591	7.95e-05	0.198866	0.783546	0.00359038	0.00152257
STX8	STX8	STX8	chr11:52327048-52569224	blue	0.605324	5.67e-05	0.0379572	-0.406241	-0.748543	0.278342	-0.206161	0.223961	0.901066	0.692133	0.111154	0.346307	0.236932	0.821008	0.011381	6.52e-08	0.0906223	0.21431	0.176468	1.26e-14	1.48e-06	0.506451	0.0331824	0.152075
GAS7	GAS7	GAS7	chr11:52856969-53075692	blue	0.30252	0.0648795	-0.0848368	-0.76404	-0.486283	0.331894	0.153495	0.414715	0.751549	0.345226	-0.263725	-0.0271694	0.564126	0.612566	2.39e-08	0.00196491	0.0417808	0.357538	0.00963043	5.4e-08	0.0337727	0.109627	0.87137	0.000225391
LOC100073084	LOC100073084	LOC100073084	chr11:53493033-53507688	blue	0.617347	3.65e-05	0.0539226	-0.520475	-0.668058	0.225467	-0.134452	0.408132	0.795372	0.800746	0.334592	0.110958	-0.0153325	0.747808	0.000808761	4.59e-06	0.173499	0.420937	0.0109687	2.43e-09	1.58e-09	0.0400471	0.507207	0.927203
ELAC2	ELAC2	ELAC2	chr11:55546172-55567937	blue	0.245885	0.136736	-0.0890618	-0.352208	-0.323847	0.46691	0.299813	0.3655	0.666011	0.344147	-0.00417261	0.0104967	0.494927	0.594911	0.0301091	0.0473164	0.00312487	0.0674362	0.0240369	5.03e-06	0.0343698	0.980165	0.950128	0.00158347
SPPL2A	SPPL2A	SPPL2A	chr1:140590828-140637549	blue	0.885296	1.58e-13	-0.193712	-0.662306	-0.933949	-0.0936192	-0.470164	0.291327	0.877962	0.809423	0.416438	0.577217	0.0849025	0.243895	5.92e-06	1.16e-17	0.576121	0.00289601	0.0759662	4.54e-13	7.65e-10	0.00930426	0.00014827	0.61229
ZNF286A	ZNF286A	ZNF286A	chr11:57896760-57915244	blue	0.399947	0.01285	0.101615	-0.364163	-0.488351	0.288144	-0.0319262	0.157615	0.693942	0.438993	0.0387416	0.161472	0.352089	0.543821	0.0245973	0.00186697	0.0793752	0.849089	0.344622	1.36e-06	0.00582898	0.817371	0.332791	0.0301684
TRPM7	TRPM7	TRPM7	chr1:140657675-140767880	blue	0.407048	0.0112036	-0.192711	-0.492046	-0.388661	0.274729	-0.00676438	0.23141	0.616764	0.329724	-0.0268046	0.311904	0.470845	0.246385	0.00170264	0.0158873	0.0950657	0.967849	0.16214	3.73e-05	0.0432195	0.873083	0.0566063	0.00284999
TTC19	TTC19	TTC19	chr11:58528940-58556859	blue	0.316242	0.0530774	0.101073	-0.320999	-0.416013	0.341683	0.253055	0.168864	0.69065	0.462043	-0.0170425	-0.000732531	0.298314	0.545981	0.0494117	0.00938375	0.0357666	0.125302	0.310833	1.6e-06	0.00349672	0.91911	0.996517	0.0688854
ADORA2B	ADORA2B	ADORA2B	chr11:58573640-58596766	blue	0.763115	2.54e-08	-0.10504	-0.658698	-0.876596	0.0979771	-0.358857	0.196572	0.936145	0.726175	0.252171	0.499071	0.25826	0.530253	6.93e-06	5.49e-13	0.558409	0.0269305	0.236865	6.4e-18	2.47e-07	0.126671	0.00142493	0.117458
USP8	USP8	USP8	chr1:140805272-140859378	blue	0.715091	4.55e-07	-0.0255611	-0.450905	-0.694294	0.250867	-0.356976	0.286008	0.777012	0.714594	0.409087	0.539564	0.0957649	0.878926	0.00449555	1.33e-06	0.128713	0.0278002	0.0817275	9.7e-09	4.67e-07	0.0107653	0.000472535	0.567368
TOP3A	TOP3A	TOP3A	chr11:60002525-60038858	blue	0.599203	7.04e-05	-0.0838931	-0.506491	-0.6546	0.196567	-0.115367	0.294587	0.816256	0.543419	0.0954463	0.496725	0.37794	0.616539	0.00117578	8.26e-06	0.236878	0.490369	0.0725942	4.21e-10	0.000422281	0.568664	0.00151285	0.0193112
GID4	GID4	GID4	chr11:60206635-60234122	blue	0.776093	1.04e-08	-0.198058	-0.704242	-0.80474	0.00341154	-0.255659	0.424893	0.833108	0.828141	0.417106	0.375995	0.0322851	0.233269	8.06e-07	1.14e-09	0.983782	0.121329	0.00783637	8.64e-11	1.4e-10	0.00918021	0.0199943	0.847413
ATPAF2	ATPAF2	ATPAF2	chr11:60234023-60251058	blue	0.325415	0.0461939	-0.164302	-0.390681	-0.473207	0.219433	0.16992	0.222991	0.678333	0.468242	0.0272093	0.162288	0.281432	0.324275	0.0153033	0.00269533	0.185606	0.307771	0.178398	2.87e-06	0.00302932	0.871183	0.330323	0.0869515
PEMT	PEMT	PEMT	chr11:60608714-60695894	blue	0.725118	2.62e-07	-0.0481386	-0.572923	-0.838309	0.0351224	-0.343339	0.22427	0.858968	0.718678	0.320594	0.421404	0.160942	0.774112	0.000170432	5.11e-11	0.834182	0.0348228	0.175855	5.22e-12	3.74e-07	0.049716	0.0084161	0.334404
RASD1	RASD1	RASD1	chr11:60695831-60703340	blue	-0.572746	0.000171407	0.150161	0.46242	0.617823	0.0959662	0.156607	-0.0417008	-0.605404	-0.491426	-0.193125	-0.437467	-0.177088	0.368201	0.00346657	3.58e-05	0.56655	0.347756	0.803684	5.65e-05	0.00172926	0.245352	0.0060222	0.287506
MED9	MED9	MED9	chr11:60704474-60715057	blue	0.29431	0.0728762	0.0334932	-0.442333	-0.41876	0.535357	0.152584	0.213553	0.764601	0.469347	-0.0928434	-0.0407693	0.399579	0.841774	0.00542445	0.00887951	0.000533402	0.360431	0.197967	2.3e-08	0.00295201	0.579301	0.807986	0.0129408
COPS3	COPS3	COPS3	chr11:60880052-60914653	blue	0.558002	0.00027255	0.00467032	-0.479431	-0.700682	0.301207	0.00609948	0.36415	0.902855	0.703281	0.115468	0.167391	0.24368	0.977799	0.00232243	9.68e-07	0.0661097	0.971008	0.0246032	9.24e-15	8.47e-07	0.489985	0.315134	0.140403
MPRIP	MPRIP	MPRIP	chr11:60977426-61122383	blue	-0.138709	0.406245	-0.220548	0.234014	0.398161	-0.368585	-0.0127568	0.0528043	-0.581693	-0.128935	0.376995	-0.126845	-0.51403	0.183326	0.157335	0.0132951	0.0227838	0.939408	0.752873	0.00012796	0.440419	0.0196404	0.447925	0.000962907
DHRS7B	DHRS7B	DHRS7B	chr11:61355965-61419864	blue	0.330298	0.0428352	0.0201114	-0.478695	-0.569063	0.308659	0.139226	0.204578	0.820313	0.358669	-0.242791	0.111152	0.587961	0.904605	0.00236403	0.000192861	0.0593664	0.404478	0.217929	2.92e-10	0.0270163	0.141902	0.50646	0.00010373
MAP2K3	MAP2K3	MAP2K3	chr11:61484159-61510874	blue	-0.725741	2.53e-07	0.0771741	0.409	0.794167	-0.0215284	0.466181	-0.176419	-0.769173	-0.613376	-0.270211	-0.652291	-0.167581	0.645136	0.0107835	2.67e-09	0.897918	0.00317829	0.28936	1.68e-08	4.23e-05	0.100853	9.11e-06	0.314577
CSTF3	CSTF3	CSTF3	chr12:601157-669159	blue	0.209095	0.207714	-0.0567311	-0.504249	-0.358028	0.436946	0.402225	0.400143	0.726835	0.292321	-0.250001	-0.0687214	0.615365	0.735134	0.00124665	0.0273108	0.00608948	0.0123008	0.0128019	2.38e-07	0.0749258	0.130082	0.681834	3.93e-05
LMO2	LMO2	LMO2	chr12:779749-790651	blue	0.151324	0.364461	-0.266251	-0.311491	-0.248733	0.0174072	0.136052	0.0525333	0.402272	-0.0861093	-0.429315	0.248446	0.688988	0.106143	0.0569518	0.132105	0.917385	0.41538	0.754102	0.0122897	0.607226	0.00715126	0.132566	1.73e-06
LOC106781399	LOC106781399	LOC106781399	chr12:801978-850919	blue	-0.706755	7.08e-07	-0.141473	0.535233	0.805677	-0.247478	0.414168	-0.276062	-0.853272	-0.846433	-0.392637	-0.349734	0.0447853	0.39686	0.000535304	1.05e-09	0.134131	0.00973612	0.0934067	1.01e-11	2.17e-11	0.0147549	0.0313677	0.789479
CAPRIN1	CAPRIN1	CAPRIN1	chr12:921366-958120	blue	0.451846	0.00440253	0.138461	-0.320791	-0.530265	0.537175	-0.115888	0.214532	0.782654	0.60252	0.155387	0.341024	0.234651	0.407091	0.0495679	0.000616378	0.000506298	0.488398	0.19587	6.43e-09	6.26e-05	0.35157	0.0361479	0.156176
NAT10	NAT10	NAT10	chr12:961004-1006204	blue	0.398399	0.013235	-0.0456173	-0.567886	-0.523681	0.461078	0.0716079	0.293777	0.833103	0.449871	-0.0239101	0.225314	0.55115	0.785659	0.000200208	0.000740587	0.00357486	0.669216	0.0734209	8.64e-11	0.0045997	0.886694	0.173799	0.000335641
APIP	APIP	APIP	chr12:1620359-1653192	blue	0.0164174	0.922068	0.31947	-0.0473467	-0.215652	0.60508	0.389421	0.123739	0.589283	0.270057	-0.238431	-0.169058	0.363725	0.0505673	0.777734	0.19349	5.72e-05	0.0156653	0.459209	9.92e-05	0.101055	0.149423	0.310268	0.0247836
PAMR1	PAMR1	PAMR1	chr12:2092319-2166638	blue	-0.373294	0.0209761	-0.0545762	0.573864	0.54839	-0.563973	-0.0158245	-0.245538	-0.860449	-0.417035	0.198964	-0.171956	-0.586971	0.744852	0.000165339	0.000364551	0.000226475	0.924874	0.137307	4.37e-12	0.00919339	0.231094	0.301925	0.000107258
C12H11orf74	C12H11orf74	C12H11orf74	chr12:3039143-3101098	blue	0.59126	9.27e-05	0.191407	-0.437431	-0.693836	0.135771	-0.313665	0.04292	0.702306	0.728704	0.334747	0.256753	-0.118016	0.249659	0.00602684	1.36e-06	0.416355	0.0551516	0.798062	8.91e-07	2.14e-07	0.0399493	0.11969	0.480393
ALKBH3	ALKBH3	ALKBH3	chr12:8811735-8860406	blue	-0.412748	0.0100148	0.147823	0.423908	0.564567	-0.202639	0.155653	-0.133709	-0.673978	-0.387524	0.0175102	-0.212849	-0.370259	0.375789	0.00799642	0.000222293	0.222415	0.350736	0.423533	3.51e-06	0.0162242	0.916898	0.199484	0.0221269
EXT2	EXT2	EXT2	chr12:8995531-9140822	blue	0.410787	0.0104111	0.0803544	-0.40067	-0.559457	0.409777	0.0902864	0.271041	0.84503	0.415379	-0.105813	0.284644	0.562532	0.631535	0.0126735	0.000260609	0.0106202	0.589836	0.0997698	2.52e-11	0.00950362	0.527214	0.0832592	0.000236902
PRDM11	PRDM11	PRDM11	chr12:9879422-9963108	blue	-0.689508	1.69e-06	0.0242157	0.641746	0.803062	-0.114291	0.371937	-0.270243	-0.826111	-0.651027	-0.175037	-0.450481	-0.196004	0.885256	1.41e-05	1.31e-09	0.49445	0.0214843	0.100811	1.7e-10	9.61e-06	0.293213	0.00453802	0.238252
CHST1	CHST1	CHST1	chr12:10437049-10536855	blue	-0.677765	2.95e-06	0.0222596	0.622615	0.774472	-0.143737	0.279018	-0.218662	-0.831375	-0.671956	-0.287257	-0.34177	-0.192099	0.89447	2.99e-05	1.16e-08	0.38927	0.0898092	0.187195	1.02e-10	3.85e-06	0.0803454	0.0357169	0.247918
DGKZ	DGKZ	DGKZ	chr12:11010483-11051286	blue	-0.24106	0.144854	-0.0674927	0.397986	0.38498	-0.361584	-0.0774039	-0.169783	-0.611868	-0.0981359	0.299023	-0.246289	-0.659141	0.687232	0.0133393	0.0170001	0.0257095	0.64415	0.308169	4.47e-05	0.557768	0.0681962	0.136071	6.8e-06
HARBI1	HARBI1	HARBI1	chr12:11230888-11239805	blue	0.681648	2.46e-06	-0.0958973	-0.660814	-0.822212	0.133956	-0.141027	0.314036	0.942485	0.689086	0.121009	0.35619	0.337869	0.56683	6.32e-06	2.45e-10	0.422668	0.398367	0.0548494	1.03e-18	1.72e-06	0.469252	0.0281704	0.0380202
EID1	EID1	EID1	chr1:142018017-142019742	blue	0.738199	1.23e-07	-0.179138	-0.616188	-0.842785	-0.0822223	-0.192359	0.449652	0.852791	0.796578	0.306023	0.292333	0.0683564	0.281869	3.81e-05	3.21e-11	0.623601	0.247267	0.00462204	1.07e-11	2.21e-09	0.0616867	0.0749129	0.683436
LRP4	LRP4	LRP4	chr12:11432821-11486720	blue	0.480312	0.00227349	-0.235358	-0.318961	-0.489612	-0.0704427	-0.1224	0.0137265	0.5317	0.225203	-0.0234584	0.575147	0.464305	0.154895	0.0509568	0.00180937	0.674299	0.464119	0.934811	0.000591907	0.174017	0.888821	0.000158604	0.00331933
ACP2	ACP2	ACP2	chr12:11729720-11736770	blue	0.833526	8.29e-11	-0.190837	-0.695837	-0.903792	0.0701503	-0.383885	0.275203	0.95176	0.799061	0.344471	0.543979	0.209024	0.251097	1.23e-06	7.82e-15	0.675577	0.0173434	0.0944733	4.68e-20	1.81e-09	0.0341898	0.000415394	0.207872
NR1H3	NR1H3	NR1H3	chr12:11737035-11750928	blue	0.792851	2.96e-09	-0.16792	-0.677408	-0.858945	0.116565	-0.361007	0.309496	0.935544	0.764075	0.297117	0.51153	0.237034	0.313585	3e-06	5.23e-12	0.485844	0.0259641	0.0586442	7.54e-18	2.38e-08	0.0700596	0.00102937	0.151893
PSMC3	PSMC3	PSMC3	chr12:11858652-11864646	blue	0.388093	0.0160548	0.134234	-0.487341	-0.590326	0.502294	0.0988621	0.288773	0.89402	0.584349	-0.0447728	0.0415536	0.377806	0.421698	0.00191426	9.57e-05	0.00131152	0.554843	0.0786915	4.11e-14	0.000117129	0.789537	0.804364	0.0193576
KBTBD4	KBTBD4	KBTBD4	chr12:11981236-11985723	blue	0.217546	0.189511	0.195499	-0.244098	-0.348096	0.65392	0.00180199	0.0150416	0.661378	0.33243	-0.100591	0.15327	0.411131	0.239487	0.139702	0.0322249	8.5e-06	0.991433	0.928581	6.17e-06	0.0414314	0.547909	0.358251	0.0103406
MTCH2	MTCH2	MTCH2	chr12:12005145-12032688	blue	0.281612	0.0867411	0.11377	-0.379954	-0.490601	0.576652	0.198866	0.26726	0.857903	0.396457	-0.201347	0.114329	0.589412	0.496434	0.0186246	0.00176531	0.00015103	0.23133	0.104776	5.92e-12	0.0137318	0.225442	0.494308	9.87e-05
NUP160	NUP160	NUP160	chr12:12151535-12197650	blue	0.37037	0.022084	-0.317975	-0.611925	-0.449255	0.255625	0.269222	0.378036	0.723969	0.404721	-0.0159196	0.120773	0.515796	0.0517173	4.46e-05	0.00466278	0.121381	0.102155	0.0192779	2.79e-07	0.0117221	0.924424	0.470126	0.000918281
BLOC1S6	BLOC1S6	BLOC1S6	chr1:145369416-145385196	blue	0.671546	3.92e-06	-0.178628	-0.510476	-0.746111	0.130073	-0.204644	0.329397	0.842745	0.71139	0.205861	0.374976	0.176513	0.283265	0.00105859	7.59e-08	0.436359	0.217777	0.0434395	3.22e-11	5.55e-07	0.214992	0.02036	0.289098
SLC30A4	SLC30A4	SLC30A4	chr1:145426799-145458062	blue	0.576073	0.000153905	-0.172775	-0.701592	-0.704291	0.177432	-0.00797958	0.383099	0.875937	0.596046	0.0182999	0.192351	0.397738	0.299594	9.24e-07	8.04e-07	0.286554	0.962077	0.0175935	6e-13	7.86e-05	0.913164	0.247286	0.0134025
C1H15orf48	C1H15orf48	C1H15orf48	chr1:145481308-145489297	blue	-0.409412	0.0106966	0.292182	0.511826	0.553795	0.0931616	-0.0552469	-0.251642	-0.638033	-0.285707	0.0854407	-0.301045	-0.486954	0.0750702	0.00102129	0.000309884	0.577996	0.741823	0.127496	1.64e-05	0.082064	0.610029	0.0662631	0.00193266
GATM	GATM	GATM	chr1:145532399-145548311	blue	0.504298	0.00124506	-0.181317	-0.301853	-0.599964	-0.166516	-0.263406	-0.239744	0.545824	0.292706	0.0915102	0.668044	0.318773	0.275961	0.0655024	6.85e-05	0.317706	0.110073	0.147128	0.000393406	0.0745251	0.584783	4.59e-06	0.0511011
TIMM10	TIMM10	TIMM10	chr12:21145809-21148513	blue	0.527495	0.000666181	0.00436398	-0.275516	-0.55467	0.281243	-0.316245	0.0343928	0.680992	0.633563	0.328737	0.406524	0.0707088	0.979255	0.0940832	0.000301758	0.0871728	0.0530747	0.83758	2.53e-06	1.96e-05	0.0438865	0.0113185	0.673137
UBE2L6	UBE2L6	UBE2L6	chr12:21159086-21177156	blue	-0.311937	0.0565786	-0.00252227	0.145781	0.37893	-0.180745	0.162578	0.633141	-0.48448	-0.298068	-0.0880662	-0.357139	-0.217678	0.988009	0.382494	0.0189713	0.277506	0.329447	1.99e-05	0.00205395	0.0691254	0.599051	0.0277241	0.189237
CLP1	CLP1	CLP1	chr12:21247196-21251254	blue	0.448976	0.00469155	0.0958371	-0.397034	-0.562678	0.465728	0.0797641	0.24668	0.863278	0.556671	0.0551624	0.243887	0.408662	0.567075	0.0135824	0.000235822	0.00321183	0.634051	0.135431	3.1e-12	0.000283901	0.742205	0.140055	0.0108553
SELENOH	SELENOH	SELENOH	chr12:21297253-21299348	blue	0.359405	0.0266812	0.116421	-0.204916	-0.492843	0.53898	0.0339204	0.138493	0.799329	0.464243	0.0360913	0.255157	0.414294	0.486388	0.217151	0.00166889	0.000480596	0.839782	0.406981	1.77e-09	0.0033241	0.829674	0.122088	0.00971174
CTNND1	CTNND1	CTNND1	chr12:21311368-21358238	blue	0.760666	2.99e-08	-0.233509	-0.689097	-0.826478	0.139008	-0.242522	0.30986	0.941797	0.705309	0.256088	0.507897	0.344336	0.158259	1.72e-06	1.64e-10	0.405223	0.142357	0.0583323	1.26e-18	7.63e-07	0.120685	0.00113319	0.034265
SPG11	SPG11	SPG11	chr1:145993353-146068721	blue	0.303682	0.0638062	-0.304196	-0.318427	-0.319321	0.381677	0.159764	-0.0133237	0.636186	0.28042	-0.0815729	0.327258	0.564054	0.063336	0.0513673	0.0506805	0.0180537	0.338001	0.936721	1.76e-05	0.0881417	0.626355	0.0449019	0.000225899
EIF3J	EIF3J	EIF3J	chr1:146069427-146092327	blue	0.649509	1.02e-05	0.0506152	-0.582367	-0.794212	0.268715	-0.130886	0.347144	0.956679	0.756408	0.207289	0.236581	0.236472	0.762817	0.000125131	2.66e-09	0.102828	0.433474	0.0327315	7.03e-21	3.95e-08	0.211757	0.152701	0.152895
LPXN	LPXN	LPXN	chr12:22409420-22448041	blue	0.772811	1.31e-08	-0.00935057	-0.605836	-0.851575	0.211616	-0.344112	0.375989	0.933268	0.890596	0.379745	0.382487	0.0347536	0.955568	5.56e-05	1.23e-11	0.202163	0.0343899	0.0199964	1.38e-17	7.07e-14	0.018695	0.0177902	0.835899
FAM111B	FAM111B	FAM111B	chr12:22719710-22729624	blue	0.505905	0.00119396	-0.139469	-0.615998	-0.67234	0.308004	0.129544	0.399393	0.919254	0.597833	-0.0177113	0.173843	0.43512	0.403651	3.84e-05	3.78e-06	0.0599365	0.438246	0.0129867	3.8e-16	7.39e-05	0.915947	0.29657	0.00633033
FAM111A	FAM111A	FAM111A	chr12:22738018-22749311	blue	0.268495	0.10312	-0.331201	-0.518818	-0.371757	0.00117364	0.362459	0.389871	0.52771	0.301604	-0.149908	-0.0023234	0.357291	0.0422358	0.000846145	0.0215525	0.99442	0.0253276	0.0155352	0.000662185	0.0657364	0.369017	0.988954	0.0276531
DTX4	DTX4	DTX4	chr12:22764727-22798962	blue	0.453268	0.00426505	-0.215299	-0.559557	-0.509513	0.208354	-0.0622227	0.351108	0.657807	0.534391	0.0535248	0.151477	0.214259	0.194239	0.000259801	0.00108592	0.209368	0.710553	0.0306637	7.2e-06	0.000548331	0.749608	0.363968	0.196453
MPEG1	MPEG1	MPEG1	chr12:22801566-22803720	blue	0.224945	0.174524	0.12782	-0.375728	-0.394128	0.479525	0.121875	0.329328	0.687195	0.369974	-0.0907205	0.0120637	0.411863	0.444415	0.0200895	0.0143481	0.00231717	0.466055	0.0434858	1.89e-06	0.0222373	0.588041	0.942694	0.010192
HYPK	HYPK	HYPK	chr1:146741455-146743186	blue	0.465159	0.00325448	0.0289071	-0.271987	-0.550242	0.410729	-0.0536647	0.213385	0.793981	0.658428	0.128758	0.179337	0.171195	0.863219	0.0985465	0.000344917	0.0104229	0.748975	0.198329	2.71e-09	7.01e-06	0.441053	0.281328	0.304102
PATL1	PATL1	PATL1	chr12:23123123-23151008	blue	0.661406	6.16e-06	-0.188389	-0.536576	-0.699154	0.318342	-0.340925	0.200799	0.826209	0.688768	0.299704	0.582571	0.204594	0.257344	0.00051509	1.05e-06	0.051433	0.0362055	0.226732	1.69e-10	1.75e-06	0.0675404	0.000124285	0.217892
SERINC4	SERINC4	SERINC4	chr1:146743165-146747852	blue	-0.689404	1.7e-06	0.0360875	0.533587	0.829416	-0.112305	0.375489	-0.130394	-0.850918	-0.671476	-0.217028	-0.481406	-0.185199	0.829692	0.000561049	1.24e-10	0.502032	0.0201751	0.435219	1.32e-11	3.93e-06	0.190594	0.00221396	0.265635
LOC100061154	LOC100061154	LOC100061154	chr12:23505520-23516077	blue	0.379886	0.0186476	-0.263049	-0.384915	-0.514783	0.0697342	0.107981	0.232567	0.666465	0.262729	-0.21234	0.271551	0.552511	0.110573	0.0170203	0.000943628	0.677397	0.518736	0.159992	4.93e-06	0.111024	0.200587	0.099109	0.000322163
LOC100061216	LOC100061216	LOC100061216	chr12:23531231-23556333	blue	0.657634	7.25e-06	-0.314065	-0.664911	-0.760879	0.109206	-0.179546	0.233472	0.872359	0.604061	0.131597	0.42071	0.39542	0.0548254	5.28e-06	2.95e-08	0.513977	0.280758	0.158325	9.71e-13	5.93e-05	0.430957	0.00853571	0.0140033
MS4A7	MS4A7	MS4A7	chr12:23766236-23782113	blue	0.742627	9.4e-08	-0.0855089	-0.623829	-0.863888	0.180384	-0.299186	0.231894	0.965741	0.72005	0.219767	0.503686	0.313251	0.609743	2.86e-05	2.87e-12	0.278481	0.0680395	0.161238	1.11e-22	3.47e-07	0.184922	0.00126505	0.0554913
CYB561A3	CYB561A3	CYB561A3	chr12:24929719-24939302	blue	0.485183	0.00201882	0.200394	-0.379212	-0.543774	0.329474	-0.309948	0.448791	0.626359	0.710243	0.382943	0.0863074	-0.155862	0.227691	0.0188752	0.000417906	0.0433877	0.0582571	0.00471072	2.59e-05	5.89e-07	0.0176436	0.606396	0.350081
TMEM138	TMEM138	TMEM138	chr12:24939302-24945618	blue	0.247984	0.133311	0.233366	-0.119528	-0.383817	0.41381	-0.0403268	-0.0232049	0.603828	0.371724	0.0158263	0.131287	0.24901	0.158521	0.474747	0.0173651	0.00980572	0.810032	0.890016	5.98e-05	0.021565	0.924865	0.432052	0.13166
TMEM258	TMEM258	TMEM258	chr12:25288858-25291955	blue	0.147233	0.37772	0.0263845	-0.137399	-0.302803	0.572632	0.291011	0.0429887	0.691567	0.318096	-0.188224	0.0517326	0.487456	0.875056	0.410735	0.0646171	0.000172039	0.0762997	0.797745	1.53e-06	0.0516239	0.257767	0.757736	0.00190879
FADS1	FADS1	FADS1	chr12:25298282-25311937	blue	0.26074	0.113855	-0.0552774	-0.389588	-0.364368	0.227089	0.174302	0.269969	0.56778	0.225211	-0.100901	0.0323489	0.445738	0.741686	0.0156171	0.0245108	0.170345	0.295278	0.10117	0.000200879	0.174001	0.546669	0.847115	0.00503729
RAB3IL1	RAB3IL1	RAB3IL1	chr12:25456160-25502830	blue	0.568193	0.000198267	-0.20833	-0.652147	-0.693371	0.183296	-0.00357967	0.235439	0.893796	0.511223	-0.0274227	0.354506	0.524465	0.20942	9.16e-06	1.4e-06	0.270665	0.982983	0.154749	4.26e-14	0.00103779	0.870181	0.0289772	0.00072471
FTH1	FTH1	FTH1	chr12:25517163-25519781	blue	0.552549	0.00032179	0.160442	-0.56161	-0.689708	0.467499	-0.170462	0.218699	0.930634	0.640229	0.096162	0.301447	0.352069	0.335925	0.000243798	1.67e-06	0.00308234	0.306209	0.187118	2.71e-17	1.5e-05	0.565755	0.0658838	0.0301785
AHNAK	AHNAK	AHNAK	chr12:26252353-26391094	blue	0.671871	3.86e-06	-0.230469	-0.6352	-0.734988	0.143393	-0.303486	0.384283	0.823278	0.738802	0.338336	0.397454	0.153568	0.163901	1.83e-05	1.48e-07	0.390419	0.0639868	0.017218	2.22e-10	1.18e-07	0.0377383	0.0134747	0.357305
PPIP5K1	PPIP5K1	PPIP5K1	chr1:146846510-146887404	blue	-0.547378	0.000375697	0.262375	0.604094	0.69584	0.0302943	0.216231	-0.043786	-0.732882	-0.381675	0.0565297	-0.423141	-0.459431	0.111523	5.92e-05	1.23e-06	0.856721	0.192267	0.794074	1.68e-07	0.0180544	0.73604	0.00812301	0.00371167
EML3	EML3	EML3	chr12:26433068-26442327	blue	-0.667629	4.68e-06	-0.12291	0.614542	0.786287	-0.265504	0.273218	-0.35091	-0.881977	-0.771219	-0.259599	-0.258756	-0.0840912	0.462245	4.05e-05	4.9e-09	0.107165	0.0969718	0.030764	2.57e-13	1.46e-08	0.115502	0.116731	0.615705
ROM1	ROM1	ROM1	chr12:26442528-26444815	blue	-0.209264	0.207339	-0.0361211	0.439265	0.361018	-0.432867	-0.200646	-0.21143	-0.643649	-0.28017	0.174615	0.0259032	-0.5086	0.829535	0.00579506	0.025959	0.00663867	0.227094	0.20257	1.3e-05	0.088437	0.294396	0.877318	0.00111241
B3GAT3	B3GAT3	B3GAT3	chr12:26444947-26449496	blue	0.619981	3.31e-05	-0.157818	-0.424754	-0.768948	-0.07244	-0.241182	0.0360859	0.783052	0.523907	0.117363	0.501736	0.310013	0.343994	0.00785886	1.71e-08	0.665595	0.144644	0.829699	6.24e-09	0.000735979	0.482845	0.00133056	0.0582021
GANAB	GANAB	GANAB	chr12:26451489-26466396	blue	0.347057	0.0327785	-0.115611	-0.497852	-0.469295	0.516627	0.122006	0.143323	0.816281	0.467054	-0.0566295	0.207391	0.50276	0.489448	0.00147003	0.00295564	0.000897901	0.465572	0.390652	4.2e-10	0.00311446	0.735591	0.211529	0.0012958
C12H11orf98	C12H11orf98	C12H11orf98	chr12:26474895-26477652	blue	0.0916221	0.584322	0.285475	-0.256654	-0.263381	0.643019	0.21775	0.00768346	0.618072	0.35283	-0.163913	-0.150529	0.321154	0.0823241	0.119838	0.110108	1.34e-05	0.189088	0.963484	3.55e-05	0.0297992	0.325437	0.367014	0.049296
ZBTB3	ZBTB3	ZBTB3	chr12:26534445-26537894	blue	0.387004	0.0163803	0.162052	-0.333844	-0.439105	0.380502	-0.0162751	0.234071	0.654385	0.553977	0.225259	0.124681	0.125899	0.331035	0.0405216	0.00581496	0.0184414	0.922741	0.157231	8.33e-06	0.000308178	0.173907	0.455771	0.451348
POLR2G	POLR2G	POLR2G	chr12:26551058-26554373	blue	0.209278	0.207308	0.197746	0.0804904	-0.319335	0.358344	0.122447	0.0123139	0.527503	0.467498	0.117053	0.073237	0.0213694	0.234022	0.630956	0.0506702	0.0271654	0.463949	0.941508	0.000666026	0.0030824	0.484007	0.662134	0.898668
TAF6L	TAF6L	TAF6L	chr12:26558972-26570137	blue	-0.145337	0.383959	-0.00901172	-0.248789	-0.0672759	0.660425	0.551825	0.150268	0.517671	0.013432	-0.426044	-0.196578	0.687705	0.957176	0.132016	0.688186	6.43e-06	0.000328898	0.367854	0.000872912	0.936207	0.0076528	0.236852	1.84e-06
TMEM179B	TMEM179B	TMEM179B	chr12:26569471-26571739	blue	-0.608309	5.09e-05	0.116047	0.736144	0.720786	-0.128904	0.158193	-0.352132	-0.802023	-0.614809	-0.19738	-0.244545	-0.249775	0.487799	1.39e-07	3.33e-07	0.44053	0.342833	0.0301472	1.42e-09	4.01e-05	0.234907	0.138955	0.13044
TMEM223	TMEM223	TMEM223	chr12:26571817-26573041	blue	0.591305	9.26e-05	-0.0453983	-0.30603	-0.742252	0.0902218	-0.256675	0.104702	0.780628	0.678692	0.217246	0.359772	0.0622318	0.786664	0.0616797	9.61e-08	0.590103	0.119806	0.531585	7.46e-09	2.82e-06	0.190139	0.0265158	0.710513
TUBGCP4	TUBGCP4	TUBGCP4	chr1:146996291-147030977	blue	0.371286	0.0217317	-0.125511	-0.498104	-0.409481	0.452097	0.127758	0.168413	0.743251	0.331489	-0.144615	0.268637	0.600309	0.452751	0.00146064	0.0106821	0.00437796	0.444637	0.312146	9.05e-08	0.0420462	0.38635	0.102932	6.77e-05
SLC3A2	SLC3A2	SLC3A2	chr12:26626515-26647736	blue	0.680872	2.55e-06	-0.0169196	-0.620345	-0.797246	0.292153	-0.252309	0.191907	0.96712	0.697471	0.161455	0.450573	0.338089	0.919691	3.26e-05	2.1e-09	0.0751004	0.126456	0.2484	5.35e-23	1.14e-06	0.332843	0.00452875	0.0378868
LOC111775957	LOC111775957	LOC111775957	chr12:27342928-27351615	blue	-0.339956	0.0367732	-0.17761	0.270949	0.518263	-0.31594	0.0883403	0.0447603	-0.67654	-0.509064	-0.0693403	-0.196641	-0.160233	0.286063	0.09989	0.000859002	0.0533169	0.59791	0.789594	3.12e-06	0.00109887	0.679122	0.236699	0.336565
LCMT2	LCMT2	LCMT2	chr1:147072782-147074940	blue	0.012184	0.942124	0.208691	-0.0066727	-0.145446	0.615573	0.338666	0.153609	0.512105	0.199895	-0.220281	-0.0480472	0.392921	0.208615	0.968285	0.383599	3.9e-05	0.0375398	0.357176	0.00101372	0.228875	0.183869	0.77453	0.0146767
LOC100053989	LOC100053989	LOC100053989	chr12:27493065-27519581	blue	0.175479	0.291978	-0.233226	-0.117684	-0.219544	0.161049	0.0894257	-0.059045	0.396469	-0.0990798	-0.309156	0.467823	0.69779	0.158777	0.481639	0.185378	0.334078	0.593401	0.724743	0.0137287	0.553967	0.0589372	0.00305913	1.12e-06
LOC100049811	LOC100049811	LOC100049811	chr12:27521472-27565693	blue	0.612588	4.35e-05	-0.147381	-0.442157	-0.697685	0.195313	-0.244418	0.110802	0.84082	0.488909	0.071527	0.593909	0.471024	0.377233	0.00544517	1.13e-06	0.239943	0.139167	0.507808	3.94e-11	0.00184128	0.669568	8.46e-05	0.00283797
SPINDOC	SPINDOC	SPINDOC	chr12:27752569-27764195	blue	0.619008	3.43e-05	-0.247937	-0.498541	-0.610129	-0.0577695	-0.17853	0.241484	0.63647	0.458495	0.242287	0.441302	0.301854	0.133387	0.00144441	4.76e-05	0.730465	0.283535	0.144126	1.74e-05	0.0037915	0.142756	0.00554666	0.0655014
NAA40	NAA40	NAA40	chr12:27854436-27867276	blue	0.342231	0.0354523	-0.0327875	-0.579374	-0.489844	0.536697	0.177846	0.183826	0.865321	0.370252	-0.201621	0.15409	0.685801	0.845067	0.000138144	0.00179897	0.000513298	0.285413	0.269259	2.4e-12	0.0221296	0.224797	0.355653	2.02e-06
OTUB1	OTUB1	OTUB1	chr12:27886206-27894723	blue	0.016471	0.921814	0.0432449	-0.242851	-0.257367	0.602194	0.354611	0.18953	0.624978	0.198234	-0.370499	-0.139582	0.540096	0.796565	0.141801	0.118777	6.33e-05	0.0289262	0.254419	2.73e-05	0.232845	0.0220339	0.403266	0.0004653
STIP1	STIP1	STIP1	chr12:28053109-28065771	blue	0.465288	0.0032448	-0.0317958	-0.608001	-0.608169	0.45183	0.0967287	0.332846	0.91816	0.585801	0.0179707	0.168776	0.454652	0.849699	5.15e-05	5.11e-05	0.0044041	0.563457	0.0411624	4.8e-16	0.000111566	0.91472	0.311087	0.00413496
FERMT3	FERMT3	FERMT3	chr12:28067947-28084471	blue	0.562741	0.000235362	-0.224616	-0.617101	-0.730368	0.131925	-0.1051	0.177267	0.852633	0.643159	0.107752	0.280142	0.282731	0.175171	3.68e-05	1.94e-07	0.4298	0.530017	0.28701	1.09e-11	1.33e-05	0.51963	0.0884697	0.0854433
VEGFB	VEGFB	VEGFB	chr12:28093551-28096786	blue	0.786276	4.91e-09	0.0274102	-0.598399	-0.869233	0.215666	-0.396565	0.259263	0.950795	0.837617	0.36539	0.50166	0.121667	0.87024	7.24e-05	1.46e-12	0.19346	0.0137037	0.115991	6.63e-20	5.49e-11	0.0240827	0.00133319	0.466821
PLCB3	PLCB3	PLCB3	chr12:28108814-28126200	blue	0.50023	0.00138319	-0.22044	-0.534028	-0.598039	0.268219	-0.0410865	0.133574	0.823316	0.433931	-0.0482186	0.456827	0.565416	0.183546	0.000554033	7.33e-05	0.103488	0.806521	0.424005	2.21e-10	0.00649144	0.773747	0.00393739	0.000216448
BAD	BAD	BAD	chr12:28126695-28135994	blue	0.668732	4.45e-06	-0.304756	-0.554207	-0.761911	-0.0701655	-0.388697	-0.0389816	0.723317	0.6173	0.281385	0.45056	0.142698	0.0628268	0.000306036	2.75e-08	0.675511	0.0158767	0.816259	2.9e-07	3.66e-05	0.0870064	0.00453007	0.392743
TRMT112	TRMT112	TRMT112	chr12:28161963-28163202	blue	0.475652	0.00254302	0.00273944	-0.295664	-0.626635	0.460188	-0.0809951	0.0760741	0.879159	0.527954	0.0255678	0.424832	0.436877	0.986977	0.0715072	2.57e-05	0.00364824	0.628809	0.649868	3.84e-13	0.000657689	0.878895	0.00784624	0.00609841
CCNDBP1	CCNDBP1	CCNDBP1	chr1:147201108-147211426	blue	-0.808348	8.39e-10	0.249861	0.679689	0.901372	0.150058	0.326784	-0.343931	-0.858218	-0.704415	-0.293632	-0.541036	-0.20384	0.130304	2.69e-06	1.2e-14	0.368534	0.0452316	0.0344907	5.7e-12	7.99e-07	0.0735703	0.000452751	0.219628
TMEM62	TMEM62	TMEM62	chr1:147211844-147273404	blue	0.532114	0.000585005	-0.176127	-0.471911	-0.664019	0.0755435	-0.189391	0.252451	0.760339	0.523632	0.101415	0.43614	0.318801	0.290171	0.00277926	5.49e-06	0.652155	0.254776	0.126236	3.06e-08	0.000741584	0.544618	0.00619478	0.0510797
PPP2R5B	PPP2R5B	PPP2R5B	chr12:28750324-28758691	blue	-0.831509	1.01e-10	0.132822	0.623545	0.929898	-0.0507148	0.355224	-0.317209	-0.956411	-0.84511	-0.377505	-0.494775	-0.12476	0.426643	2.89e-05	3.26e-17	0.762364	0.0286307	0.0523152	7.84e-21	2.5e-11	0.0194623	0.00158954	0.455484
BATF2	BATF2	BATF2	chr12:28804391-28812696	blue	-0.199767	0.229179	-0.114042	0.0607184	0.281234	-0.294334	0.0873887	0.567903	-0.434535	-0.200329	0.0758174	-0.290405	-0.25494	0.495397	0.717259	0.0871841	0.0728519	0.601876	0.000200099	0.00640919	0.227845	0.650974	0.0769415	0.122416
ARL2	ARL2	ARL2	chr12:28822259-28828624	blue	-0.282512	0.0856959	-0.230825	0.582015	0.345607	-0.510151	0.00468599	-0.453803	-0.58379	-0.394481	-0.0476377	0.0133298	-0.253387	0.163233	0.000126601	0.0335639	0.00106775	0.977725	0.00421438	0.000119336	0.0142532	0.776403	0.936691	0.124789
SNX15	SNX15	SNX15	chr12:28831758-28840700	blue	-0.784087	5.78e-09	0.389328	0.703731	0.836535	0.12127	0.244527	-0.368869	-0.824527	-0.777691	-0.391198	-0.377953	-0.0985343	0.0156924	8.28e-07	6.13e-11	0.468288	0.138986	0.0226713	1.98e-10	9.23e-09	0.0151567	0.0193067	0.556163
ZFPL1	ZFPL1	ZFPL1	chr12:28879068-28883195	blue	0.187724	0.259058	0.2093	-0.290669	-0.365865	0.674589	0.0815532	0.0113827	0.730404	0.345386	-0.18162	0.102537	0.489397	0.20726	0.0766613	0.0238856	3.41e-06	0.626438	0.945924	1.94e-07	0.0336848	0.275146	0.540151	0.00181907
TIGD3	TIGD3	TIGD3	chr12:29111473-29114370	blue	-0.714794	4.62e-07	0.273582	0.543986	0.804654	0.000714577	0.288368	-0.154126	-0.805991	-0.703266	-0.293148	-0.417718	-0.108637	0.0965098	0.000415307	1.14e-09	0.996603	0.0791314	0.355542	1.02e-09	8.48e-07	0.0740685	0.00906795	0.516183
TTBK2	TTBK2	TTBK2	chr1:147479537-147621760	blue	-0.601633	6.46e-05	0.0843727	0.564708	0.707957	-0.214898	0.298397	-0.321817	-0.781202	-0.735982	-0.314095	-0.29596	-0.0447431	0.614519	0.000221315	6.65e-07	0.19509	0.068804	0.0488024	7.15e-09	1.4e-07	0.0548013	0.0712102	0.789673
LOC111775970	LOC111775970	LOC111775970	chr12:29360954-29372463	blue	-0.672995	3.67e-06	0.154239	0.453853	0.815063	-0.012328	0.272977	-0.198355	-0.833779	-0.724735	-0.232987	-0.46034	-0.114618	0.355185	0.00420969	4.68e-10	0.941441	0.0972785	0.232554	8.08e-11	2.67e-07	0.159217	0.00363559	0.493211
SSSCA1	SSSCA1	SSSCA1	chr12:29437050-29439135	blue	0.372906	0.0211201	0.132468	-0.365914	-0.480835	0.51513	0.0884784	0.256422	0.789528	0.548012	0.0265951	0.0813811	0.32789	0.427885	0.0238654	0.00224486	0.000934887	0.597336	0.120184	3.83e-09	0.000368679	0.874067	0.627169	0.0444657
FAM89B	FAM89B	FAM89B	chr12:29439284-29441483	blue	0.563109	0.000232674	-0.340501	-0.427974	-0.639327	-0.0539911	-0.146052	0.0533774	0.702402	0.427223	0.0675864	0.475503	0.382494	0.0364533	0.0073533	1.56e-05	0.747498	0.381599	0.750276	8.86e-07	0.0074687	0.68682	0.00255209	0.0177882
AP5B1	AP5B1	AP5B1	chr12:29588811-29600443	blue	-0.517553	0.000875695	0.0039595	0.622174	0.648751	-0.295926	0.0247283	-0.36628	-0.807807	-0.712137	-0.221484	0.0331573	-0.101364	0.981177	3.04e-05	1.06e-05	0.0712443	0.882843	0.0237148	8.78e-10	5.33e-07	0.181426	0.843341	0.544822
MUS81	MUS81	MUS81	chr12:29659225-29665287	blue	0.166512	0.31772	-0.241879	-0.336324	-0.333154	0.155418	0.295591	0.171263	0.562419	0.189491	-0.276892	0.188739	0.518138	0.143451	0.0389648	0.0409639	0.351473	0.0715806	0.303908	0.000237735	0.254519	0.0923862	0.256443	0.000861909
FIBP	FIBP	FIBP	chr12:29679886-29683956	blue	0.401728	0.012419	0.0415859	-0.406874	-0.598481	0.381112	-0.00545726	0.183501	0.841048	0.467817	-0.0367045	0.234079	0.464369	0.804214	0.0112416	7.22e-05	0.0182393	0.97406	0.270119	3.85e-11	0.00305953	0.826824	0.157216	0.00331445
CCDC85B	CCDC85B	CCDC85B	chr12:29685429-29686794	blue	0.489181	0.00182891	-0.231303	-0.144291	-0.551967	-0.0651439	-0.175463	0.124576	0.557779	0.421312	0.118422	0.544754	0.176987	0.162339	0.387429	0.000327489	0.697592	0.292022	0.456154	0.000274419	0.00843182	0.478875	0.000406027	0.287784
LOC111775974	LOC111775974	LOC111775974	chr12:29758521-29763134	blue	-0.815205	4.62e-10	0.204094	0.702413	0.890875	0.0877972	0.404026	-0.357209	-0.834128	-0.772914	-0.359105	-0.46519	-0.0621268	0.219041	8.86e-07	6.77e-14	0.600172	0.0118808	0.0276913	7.8e-11	1.3e-08	0.0268175	0.00325211	0.71098
EIF1AD	EIF1AD	EIF1AD	chr12:29771950-29779644	blue	0.365976	0.0238399	0.121689	-0.534722	-0.463137	0.610304	0.0698423	0.380677	0.804831	0.534157	0.0466214	0.0476195	0.39039	0.466738	0.000543181	0.00340989	4.73e-05	0.676924	0.0183831	1.13e-09	0.000551999	0.781055	0.776486	0.0153861
BANF1	BANF1	BANF1	chr12:29779764-29781550	blue	0.240395	0.145999	-0.0187102	-0.0449556	-0.433069	0.282901	0.224414	0.0704955	0.646968	0.411244	-0.0508219	0.121321	0.247813	0.911224	0.788697	0.00661055	0.085248	0.17557	0.674068	1.14e-05	0.0103175	0.761877	0.4681	0.133588
YIF1A	YIF1A	YIF1A	chr12:30006421-30010723	blue	0.615584	3.9e-05	0.10499	-0.459462	-0.743955	0.349221	-0.249573	0.166924	0.905251	0.779984	0.313378	0.333634	0.121608	0.53045	0.00370905	8.67e-08	0.0316341	0.130761	0.316506	6.01e-15	7.82e-09	0.0553868	0.0406556	0.467039
B4GAT1	B4GAT1	B4GAT1	chr12:30059198-30061509	blue	0.766895	1.97e-08	-0.224975	-0.631273	-0.869185	-0.0144539	-0.295862	0.284029	0.902665	0.652495	0.163611	0.58636	0.334666	0.174464	2.14e-05	1.47e-12	0.931365	0.0713086	0.0839562	9.55e-15	9.03e-06	0.326343	0.00010949	0.0400004
MRPL11	MRPL11	MRPL11	chr12:30140427-30143341	blue	0.577626	0.000146299	0.0314247	-0.323588	-0.686592	0.325838	-0.128812	0.252897	0.856526	0.789227	0.279572	0.239852	0.0489752	0.851433	0.0475044	1.94e-06	0.0458951	0.440858	0.125545	6.96e-12	3.92e-09	0.0891472	0.146939	0.770292
DPP3	DPP3	DPP3	chr12:30172969-30196900	blue	0.527507	0.000665941	-0.23421	-0.584224	-0.68084	0.216778	0.0399781	0.232477	0.891785	0.574668	0.034958	0.314463	0.436599	0.156978	0.000117622	2.55e-06	0.191118	0.811645	0.160159	5.87e-14	0.000161088	0.834948	0.0545026	0.00613459
SNAP23	SNAP23	SNAP23	chr1:147792335-147825685	blue	0.490198	0.00178315	-0.215729	-0.504134	-0.488809	0.137612	-0.138923	0.321273	0.561445	0.475186	0.154693	0.189311	0.150172	0.193327	0.00125039	0.00184589	0.410003	0.405511	0.049207	0.000245053	0.00257148	0.353753	0.25498	0.368164
ZDHHC24	ZDHHC24	ZDHHC24	chr12:30220552-30225775	blue	0.467047	0.00311494	-0.140145	-0.449547	-0.664914	0.279535	-0.00674219	0.183296	0.861803	0.565212	0.051854	0.280672	0.373669	0.401355	0.00463276	5.28e-06	0.0891918	0.967955	0.270666	3.71e-12	0.000217836	0.757185	0.0878441	0.0208372
CAPN3	CAPN3	CAPN3	chr1:147886429-147930261	blue	-0.320994	0.0494161	0.346029	0.450061	0.45001	-0.116592	-0.183114	-0.290895	-0.582639	-0.32612	0.105587	-0.0943944	-0.355909	0.0333333	0.00458038	0.00458556	0.485741	0.271149	0.0764221	0.000124004	0.0456966	0.528102	0.572952	0.0283038
ANKRD13D	ANKRD13D	ANKRD13D	chr12:30786097-30796831	blue	-0.720329	3.42e-07	-0.0417264	0.594705	0.837534	-0.291628	0.335465	-0.267541	-0.951366	-0.817006	-0.29441	-0.4081	-0.144714	0.803566	8.24e-05	5.53e-11	0.0756496	0.0394983	0.104397	5.4e-20	3.94e-10	0.0727745	0.0109756	0.386023
SSH3	SSH3	SSH3	chr12:30797846-30806143	blue	-0.647254	1.12e-05	-0.158457	0.4913	0.771198	-0.230003	0.309608	-0.22937	-0.832376	-0.81273	-0.354026	-0.24374	0.0472568	0.342019	0.00173474	1.46e-08	0.16478	0.0585479	0.165977	9.29e-11	5.75e-10	0.0292108	0.140302	0.778145
RAD9A	RAD9A	RAD9A	chr12:30809082-30868239	blue	0.0609093	0.716407	0.279175	-0.208623	-0.215372	0.513173	0.333219	0.148714	0.543176	0.187456	-0.289184	-0.0566954	0.426911	0.0896221	0.208767	0.194082	0.000985248	0.0409217	0.372885	0.000425301	0.259752	0.0782484	0.735294	0.00751703
PTPRCAP	PTPRCAP	PTPRCAP	chr12:30899676-30901989	blue	-0.700975	9.53e-07	0.00524659	0.595242	0.802632	-0.321943	0.291336	-0.27	-0.948107	-0.748616	-0.245334	-0.436954	-0.241635	0.975061	8.08e-05	1.35e-09	0.0487095	0.0759561	0.101129	1.69e-19	6.49e-08	0.137645	0.00608838	0.143867
CORO1B	CORO1B	CORO1B	chr12:30902336-30907755	blue	0.619559	3.36e-05	-0.215146	-0.591647	-0.743747	0.20108	-0.145829	0.2945	0.912883	0.562074	0.0392407	0.471622	0.483158	0.194563	9.15e-05	8.78e-08	0.22607	0.382335	0.0726831	1.41e-15	0.000240307	0.815058	0.00279831	0.00212147
AIP	AIP	AIP	chr12:30936346-30942104	blue	-0.709448	6.15e-07	0.116011	0.601694	0.820693	-0.192519	0.279109	-0.218368	-0.899135	-0.763209	-0.289959	-0.420965	-0.159851	0.487932	6.45e-05	2.82e-10	0.246865	0.0897011	0.187802	1.76e-14	2.53e-08	0.077417	0.00849153	0.337732
LOC100059533	LOC100059533	LOC100059533	chr12:30974770-30977568	blue	-0.75204	5.23e-08	0.316347	0.753587	0.843677	0.271553	0.312085	-0.304343	-0.742875	-0.635672	-0.244876	-0.389652	-0.155607	0.0529938	4.74e-08	2.92e-11	0.099106	0.0564552	0.0632022	9.26e-08	1.8e-05	0.138405	0.0155985	0.350879
NDUFV1	NDUFV1	NDUFV1	chr12:31025186-31030472	blue	0.414135	0.00974257	0.177519	-0.240636	-0.544515	0.284907	-0.0976015	0.363825	0.660768	0.698794	0.378762	0.0459034	-0.102653	0.286314	0.145584	0.000408892	0.082962	0.559925	0.0247408	6.33e-06	1.06e-06	0.0190285	0.784347	0.539691
ALDH3B1	ALDH3B1	ALDH3B1	chr12:31107900-31126423	blue	0.154461	0.354482	0.417979	-0.200497	-0.311694	0.686846	-0.000775225	0.0471905	0.626365	0.422138	0.0399153	-0.0209166	0.20032	0.00902041	0.227448	0.056782	1.92e-06	0.996314	0.778449	2.59e-05	0.00829113	0.811936	0.900805	0.227867
NDUFS8	NDUFS8	NDUFS8	chr12:31127715-31131891	blue	0.655916	7.81e-06	0.0818648	-0.430834	-0.78287	0.330753	-0.271826	0.221878	0.929376	0.791916	0.328252	0.388582	0.136497	0.625116	0.00692794	6.33e-09	0.0425325	0.0987544	0.180631	3.71e-17	3.19e-09	0.0442176	0.0159106	0.413842
CPT1A	CPT1A	CPT1A	chr12:31714176-31777133	blue	0.573205	0.000168894	-0.0626422	-0.666019	-0.677943	0.292616	-0.158043	0.291646	0.850324	0.731147	0.13937	0.176926	0.16124	0.708687	5.03e-06	2.92e-06	0.0746191	0.343296	0.0756308	1.41e-11	1.86e-07	0.403987	0.287954	0.333496
MRPL21	MRPL21	MRPL21	chr12:31811003-31824068	blue	0.543001	0.000427491	0.137858	-0.365439	-0.668773	0.358687	-0.101335	0.308814	0.862765	0.750112	0.223507	0.185765	0.106192	0.409157	0.0240621	4.44e-06	0.0270079	0.544937	0.059232	3.3e-12	5.91e-08	0.177369	0.264151	0.525728
TPCN2	TPCN2	TPCN2	chr12:31933516-31960134	blue	-0.7528	4.99e-08	-0.0261495	0.534394	0.863826	-0.0561443	0.303658	-0.299687	-0.873978	-0.818252	-0.376273	-0.390388	-0.0102381	0.876161	0.00054829	2.89e-12	0.737776	0.0638286	0.0675566	7.83e-13	3.52e-10	0.0198953	0.0153867	0.951355
CTSD	CTSD	CTSD	chr12:34126590-34137962	blue	0.726161	2.47e-07	0.0412798	-0.591805	-0.830527	0.298195	-0.336061	0.234428	0.963126	0.792812	0.292731	0.444823	0.201098	0.805628	9.1e-05	1.11e-10	0.0690015	0.0391277	0.156581	4.08e-22	2.97e-09	0.0744991	0.00513896	0.226027
LOC111775997	LOC111775997	LOC111775997	chr12:34200032-34204975	blue	-0.584259	0.000117483	0.139904	0.457151	0.713178	-0.145925	0.256594	-0.214992	-0.780697	-0.604493	-0.146647	-0.345784	-0.193754	0.402173	0.00390867	5.04e-07	0.382017	0.119928	0.19489	7.42e-09	5.84e-05	0.379641	0.033467	0.24379
TSSC4	TSSC4	TSSC4	chr12:34633278-34636285	blue	-0.0707202	0.673087	0.272412	-0.0815312	-0.110269	0.704585	0.400741	0.00798623	0.554352	0.155726	-0.337963	-0.119801	0.503945	0.0980008	0.626532	0.509863	7.92e-07	0.0126563	0.962046	0.000304689	0.350507	0.0379629	0.473733	0.00125656
KCNQ1	KCNQ1	KCNQ1	chr12:34670325-35046251	blue	0.681448	2.48e-06	-0.101697	-0.570929	-0.76765	0.168644	-0.320082	0.164222	0.884301	0.57399	0.134308	0.530744	0.413141	0.543492	0.000181709	1.87e-08	0.311472	0.0501022	0.324514	1.84e-13	0.000164664	0.421442	0.000608107	0.00993696
NAP1L4	NAP1L4	NAP1L4	chr12:35134392-35183636	blue	0.575251	0.000158072	-0.138831	-0.588964	-0.71673	0.230672	0.00085356	0.252548	0.92289	0.539541	0.0372635	0.355944	0.514654	0.405828	0.000100261	4.16e-07	0.163519	0.995942	0.126086	1.71e-16	0.000472852	0.824227	0.0282873	0.000946908
OSBPL5	OSBPL5	OSBPL5	chr12:35328116-35404287	blue	0.779658	8.01e-09	-0.238823	-0.577784	-0.800796	-0.0618473	-0.481109	0.151978	0.780498	0.664599	0.417372	0.669257	0.169024	0.148735	0.000145544	1.57e-09	0.712224	0.00222995	0.362366	7.53e-09	5.35e-06	0.00913135	4.35e-06	0.310367
TALDO1	TALDO1	TALDO1	chr12:35741255-35751640	blue	-0.870251	1.28e-12	0.241612	0.711463	0.926532	0.0924047	0.437837	-0.30598	-0.887681	-0.7681	-0.366576	-0.6121	-0.16665	0.143907	5.52e-07	7.37e-17	0.581102	0.00597482	0.0617244	1.11e-13	1.81e-08	0.0235933	4.43e-05	0.317311
POLR2L	POLR2L	POLR2L	chr12:35814026-35815666	blue	0.443306	0.00531131	-0.222169	-0.431461	-0.603113	0.347033	0.0322708	0.119953	0.844065	0.545126	0.00154311	0.264035	0.405765	0.180046	0.00683761	6.13e-05	0.0327913	0.847479	0.473169	2.8e-11	0.000401601	0.992664	0.109195	0.011487
TSPAN4	TSPAN4	TSPAN4	chr12:35815738-35840212	blue	0.757335	3.72e-08	-0.111019	-0.628834	-0.867123	0.153056	-0.302593	0.211707	0.969696	0.731256	0.215842	0.514939	0.304802	0.506972	2.36e-05	1.92e-12	0.35893	0.0648121	0.201964	1.26e-23	1.84e-07	0.193089	0.000939697	0.0627851
CHID1	CHID1	CHID1	chr12:35843188-35869537	blue	0.562339	0.000238332	-0.182384	-0.398623	-0.717017	0.0102097	-0.136613	0.0572431	0.793486	0.436033	0.0413437	0.545613	0.446378	0.273096	0.0131787	4.1e-07	0.95149	0.413441	0.732831	2.82e-09	0.00620888	0.805333	0.000395864	0.00496724
AP2A2	AP2A2	AP2A2	chr12:35877542-35967470	blue	0.0816161	0.626171	-0.241021	-0.323652	-0.239381	0.116566	0.374446	0.1125	0.470626	-0.0983857	-0.47208	0.208081	0.780572	0.144921	0.0474581	0.14776	0.485841	0.0205522	0.501286	0.00286473	0.556761	0.0027682	0.20998	7.49e-09
TOLLIP	TOLLIP	TOLLIP	chr12:36246318-36332627	blue	0.171914	0.302044	0.273593	-0.340189	-0.300336	0.760833	0.117912	0.0661848	0.690068	0.373366	-0.093961	-0.020422	0.388557	0.096496	0.036636	0.0669363	2.96e-08	0.480784	0.692994	1.64e-06	0.0209493	0.574723	0.903139	0.015918
RNH1	RNH1	RNH1	chr12:36660601-36672570	blue	0.704448	7.98e-07	0.105608	-0.488617	-0.817627	0.248386	-0.390677	0.279744	0.886098	0.851728	0.390941	0.407817	-0.00992478	0.528019	0.00185467	3.72e-10	0.132663	0.0153042	0.0889425	1.41e-13	1.21e-11	0.0152293	0.0110364	0.952842
LOC100050797	LOC100050797	LOC100050797	chr12:36872467-36874521	blue	-0.749448	6.16e-08	0.0353009	0.517973	0.87904	-0.153704	0.372913	-0.128476	-0.936389	-0.76969	-0.30727	-0.523715	-0.174423	0.833351	0.00086579	3.91e-13	0.356876	0.0211177	0.442063	5.99e-18	1.62e-08	0.0605798	0.000739898	0.294938
NDUFAF1	NDUFAF1	NDUFAF1	chr1:148778157-148795931	blue	0.670147	4.18e-06	-0.0338802	-0.520758	-0.80464	0.252802	-0.168974	0.345673	0.947616	0.780126	0.250408	0.318239	0.186796	0.839969	0.000802523	1.15e-09	0.125692	0.310514	0.0335276	1.99e-19	7.74e-09	0.129436	0.0515127	0.261462
PSMD13	PSMD13	PSMD13	chr12:36934579-36946842	blue	-0.132509	0.427744	0.4238	0.115343	-0.0425976	0.581251	0.366366	0.0830381	0.372132	0.15412	-0.307485	-0.287474	0.230302	0.00801412	0.490459	0.799547	0.000129847	0.0236793	0.620149	0.0214103	0.35556	0.0603911	0.0801067	0.164216
SIRT3	SIRT3	SIRT3	chr12:36946990-36968384	blue	0.602382	6.29e-05	0.0304646	-0.471883	-0.727576	0.304461	-0.18312	0.218966	0.903617	0.624816	0.160914	0.455844	0.347913	0.855924	0.00278106	2.28e-07	0.0630942	0.271134	0.186568	8.07e-15	2.75e-05	0.334488	0.00402561	0.0323216
FAM20C	FAM20C	FAM20C	chr13:113484-147320	blue	0.809821	7.39e-10	-0.0673674	-0.633203	-0.891865	0.135093	-0.413364	0.285119	0.936319	0.882403	0.393628	0.484757	0.0551068	0.687783	1.99e-05	5.79e-14	0.418708	0.0098932	0.0827236	6.1e-18	2.42e-13	0.0144835	0.00204006	0.742456
PRKAR1B	PRKAR1B	PRKAR1B	chr13:332056-453247	blue	0.55897	0.000264554	-0.203081	-0.596888	-0.683104	0.145271	-0.236811	0.0471192	0.762115	0.658051	0.176618	0.287675	0.135038	0.221387	7.63e-05	2.29e-06	0.384179	0.15229	0.778775	2.72e-08	7.12e-06	0.288808	0.0798871	0.418898
DNAAF5	DNAAF5	DNAAF5	chr13:452648-495569	blue	0.522613	0.000762712	-0.307887	-0.388826	-0.566663	0.0350868	-0.1343	0.316285	0.625581	0.512367	0.320891	0.462378	0.208143	0.0600386	0.0158389	0.000208107	0.834348	0.421467	0.0530435	2.67e-05	0.00100666	0.0494929	0.0034699	0.209839
ZFAND2A	ZFAND2A	ZFAND2A	chr13:856871-866364	blue	0.76653	2.02e-08	0.0462497	-0.499595	-0.798904	0.228698	-0.423767	0.260568	0.869169	0.853617	0.516075	0.489399	-0.00923992	0.782758	0.00140593	1.83e-09	0.167256	0.00801953	0.114102	1.47e-12	9.74e-12	0.000911379	0.00181898	0.956093
MICALL2	MICALL2	MICALL2	chr13:1083349-1103050	blue	-0.252036	0.126881	-0.2009	0.340803	0.403543	-0.640679	-0.129727	-0.294988	-0.744476	-0.312485	0.169624	-0.116436	-0.549461	0.226495	0.036277	0.0119924	1.47e-05	0.437594	0.0721886	8.39e-08	0.0561228	0.308629	0.486331	0.000353082
NUDT1	NUDT1	NUDT1	chr13:1801885-1814934	blue	0.0153048	0.927335	0.244271	-0.203679	-0.250065	0.720666	0.381251	0.184638	0.681188	0.244408	-0.285146	-0.168743	0.542869	0.139413	0.220001	0.129979	3.36e-07	0.0181936	0.267113	2.51e-06	0.139184	0.0826934	0.311186	0.00042915
SNX8	SNX8	SNX8	chr13:1815330-1881785	blue	0.625882	2.64e-05	0.0457653	-0.608685	-0.774975	0.375474	-0.185577	0.256519	0.97702	0.716148	0.156857	0.332392	0.313981	0.78498	5.02e-05	1.12e-08	0.0201805	0.264643	0.12004	9.18e-26	4.3e-07	0.346978	0.041456	0.0548936
EIF3B	EIF3B	EIF3B	chr13:1882598-1911719	blue	0.227327	0.169885	0.0901621	-0.361309	-0.381923	0.638185	0.244647	0.275268	0.772726	0.419651	-0.0469937	-0.0326911	0.479917	0.59035	0.0258305	0.0179735	1.63e-05	0.138787	0.0943923	1.31e-08	0.0087209	0.77935	0.845517	0.00229529
CHP1	CHP1	CHP1	chr1:148867651-148909341	blue	-0.515141	0.000934614	0.174803	0.532965	0.569856	-0.292351	0.119838	-0.223557	-0.770767	-0.398103	-0.0315353	-0.516062	-0.530627	0.293869	0.000571047	0.000188047	0.0748943	0.473593	0.17727	1.51e-08	0.0133098	0.850916	0.000911717	0.000610118
GNA12	GNA12	GNA12	chr13:2237250-2354980	blue	0.807081	9.34e-10	-0.266577	-0.702176	-0.88705	0.0382719	-0.329339	0.312048	0.926263	0.788842	0.338431	0.488596	0.192022	0.1057	8.97e-07	1.22e-13	0.819548	0.0434783	0.0564864	7.86e-17	4.04e-09	0.0376806	0.00185563	0.248112
CARD11	CARD11	CARD11	chr13:2388564-2503931	blue	-0.727803	2.25e-07	-0.0732023	0.538968	0.838585	-0.0818556	0.398394	-0.144976	-0.835769	-0.837491	-0.403001	-0.35732	0.0633401	0.662284	0.000480756	4.97e-11	0.625155	0.0132363	0.385153	6.62e-11	5.56e-11	0.0121183	0.0276395	0.705586
FOXK1	FOXK1	FOXK1	chr13:3861112-3928750	blue	-0.0707322	0.673035	0.281009	-0.247112	-0.0104704	0.860225	0.246357	0.0476567	0.484184	0.077503	-0.313455	-0.0939643	0.586712	0.0874477	0.134726	0.950253	4.49e-12	0.13596	0.776316	0.00206888	0.643724	0.0553233	0.574709	0.000108197
ECHS1	ECHS1	ECHS1	chr1:414570-421931	blue	0.553026	0.000317183	-0.00274524	-0.193829	-0.705524	0.0407258	-0.169897	0.00291861	0.769008	0.49783	0.0832103	0.518098	0.299901	0.986949	0.243604	7.55e-07	0.808188	0.307838	0.986125	1.7e-08	0.00147086	0.619421	0.00086286	0.0673516
ZNF316	ZNF316	ZNF316	chr13:4812597-4830326	blue	0.527281	0.000670159	-0.0978243	-0.459572	-0.574622	0.313165	-0.169705	0.154717	0.783039	0.500144	0.124824	0.419675	0.403169	0.559026	0.00369976	0.000161331	0.0555612	0.308392	0.353676	6.25e-09	0.00138625	0.455251	0.0087166	0.0120791
C13H7orf26	C13H7orf26	C13H7orf26	chr13:4883015-4896266	blue	-0.0282548	0.866277	0.455988	0.142549	-0.0341499	0.584167	0.220683	-0.0467964	0.369717	0.0657657	-0.156014	0.089851	0.355665	0.00401255	0.393245	0.838712	0.000117844	0.183051	0.780254	0.0223376	0.694844	0.349608	0.591638	0.0284199
KDELR2	KDELR2	KDELR2	chr13:4983588-4999951	blue	0.449497	0.00463793	0.305952	-0.28285	-0.571695	0.493158	-0.149768	0.0539393	0.78914	0.623289	0.148596	0.233326	0.149789	0.0617497	0.085306	0.0001773	0.00165573	0.369468	0.747732	3.95e-09	2.92e-05	0.373268	0.158594	0.369403
CYTH3	CYTH3	CYTH3	chr13:5151005-5243003	blue	0.527346	0.000668949	-0.287398	-0.608602	-0.566981	0.259449	-0.207461	0.238103	0.750999	0.493485	0.192497	0.386504	0.413067	0.0801903	5.03e-05	0.000206026	0.11572	0.21137	0.149999	5.59e-08	0.00164214	0.24692	0.0165316	0.00995164
AIMP2	AIMP2	AIMP2	chr13:5339705-5347240	blue	0.611727	4.49e-05	0.0868282	-0.568844	-0.766135	0.37457	-0.12841	0.331165	0.96582	0.750382	0.182641	0.264263	0.259204	0.604217	0.000194209	2.07e-08	0.0205071	0.442298	0.0422598	1.06e-22	5.81e-08	0.272409	0.108878	0.116076
TECPR1	TECPR1	TECPR1	chr13:5664674-5695708	blue	0.192951	0.245786	-0.0779203	-0.483803	-0.356763	0.451791	0.254117	0.166422	0.71613	0.204238	-0.30714	0.0912332	0.738048	0.641934	0.00208827	0.0279003	0.00440792	0.12367	0.317985	4.3e-07	0.21871	0.0606949	0.585925	1.24e-07
BRI3	BRI3	BRI3	chr13:5714681-5724801	blue	0.311542	0.0569092	0.364153	-0.275215	-0.471902	0.623768	-0.114129	-0.0046389	0.756722	0.426713	-0.0686799	0.264497	0.379458	0.0246016	0.0944577	0.00277985	2.86e-05	0.495069	0.977949	3.87e-08	0.00754782	0.682016	0.108554	0.0187917
SMURF1	SMURF1	SMURF1	chr13:6324480-6437218	blue	0.663687	5.57e-06	-0.253721	-0.701439	-0.76368	0.10741	-0.205596	0.224654	0.886818	0.547327	0.0707833	0.467614	0.47911	0.124276	9.31e-07	2.45e-08	0.520962	0.215596	0.175098	1.26e-13	0.000376269	0.672812	0.00307406	0.00234049
ARPC1A	ARPC1A	ARPC1A	chr13:6577549-6605502	blue	0.605719	5.59e-05	-0.0433886	-0.596723	-0.779025	0.133014	-0.116204	0.338566	0.900578	0.581549	0.0593329	0.328458	0.397845	0.795904	7.68e-05	8.39e-09	0.425969	0.487205	0.0375998	1.37e-14	0.000128573	0.723454	0.0440766	0.0133751
PDAP1	PDAP1	PDAP1	chr13:6632902-6643622	blue	-0.0698755	0.676779	0.209953	-0.0734227	-0.0807586	0.772887	0.437565	0.10557	0.534341	0.232847	-0.253385	-0.241196	0.387552	0.205813	0.661328	0.629815	1.3e-08	0.00600965	0.528168	0.000549124	0.159475	0.124793	0.14462	0.0162159
PTCD1	PTCD1	PTCD1	chr13:6650455-6667522	blue	0.298258	0.0689394	-0.0816089	-0.426311	-0.328772	0.490071	0.192253	0.277696	0.684731	0.34874	-0.0828566	0.111136	0.519941	0.626202	0.00761084	0.0438628	0.00178879	0.247532	0.0914057	2.12e-06	0.0318858	0.620916	0.506521	0.000820648
ATP5MF	ATP5MF	ATP5MF	chr13:6685425-6693152	blue	0.599353	7e-05	-0.0181141	-0.308798	-0.692639	0.170673	-0.189227	0.290834	0.767781	0.805533	0.367689	0.207735	-0.0878603	0.914042	0.0592456	1.45e-06	0.3056	0.255194	0.0764865	1.85e-08	1.06e-09	0.023142	0.210755	0.599909
VPS18	VPS18	VPS18	chr1:149176278-149184728	blue	0.649035	1.04e-05	0.102072	-0.573119	-0.770739	0.376619	-0.296624	0.237379	0.934634	0.777186	0.25893	0.341493	0.178307	0.542001	0.000169363	1.51e-08	0.0197728	0.0705481	0.15128	9.63e-18	9.58e-09	0.116476	0.0358767	0.284145
LOC100067882	LOC100067882	LOC100067882	chr13:6705737-6746026	blue	0.512714	0.00099739	-0.252872	-0.30518	-0.432972	-0.0162009	-0.179085	0.333199	0.492279	0.279769	0.10252	0.539679	0.348771	0.125583	0.0624432	0.00662409	0.923092	0.282016	0.0409345	0.0016927	0.088913	0.540218	0.000470966	0.0318696
RCC1L	RCC1L	RCC1L	chr13:7770379-7805777	blue	0.594375	8.33e-05	-0.322869	-0.423924	-0.624969	0.214305	-0.060747	0.275855	0.78396	0.649006	0.290281	0.359198	0.232368	0.0480281	0.00799377	2.74e-05	0.196356	0.717131	0.0936629	5.84e-09	1.05e-05	0.0770729	0.026775	0.160359
TRIM4	TRIM4	TRIM4	chr13:7894991-7920319	blue	0.714162	4.78e-07	-0.061864	-0.544126	-0.708182	0.133552	-0.220536	0.383122	0.813622	0.709245	0.379227	0.455441	0.181525	0.71215	0.000413601	6.57e-07	0.424082	0.18335	0.0175862	5.32e-10	6.21e-07	0.0188702	0.0040623	0.275401
CNPY4	CNPY4	CNPY4	chr13:8135001-8139396	blue	0.555408	0.000295064	-0.144661	-0.605857	-0.702009	0.332061	-0.0563402	0.216031	0.93892	0.55554	-0.00626035	0.34332	0.520288	0.386197	5.56e-05	9.04e-07	0.0416719	0.736894	0.19269	2.94e-18	0.000293872	0.970244	0.0348337	0.000812916
MBLAC1	MBLAC1	MBLAC1	chr13:8139612-8141197	blue	0.498564	0.00144357	0.245596	-0.368175	-0.562245	0.371239	-0.125916	0.272202	0.766888	0.547214	0.0410109	0.282537	0.290421	0.137212	0.022947	0.000239029	0.0217496	0.451284	0.0982702	1.97e-08	0.000377529	0.80687	0.0856679	0.0769248
LAMTOR4	LAMTOR4	LAMTOR4	chr13:8632409-8636038	blue	0.0650004	0.698227	0.035075	-0.0586711	-0.285649	0.36377	0.100439	-0.167062	0.534035	0.0332914	-0.42719	0.244393	0.620913	0.834403	0.726419	0.0821286	0.0247642	0.548515	0.316099	0.000553927	0.842716	0.00747383	0.139209	3.19e-05
FBXO24	FBXO24	FBXO24	chr13:8907557-8916824	blue	-0.192024	0.248106	-0.252789	0.386764	0.428001	-0.425891	0.0574285	0.0189896	-0.601818	-0.329738	0.111488	0.00227852	-0.280977	0.125712	0.0164528	0.00734915	0.00767696	0.731997	0.909904	6.42e-05	0.0432096	0.505165	0.989168	0.0874852
POP7	POP7	POP7	chr13:8985008-8993890	blue	0.718178	3.85e-07	-0.0812766	-0.399978	-0.802559	0.168612	-0.304335	0.091026	0.893991	0.676885	0.239767	0.629294	0.258169	0.627612	0.0128426	1.36e-09	0.311566	0.0632092	0.58678	4.13e-14	3.07e-06	0.147088	2.31e-05	0.117592
UFSP1	UFSP1	UFSP1	chr13:9103957-9105299	blue	0.314404	0.0545506	-0.0882266	-0.404049	-0.448999	0.3642	0.190641	0.151132	0.755449	0.325916	-0.140393	0.2217	0.58995	0.598383	0.0118755	0.0046892	0.0245818	0.251595	0.365075	4.21e-08	0.0458397	0.400514	0.18099	9.7e-05
AP1S1	AP1S1	AP1S1	chr13:9403943-9410382	blue	0.744438	8.41e-08	-0.0438492	-0.632834	-0.87416	0.215233	-0.283734	0.326782	0.981202	0.812317	0.299852	0.395724	0.195478	0.793784	2.01e-05	7.64e-13	0.194377	0.0842926	0.0452333	2.55e-27	5.96e-10	0.0673981	0.0139234	0.239538
LOC111768272	LOC111768272	LOC111768272	chr1:149294000-149296881	blue	-0.497134	0.00149719	0.0186683	0.543216	0.596994	-0.34963	0.100844	-0.243871	-0.774087	-0.571589	-0.0345256	-0.339692	-0.262041	0.911422	0.000424796	7.61e-05	0.0314217	0.546898	0.140082	1.19e-08	0.000177902	0.836962	0.0369288	0.111997
PLOD3	PLOD3	PLOD3	chr13:9454924-9462763	blue	0.778074	8.98e-09	-0.121736	-0.687857	-0.885927	0.12727	-0.365105	0.24902	0.954272	0.782986	0.317144	0.505186	0.21748	0.466567	1.83e-06	1.44e-13	0.446394	0.0242015	0.131645	1.82e-20	6.27e-09	0.0523662	0.00121659	0.18965
ZNHIT1	ZNHIT1	ZNHIT1	chr13:9463261-9467935	blue	0.811935	6.16e-10	-0.0842513	-0.480057	-0.904937	0.00311968	-0.414142	0.290125	0.886891	0.830988	0.386265	0.529805	0.0287854	0.61503	0.00228755	6.36e-15	0.985169	0.00974122	0.0772398	1.25e-13	1.06e-10	0.0166044	0.00062441	0.863789
FIS1	FIS1	FIS1	chr13:9479863-9483488	blue	-0.476491	0.00249249	-0.0896947	0.716603	0.629132	-0.332028	0.101802	-0.519049	-0.771689	-0.627291	-0.152078	0.0235749	-0.181773	0.592286	4.19e-07	2.33e-05	0.0416932	0.543073	0.000840842	1.41e-08	2.5e-05	0.362047	0.888273	0.274735
IFT22	IFT22	IFT22	chr13:9545443-9551210	blue	0.786236	4.92e-09	-0.267393	-0.666297	-0.833428	-0.00107109	-0.337125	0.199264	0.867625	0.758787	0.281638	0.489373	0.169534	0.104597	4.96e-06	8.37e-11	0.994908	0.0384727	0.230378	1.8e-12	3.39e-08	0.0867117	0.00182016	0.308888
CUX1	CUX1	CUX1	chr13:9965939-10305277	blue	0.693195	1.41e-06	-0.234052	-0.703619	-0.770449	0.193263	-0.238589	0.288334	0.90897	0.635197	0.136051	0.506608	0.407394	0.157266	8.33e-07	1.54e-08	0.24501	0.149144	0.0791679	3.02e-15	1.83e-05	0.415383	0.0011722	0.011128
LOC100059630	LOC100059630	LOC100059630	chr13:10325546-10408874	blue	0.740558	1.07e-07	-0.165198	-0.525466	-0.810687	0.0411956	-0.344793	0.111085	0.866573	0.71881	0.337387	0.568659	0.197649	0.321606	0.000704897	6.86e-10	0.806017	0.0340116	0.506718	2.05e-12	3.72e-07	0.0383126	0.000195353	0.234257
POLR2J	POLR2J	POLR2J	chr13:10443467-10447249	blue	-0.0886167	0.596761	0.365529	0.0337746	-0.0446341	0.651764	0.344971	0.114928	0.392927	0.234289	-0.181117	-0.242896	0.158894	0.024025	0.840462	0.790174	9.31e-06	0.0339132	0.492034	0.0146751	0.156834	0.2765	0.141724	0.34067
DTX2	DTX2	DTX2	chr13:10518161-10552849	blue	0.596955	7.62e-05	-0.259837	-0.570854	-0.6208	0.0150235	-0.221713	0.191608	0.67194	0.37517	0.0168847	0.535023	0.431247	0.115157	0.000182141	3.21e-05	0.928667	0.180963	0.249152	3.85e-06	0.02029	0.919857	0.000538527	0.00686834
KNL1	KNL1	KNL1	chr1:149367545-149418006	blue	-0.479146	0.00233844	-0.0438734	0.276475	0.434602	-0.251942	0.184366	-0.293191	-0.559697	-0.489397	-0.253978	-0.37033	-0.0976123	0.793672	0.0928974	0.00640005	0.127028	0.26783	0.0740235	0.000258686	0.0018191	0.123882	0.0220994	0.559882
NSUN5	NSUN5	NSUN5	chr13:11323699-11333711	blue	0.252153	0.126699	0.209743	-0.177691	-0.441932	0.428576	0.151035	0.155993	0.699893	0.498121	0.0586463	0.0610035	0.221204	0.206278	0.28584	0.00547174	0.00726196	0.365388	0.349671	1.01e-06	0.00146001	0.72653	0.715986	0.181994
DNAJC30	DNAJC30	DNAJC30	chr13:11615543-11617752	blue	0.172928	0.299161	0.155198	-0.212145	-0.316085	0.533761	0.236641	0.0709353	0.663343	0.318574	-0.100345	-0.0490277	0.428498	0.352163	0.20101	0.053202	0.000558262	0.152592	0.672149	5.66e-06	0.051254	0.548892	0.770052	0.00727376
EIF4H	EIF4H	EIF4H	chr13:11996733-12020856	blue	-0.167507	0.314793	0.0883541	-0.0322254	0.0372212	0.784125	0.467933	0.0275046	0.440553	-0.00383047	-0.355813	-0.0484289	0.616314	0.597853	0.847692	0.824424	5.76e-09	0.00305126	0.869797	0.00563693	0.981791	0.0283495	0.772786	3.79e-05
CHST14	CHST14	CHST14	chr1:149520659-149522787	blue	0.710961	5.67e-07	-0.241244	-0.604354	-0.799011	-0.241023	-0.321844	0.247012	0.738107	0.520581	0.168787	0.534499	0.303874	0.144537	5.87e-05	1.82e-09	0.144917	0.0487826	0.134889	1.23e-07	0.000806432	0.311058	0.000546654	0.0636305
CLIP2	CLIP2	CLIP2	chr13:12094075-12172005	blue	-0.63813	1.63e-05	0.190984	0.592472	0.788214	-0.0163132	0.198272	-0.254546	-0.836123	-0.527367	-0.0216283	-0.527772	-0.394017	0.250727	8.89e-05	4.24e-09	0.922561	0.232755	0.123016	6.39e-11	0.000668551	0.897447	0.000661043	0.0143782
LOC100062625	LOC100062625	LOC100062625	chr13:12506107-12563006	blue	-0.64271	1.36e-05	-0.0956058	0.648133	0.807684	-0.185578	0.333084	-0.33608	-0.855364	-0.817967	-0.358611	-0.163935	0.0100507	0.568015	1.08e-05	8.87e-10	0.264642	0.0410091	0.0391157	7.97e-12	3.61e-10	0.0270427	0.325371	0.952245
AUTS2	AUTS2	AUTS2	chr13:15506334-16661070	blue	-0.617498	3.63e-05	-0.12465	0.649261	0.767271	-0.325878	0.225461	-0.262829	-0.91125	-0.701529	-0.153207	-0.27193	-0.235632	0.455885	1.03e-05	1.92e-08	0.0458665	0.173511	0.110883	1.95e-15	9.27e-07	0.358452	0.0986203	0.154402
LOC100062082	LOC100062082	LOC100062082	chr13:17996617-18211639	blue	0.643959	1.29e-05	-0.303318	-0.565479	-0.627163	0.0955026	-0.217636	0.409004	0.692554	0.679456	0.416125	0.331383	0.0747678	0.0641415	0.000216019	2.51e-05	0.568435	0.189324	0.0107827	1.45e-06	2.72e-06	0.00936267	0.042116	0.655504
SBDS	SBDS	SBDS	chr13:18212329-18218214	blue	0.584047	0.000118316	0.177395	-0.258634	-0.641305	0.245872	-0.289711	0.129636	0.716961	0.719098	0.332964	0.35334	-0.0502647	0.286657	0.11691	1.44e-05	0.136758	0.0776816	0.437917	4.11e-07	3.66e-07	0.0410864	0.0295469	0.764413
KCTD7	KCTD7	KCTD7	chr13:18458035-18469941	blue	0.69237	1.47e-06	-0.343387	-0.569562	-0.691939	-0.253371	-0.410291	0.0509899	0.608493	0.406674	0.158194	0.610152	0.308634	0.0347962	0.000189815	1.5e-06	0.124814	0.0105133	0.761112	5.05e-05	0.0112854	0.342829	4.76e-05	0.0593878
TPST1	TPST1	TPST1	chr13:18478106-18671780	blue	0.752518	5.08e-08	-0.125354	-0.653575	-0.862129	0.109239	-0.309912	0.276488	0.948949	0.709688	0.196892	0.495702	0.31822	0.453324	8.63e-06	3.56e-12	0.513847	0.0582882	0.0928825	1.27e-19	6.07e-07	0.236089	0.00155267	0.051528
CRCP	CRCP	CRCP	chr13:18768114-18811823	blue	0.634428	1.89e-05	0.0252434	-0.615392	-0.732044	0.253278	-0.0598579	0.488881	0.902227	0.738358	0.250952	0.235139	0.22403	0.88042	3.92e-05	1.76e-07	0.124958	0.721104	0.00184259	1.03e-14	1.22e-07	0.128579	0.155292	0.176331
GUSB	GUSB	GUSB	chr13:18870834-18884390	blue	0.655577	7.92e-06	-0.0466784	-0.545073	-0.814394	0.192737	-0.192682	0.192103	0.949463	0.633117	0.0799359	0.458392	0.390329	0.780794	0.000402219	4.97e-10	0.24632	0.246459	0.247907	1.06e-19	1.99e-05	0.633318	0.00380032	0.0154037
CHCHD2	CHCHD2	CHCHD2	chr13:19018066-19022843	blue	-0.793768	2.76e-09	0.13311	0.543897	0.900447	0.00217248	0.372345	-0.257286	-0.894277	-0.789118	-0.315723	-0.510994	-0.100909	0.425632	0.000416392	1.41e-14	0.989672	0.0213303	0.118897	3.94e-14	3.96e-09	0.0534898	0.00104413	0.546638
C13H16orf58	C13H16orf58	C13H16orf58	chr13:19487451-19503101	blue	0.244796	0.138538	-0.0647898	-0.304381	-0.361557	0.352683	0.237243	0.251396	0.630197	0.422595	0.0473758	0.0296292	0.278985	0.699159	0.0631677	0.0257215	0.0298723	0.151521	0.127881	2.23e-05	0.00821414	0.777601	0.859835	0.0898496
ITGAD	ITGAD	ITGAD	chr13:19558819-19584137	blue	-0.57061	0.00018357	-0.182644	0.45362	0.692501	-0.455963	0.166051	-0.307525	-0.90545	-0.659824	-0.143113	-0.337938	-0.282365	0.272403	0.00423163	1.46e-06	0.00401483	0.319079	0.0603558	5.8e-15	6.6e-06	0.391357	0.0379782	0.0858668
LOC100063252	LOC100063252	LOC100063252	chr13:19721327-19724887	blue	0.437944	0.00596118	-0.220177	-0.469463	-0.586934	0.304136	0.0156174	0.0570304	0.826529	0.385949	-0.136131	0.401619	0.60871	0.184082	0.00294399	0.000107391	0.0633907	0.925854	0.733787	1.64e-10	0.0167012	0.415107	0.0124449	5.01e-05
BCKDK	BCKDK	BCKDK	chr13:19790735-19794929	blue	0.721151	3.27e-07	-0.0331035	-0.353572	-0.771424	0.0997743	-0.342394	0.283482	0.815039	0.736568	0.40198	0.564852	0.0757263	0.843592	0.0294332	1.44e-08	0.551179	0.0353589	0.084581	4.69e-10	1.35e-07	0.012359	0.000220318	0.651367
VKORC1	VKORC1	VKORC1	chr13:19801332-19803498	blue	0.874844	6.96e-13	-0.192893	-0.597136	-0.957362	-0.132213	-0.457151	0.229842	0.883791	0.866836	0.458123	0.548614	-0.00918241	0.245931	7.57e-05	5.31e-21	0.428785	0.00390863	0.165083	1.98e-13	1.99e-12	0.00382361	0.000362122	0.956366
STX4	STX4	STX4	chr13:19841669-19847193	blue	0.466196	0.00317715	0.113381	-0.477645	-0.61441	0.568211	-0.0544132	0.154489	0.92917	0.580017	-0.00276206	0.282687	0.44678	0.497918	0.00242451	4.07e-05	0.000198153	0.745589	0.354396	3.9e-17	0.000135252	0.986869	0.0854944	0.00492368
ZNF629	ZNF629	ZNF629	chr13:20027115-20059108	blue	0.720822	3.33e-07	-0.197884	-0.589799	-0.774763	0.108927	-0.254524	0.344257	0.874946	0.61847	0.222786	0.504502	0.371246	0.233688	9.75e-05	1.14e-08	0.515059	0.123049	0.034309	6.87e-13	3.5e-05	0.178807	0.00123848	0.0217469
CCDC189	CCDC189	CCDC189	chr13:20075209-20079155	blue	-0.505486	0.0012071	-0.0804308	0.593712	0.684809	-0.429352	0.0592832	-0.224285	-0.936633	-0.568727	0.031742	-0.28156	-0.45701	0.63121	8.52e-05	2.12e-06	0.00714567	0.723676	0.175827	5.6e-18	0.000194929	0.84995	0.0868018	0.0039211
LOC102149734	LOC102149734	LOC102149734	chr13:20228865-20244676	blue	-0.362573	0.0252782	-0.0806845	0.473705	0.513153	-0.388638	0.0428806	-0.228252	-0.692535	-0.609037	-0.174653	-0.10084	-0.073955	0.63013	0.00266368	0.000985775	0.0158941	0.798243	0.168107	1.45e-06	4.96e-05	0.29429	0.546911	0.659021
ITGAL	ITGAL	ITGAL	chr13:20256620-20293398	blue	-0.537632	0.000499666	0.178756	0.639421	0.682784	-0.127023	0.0635117	-0.407057	-0.77821	-0.652966	-0.18767	-0.0345037	-0.147365	0.282915	1.55e-05	2.33e-06	0.447284	0.704824	0.0112015	8.9e-09	8.85e-06	0.259196	0.837063	0.377285
ZNF771	ZNF771	ZNF771	chr13:20335747-20345361	blue	0.66431	5.42e-06	0.0232453	-0.466898	-0.747758	0.258697	-0.217175	0.25376	0.896261	0.714685	0.201358	0.380648	0.225826	0.889825	0.00312577	6.85e-08	0.116817	0.190287	0.124216	2.85e-14	4.65e-07	0.225416	0.0183928	0.172798
CD2BP2	CD2BP2	CD2BP2	chr13:20382705-20385253	blue	0.34344	0.0347664	0.236675	-0.244402	-0.520067	0.55178	-0.0525206	0.0345424	0.798679	0.515559	-0.0442905	0.171825	0.314786	0.152533	0.139194	0.000817828	0.000329342	0.754159	0.836883	1.87e-09	0.000924144	0.791754	0.3023	0.0542414
PAGR1	PAGR1	PAGR1	chr13:20504830-20507582	blue	0.121788	0.466373	0.459574	-0.0754899	-0.229134	0.692729	0.00646357	-0.0978299	0.535615	0.325942	-0.0752328	0.0210027	0.216627	0.00369964	0.652386	0.166425	1.44e-06	0.969278	0.559003	0.000529485	0.0458219	0.653496	0.900399	0.191436
TAOK2	TAOK2	TAOK2	chr13:20627163-20644960	blue	0.649737	1.01e-05	-0.124068	-0.49369	-0.65517	0.125001	-0.276078	0.319255	0.73992	0.718611	0.325358	0.355373	0.0766744	0.458007	0.0016337	8.06e-06	0.454608	0.0933876	0.050731	1.11e-07	3.76e-07	0.0462346	0.0285594	0.647284
EIF2AK4	EIF2AK4	EIF2AK4	chr1:149908074-150004579	blue	-0.394727	0.0141875	-0.211067	0.192936	0.454879	-0.375676	0.0480462	-0.328884	-0.602405	-0.488842	-0.202284	-0.261853	-0.137491	0.203362	0.245825	0.0041139	0.0201079	0.774535	0.0437869	6.29e-05	0.00184436	0.223243	0.112263	0.410419
BOLA2B	BOLA2B	BOLA2B	chr13:20775136-20776064	blue	0.499036	0.00142623	-0.00934416	-0.246741	-0.598878	0.40544	-0.0995947	0.122426	0.813632	0.693428	0.222853	0.250921	0.126498	0.955598	0.135331	7.12e-05	0.0115597	0.551899	0.464025	5.31e-10	1.39e-06	0.178673	0.128627	0.44918
CLN3	CLN3	CLN3	chr13:20863086-20875689	blue	0.397223	0.013534	0.167619	-0.528051	-0.560596	0.537491	-0.167507	0.106369	0.815617	0.490565	0.0203498	0.239566	0.412045	0.314466	0.000655905	0.000251586	0.000501706	0.314795	0.525032	4.46e-10	0.00176691	0.90348	0.147436	0.0101553
LOC100064310	LOC100064310	LOC100064310	chr13:20889085-20909480	blue	0.267476	0.104485	0.269978	-0.379762	-0.416724	0.719362	0.0739794	0.199003	0.796688	0.475949	-0.0342056	0.0567713	0.409545	0.101159	0.0186894	0.00925095	3.61e-07	0.658915	0.231002	2.19e-09	0.00252505	0.838452	0.734953	0.0106689
TUFM	TUFM	TUFM	chr13:20966452-20970660	blue	0.619997	3.3e-05	0.0205839	-0.313473	-0.700561	0.190495	-0.232666	0.275545	0.778318	0.822941	0.508834	0.284327	-0.0888334	0.902375	0.0553089	9.74e-07	0.251966	0.159808	0.0940481	8.83e-09	2.29e-10	0.00110556	0.0836181	0.59586
SH2B1	SH2B1	SH2B1	chr13:20981546-20994126	blue	-0.497883	0.00146891	-0.0966869	0.596366	0.715811	-0.285498	0.173984	-0.271078	-0.83171	-0.621306	-0.0764109	-0.0970239	-0.19982	0.563626	7.77e-05	4.38e-07	0.0822976	0.296173	0.0997214	9.92e-11	3.14e-05	0.648418	0.562261	0.229053
SBK1	SBK1	SBK1	chr13:21095849-21143927	blue	-0.327466	0.044758	-0.0719615	0.456744	0.476422	-0.361273	-0.0454086	-0.325493	-0.652636	-0.455805	-0.00651719	0.0143708	-0.237357	0.667676	0.00394475	0.00249666	0.0258464	0.786617	0.0461388	8.98e-06	0.00402912	0.969024	0.931759	0.151319
THBS1	THBS1	THBS1	chr1:150310064-150326658	blue	-0.392922	0.0146765	-0.224374	0.257321	0.563682	-0.216474	0.0885839	-0.082583	-0.686153	-0.484573	-0.0751323	-0.280244	-0.174157	0.17565	0.118846	0.000228548	0.191756	0.596897	0.622074	1.98e-06	0.00204926	0.65393	0.088349	0.295685
IL4R	IL4R	IL4R	chr13:21872425-21909931	blue	0.596059	7.86e-05	0.00765768	-0.534859	-0.687646	0.436431	-0.28254	0.03236	0.887483	0.647099	0.189375	0.471053	0.3213	0.963606	0.000541051	1.85e-06	0.00615652	0.0856641	0.847063	1.14e-13	1.13e-05	0.254815	0.00283608	0.0491874
KDM8	KDM8	KDM8	chr13:21979112-22004403	blue	0.623519	2.89e-05	-0.0884912	-0.540959	-0.714727	0.351028	-0.176768	0.114476	0.927587	0.657079	0.170372	0.428074	0.381832	0.597283	0.000453764	4.64e-07	0.0307042	0.288391	0.493747	5.74e-17	7.43e-06	0.306467	0.00733803	0.018003
LOC111767614	LOC111767614	LOC111767614	chr13:23375621-23725061	blue	-0.648878	1.05e-05	-0.053709	0.50455	0.803461	-0.274629	0.257133	-0.218773	-0.921768	-0.719834	-0.212017	-0.368794	-0.21399	0.748774	0.00123692	1.26e-09	0.0951903	0.119124	0.186965	2.2e-16	3.51e-07	0.201289	0.0227007	0.197029
DCTN5	DCTN5	DCTN5	chr13:24875319-24913026	blue	-0.0240074	0.886236	-0.0955639	-0.352088	-0.197591	0.341778	0.569342	0.267934	0.528312	0.0836612	-0.48539	-0.234829	0.605154	0.568186	0.0301691	0.234397	0.0357122	0.000191151	0.10387	0.000651129	0.617518	0.00200858	0.155853	5.7e-05
UBFD1	UBFD1	UBFD1	chr13:24957922-24973230	blue	0.68636	1.96e-06	-0.0447597	-0.514097	-0.736486	0.130653	-0.164012	0.509975	0.82287	0.813014	0.393138	0.243311	0.0225408	0.789597	0.000961173	1.36e-07	0.4343	0.325141	0.00107271	2.31e-10	5.61e-10	0.0146171	0.141023	0.893145
EARS2	EARS2	EARS2	chr13:24973322-24999515	blue	0.452627	0.00432655	-0.427474	-0.451363	-0.486787	0.116832	-0.10436	0.180431	0.567569	0.509227	0.297322	0.339089	0.138191	0.00742989	0.00445001	0.00194062	0.484841	0.532932	0.278354	0.000202228	0.00109415	0.0698581	0.0372873	0.408015
GGA2	GGA2	GGA2	chr13:25003763-25034445	blue	0.454005	0.00419534	0.00853597	-0.546093	-0.593982	0.471654	0.0107669	0.292218	0.896564	0.442126	-0.133453	0.288544	0.612005	0.959435	0.000390288	8.44e-05	0.00279614	0.948846	0.0750322	2.71e-14	0.00544875	0.424431	0.0789403	4.45e-05
COG7	COG7	COG7	chr13:25049652-25130602	blue	0.655113	8.08e-06	-0.312104	-0.577673	-0.727349	0.0936994	-0.125832	0.452707	0.813052	0.744623	0.357475	0.309927	0.132742	0.0564393	0.000146075	2.31e-07	0.575793	0.451588	0.00431889	5.59e-10	8.32e-08	0.027567	0.0582752	0.426923
THUMPD1	THUMPD1	THUMPD1	chr13:25997021-26004845	blue	0.7917	3.24e-09	-0.185933	-0.640481	-0.783571	0.100952	-0.27128	0.363472	0.865893	0.765058	0.390191	0.472452	0.175301	0.263711	1.48e-05	6.01e-09	0.546465	0.0994594	0.0248914	2.24e-12	2.23e-08	0.0154432	0.00274392	0.292474
SHTN1	SHTN1	SHTN1	chr1:15290396-15386703	blue	0.836735	6e-11	-0.22739	-0.694991	-0.918629	-0.0220841	-0.349339	0.385631	0.930289	0.830766	0.372298	0.473002	0.14134	0.169764	1.29e-06	4.34e-16	0.895298	0.0315728	0.0167988	2.96e-17	1.09e-10	0.0213479	0.00270845	0.397311
DCUN1D3	DCUN1D3	DCUN1D3	chr13:26641288-26679787	blue	0.101596	0.543895	0.221137	-0.245326	-0.191292	0.758936	0.237886	0.0254283	0.631943	0.197883	-0.317956	0.00201783	0.586417	0.182129	0.137659	0.249948	3.35e-08	0.150383	0.879551	2.09e-05	0.233692	0.0517322	0.990407	0.000109276
TMEM159	TMEM159	TMEM159	chr13:26868778-26884755	blue	-0.28695	0.0806837	0.0597403	0.4641	0.480508	-0.413126	-0.118902	-0.146978	-0.767134	-0.23749	0.306047	-0.266047	-0.69403	0.721631	0.00333509	0.00226269	0.00993998	0.477081	0.378553	1.94e-08	0.151083	0.0616644	0.106422	1.35e-06
C13H16orf52	C13H16orf52	C13H16orf52	chr13:27447456-27511686	blue	-0.419461	0.00875447	-0.226189	0.426293	0.546451	-0.33517	0.36116	-0.00359735	-0.600086	-0.565141	-0.245734	-0.15697	0.0298104	0.172091	0.00761362	0.000386166	0.0396829	0.0258965	0.982899	6.82e-05	0.000218327	0.136985	0.346624	0.858987
POLR3E	POLR3E	POLR3E	chr13:27687887-27719450	blue	0.626347	2.59e-05	-0.336566	-0.442644	-0.619295	0.122416	-0.108839	0.375748	0.734215	0.611747	0.368295	0.368159	0.227246	0.0388157	0.00538808	3.39e-05	0.46406	0.515401	0.0200823	1.55e-07	4.49e-05	0.0228992	0.0229537	0.170041
SPRED1	SPRED1	SPRED1	chr1:151369876-151487401	blue	0.731914	1.78e-07	-0.408739	-0.603659	-0.779678	-0.0529899	-0.281714	0.189835	0.803022	0.54273	0.193882	0.642526	0.381617	0.0108389	6.01e-05	8e-09	0.752032	0.0866222	0.253642	1.31e-09	0.000430889	0.243472	1.37e-05	0.0180734
KNOP1	KNOP1	KNOP1	chr13:28620303-28632181	blue	0.415053	0.00956567	0.0247868	-0.427851	-0.570828	0.297247	0.170555	0.309294	0.806939	0.500725	0.0272634	0.176157	0.380338	0.882568	0.00737212	0.000182297	0.0699311	0.305942	0.0588177	9.45e-10	0.00136569	0.870929	0.290088	0.0184962
VPS35L	VPS35L	VPS35L	chr13:28634927-28740143	blue	0.450553	0.00453075	-0.0739159	-0.606157	-0.63548	0.308065	0.0738524	0.399124	0.867747	0.486189	-0.0832917	0.236671	0.51888	0.65919	5.5e-05	1.81e-05	0.0598832	0.659465	0.0130535	1.77e-12	0.00196946	0.619077	0.152539	0.00084471
GDE1	GDE1	GDE1	chr13:28819942-28837153	blue	0.672758	3.71e-06	0.226538	-0.414592	-0.744089	0.254556	-0.404767	0.330197	0.801866	0.861208	0.442779	0.299925	-0.143664	0.171411	0.00965422	8.59e-08	0.123001	0.0117115	0.0429024	1.44e-09	3.99e-12	0.00537237	0.0673289	0.389514
COQ7	COQ7	COQ7	chr13:28988905-29000813	blue	0.618957	3.44e-05	0.0335117	-0.374478	-0.747758	0.182909	-0.161558	0.38372	0.85227	0.769973	0.310912	0.25317	0.0670158	0.841688	0.0205408	6.85e-08	0.271695	0.33253	0.0173957	1.14e-11	1.59e-08	0.0574393	0.125124	0.689331
LOC100053583	LOC100053583	LOC100053583	chr13:30725454-30775667	blue	0.753266	4.84e-08	-0.19833	-0.631956	-0.846086	0.0849083	-0.228789	0.300911	0.93745	0.737158	0.253358	0.482852	0.269827	0.232615	2.09e-05	2.25e-11	0.612266	0.167081	0.0663902	4.46e-18	1.31e-07	0.124834	0.00213739	0.101357
MPV17L	MPV17L	MPV17L	chr13:31371336-31379418	blue	0.367594	0.0231801	0.122914	-0.313255	-0.509094	0.314734	0.0633924	0.0396773	0.72859	0.288706	-0.118214	0.350646	0.552091	0.462232	0.055488	0.001098	0.0542834	0.705353	0.813037	2.15e-07	0.0787647	0.479653	0.0308987	0.000326265
LOC102147378	LOC102147378	LOC102147378	chr13:31503828-31510597	blue	-0.418184	0.00898322	0.21544	0.345589	0.459033	-0.330267	0.0818841	-0.246431	-0.624031	-0.489931	-0.155918	-0.33817	-0.214827	0.19394	0.0335736	0.00374545	0.0428559	0.625035	0.13584	2.84e-05	0.00179506	0.349906	0.0378379	0.195242
CPPED1	CPPED1	CPPED1	chr13:33111762-33212868	blue	0.622439	3.01e-05	0.115259	-0.528201	-0.743247	0.384381	-0.175989	0.378419	0.945199	0.773367	0.223442	0.287636	0.202456	0.490777	0.000653146	9.05e-08	0.0171873	0.290555	0.0191461	4.4e-19	1.26e-08	0.177499	0.0799301	0.222842
GSPT1	GSPT1	GSPT1	chr13:33866247-33899713	blue	0.642203	1.38e-05	0.0212941	-0.645562	-0.77079	0.313782	-0.135939	0.361965	0.951247	0.771248	0.22678	0.2166	0.229544	0.899023	1.21e-05	1.51e-08	0.0550563	0.41577	0.0255428	5.64e-20	1.46e-08	0.170943	0.191492	0.165647
RSL1D1	RSL1D1	RSL1D1	chr13:33907930-33920655	blue	0.533762	0.000558257	-0.0622136	-0.488412	-0.607118	0.360623	0.0183418	0.363963	0.857211	0.610565	0.177936	0.220992	0.364651	0.710593	0.00186415	5.31e-05	0.0261344	0.912966	0.0246825	6.42e-12	4.69e-05	0.285165	0.182423	0.0243918
LITAF	LITAF	LITAF	chr13:34117125-34146030	blue	0.417198	0.00916324	0.302153	-0.320766	-0.560276	0.460059	-0.194335	0.219719	0.719938	0.714195	0.264373	0.0404385	-0.0667142	0.0652214	0.0495866	0.00025409	0.00365899	0.242352	0.18502	3.49e-07	4.77e-07	0.108725	0.809516	0.69066
NUBP1	NUBP1	NUBP1	chr13:34785883-34804541	blue	0.152772	0.359833	0.176768	-0.227813	-0.304891	0.647579	0.27814	0.171804	0.728415	0.309685	-0.219634	0.0233348	0.548026	0.288391	0.16895	0.0627047	1.11e-05	0.0908668	0.30236	2.17e-07	0.0584827	0.185194	0.889404	0.00036852
C1H15orf41	C1H15orf41	C1H15orf41	chr1:152892574-153100774	blue	0.517389	0.000879605	-0.0841266	-0.508981	-0.647002	0.0364595	0.0102203	0.426222	0.732757	0.543392	0.124667	0.194819	0.231389	0.615555	0.00110129	1.14e-05	0.827962	0.95144	0.00762483	1.69e-07	0.000422612	0.455822	0.241158	0.162179
TMEM186	TMEM186	TMEM186	chr13:36327602-36330187	blue	0.385613	0.0168043	-0.0583572	-0.331762	-0.413173	0.343779	-0.0415717	0.208876	0.613415	0.611487	0.288239	0.00492914	0.0436776	0.727827	0.041867	0.00993075	0.0345758	0.80428	0.208202	4.22e-05	4.53e-05	0.0792709	0.976569	0.794573
METTL22	METTL22	METTL22	chr13:36442922-36462323	blue	0.523504	0.000744224	0.0349551	-0.527648	-0.695779	0.367484	-0.0980416	0.281558	0.89959	0.650159	0.105344	0.242781	0.293993	0.834961	0.000663333	1.24e-06	0.0232245	0.558149	0.0868042	1.63e-14	9.96e-06	0.529058	0.141918	0.0732004
NAGPA	NAGPA	NAGPA	chr13:39279196-39287793	blue	0.763648	2.45e-08	-0.137288	-0.648254	-0.899142	0.0926067	-0.308562	0.305174	0.962055	0.769877	0.266597	0.480084	0.239972	0.411116	1.08e-05	1.76e-14	0.580272	0.0594502	0.0624485	6.76e-22	1.6e-08	0.105673	0.00228605	0.146732
GLYR1	GLYR1	GLYR1	chr13:39428891-39463889	blue	-0.142975	0.391816	0.0848064	-0.376226	-0.0126579	0.771885	0.554774	0.285478	0.514061	0.0105539	-0.505204	-0.289643	0.721313	0.612694	0.019912	0.939876	1.39e-08	0.000300809	0.0823199	0.000962088	0.949856	0.00121601	0.0777552	3.24e-07
DPH6	DPH6	DPH6	chr1:154021616-154191061	blue	0.518798	0.000846611	-0.22973	-0.503906	-0.665827	0.220416	0.00901036	0.2854	0.868398	0.542705	-0.00718557	0.335855	0.443192	0.165294	0.00125782	5.07e-06	0.183594	0.957183	0.0824076	1.63e-12	0.000431216	0.965848	0.0392553	0.00532448
C13H16orf71	C13H16orf71	C13H16orf71	chr13:39509766-39522880	blue	0.391057	0.0151965	-0.137638	-0.291528	-0.505939	0.0578423	0.122293	0.144929	0.654769	0.267362	-0.213175	0.346578	0.49494	0.409913	0.0757545	0.00119291	0.730138	0.464514	0.385309	8.2e-06	0.104639	0.198781	0.033036	0.00158292
NUDT16L1	NUDT16L1	NUDT16L1	chr13:39551850-39554724	blue	0.70079	9.62e-07	-0.417731	-0.445955	-0.745551	-0.147838	-0.314495	0.172913	0.723817	0.621421	0.32623	0.59201	0.144361	0.00906553	0.00501342	7.86e-08	0.37574	0.0544767	0.299203	2.82e-07	3.13e-05	0.045619	9.04e-05	0.387194
CDIP1	CDIP1	CDIP1	chr13:39672964-39700460	blue	0.612528	4.36e-05	-0.105765	-0.524679	-0.625703	0.00646821	-0.209161	0.218914	0.678749	0.620392	0.33313	0.394132	0.0954967	0.527403	0.000720434	2.66e-05	0.969256	0.20757	0.186675	2.81e-06	3.26e-05	0.040979	0.014347	0.568459
DNAJA3	DNAJA3	DNAJA3	chr13:39742557-39772738	blue	0.761841	2.77e-08	-0.0798718	-0.551601	-0.842181	0.200944	-0.27957	0.349311	0.944433	0.853537	0.416433	0.421631	0.118431	0.633591	0.000331117	3.42e-11	0.226391	0.0891497	0.0315871	5.61e-19	9.83e-12	0.00930505	0.00837718	0.478842
LOC111767577	LOC111767577	LOC111767577	chr13:39878620-39892656	blue	-0.307301	0.0605525	-0.0620463	0.307813	0.509489	-0.0995929	0.00185932	-0.301423	-0.587279	-0.404674	0.0504839	-0.126251	-0.183373	0.711339	0.0601032	0.00108659	0.551907	0.991161	0.0659059	0.000106147	0.0117327	0.763415	0.45007	0.270461
SRL	SRL	SRL	chr13:39928141-39967772	blue	-0.458671	0.00377635	-0.150213	0.534744	0.581597	-0.444945	0.0110018	-0.400263	-0.812072	-0.665093	-0.184486	-0.0133094	-0.162038	0.368034	0.00054283	0.000128367	0.0051253	0.947731	0.0127726	6.09e-10	5.24e-06	0.267512	0.936788	0.331079
LOC102147662	LOC102147662	LOC102147662	chr13:39972731-39992169	blue	-0.390695	0.0152992	0.037741	0.392259	0.552454	-0.30146	0.0779114	-0.198345	-0.739026	-0.408991	-0.029854	-0.290845	-0.414591	0.822011	0.0148595	0.000322716	0.0658715	0.641973	0.232579	1.17e-07	0.0107856	0.858783	0.0764749	0.00965442
ADCY9	ADCY9	ADCY9	chr13:40012076-40123511	blue	-0.317768	0.0518784	-0.4266	0.088656	0.450909	-0.270422	0.11428	-0.113122	-0.534829	-0.416311	-0.0554882	-0.239595	-0.0444906	0.00756551	0.596597	0.00449513	0.100577	0.494493	0.498904	0.00054152	0.00932791	0.740735	0.147386	0.790834
ZNF597	ZNF597	ZNF597	chr13:40569995-40578531	blue	-0.0476778	0.776219	0.0765185	-0.357839	-0.0180692	0.780497	0.370481	0.233657	0.487239	0.0914404	-0.326932	-0.272631	0.591143	0.647955	0.0273981	0.914254	7.53e-09	0.022041	0.157988	0.00191906	0.585071	0.0451289	0.0977206	9.31e-05
LOC106781561	LOC106781561	LOC106781561	chr13:40733905-40737188	blue	-0.37311	0.0210442	0.161248	0.523787	0.451223	-0.224203	-0.058882	-0.271803	-0.6529	-0.297403	0.156802	-0.232932	-0.534731	0.333472	0.000738424	0.00446386	0.175987	0.725474	0.0987832	8.88e-06	0.0697776	0.347147	0.159318	0.000543031
AQR	AQR	AQR	chr1:154505955-154601727	blue	0.379309	0.0188423	-0.268554	-0.547045	-0.436732	0.36884	0.181015	0.377367	0.729115	0.448063	-0.0125859	0.123371	0.459804	0.103042	0.000379431	0.00611731	0.0226826	0.276776	0.0195102	2.09e-07	0.00478691	0.940218	0.460557	0.00368034
ZNF205	ZNF205	ZNF205	chr13:40882033-40892754	blue	0.784566	5.58e-09	-0.150597	-0.518939	-0.837607	0.0037714	-0.313887	0.280565	0.863708	0.714006	0.312404	0.594572	0.186456	0.366796	0.000843369	5.49e-11	0.982072	0.0549704	0.0879706	2.94e-12	4.82e-07	0.0561901	8.27e-05	0.262346
THOC6	THOC6	THOC6	chr13:40971206-40974152	blue	0.24331	0.141025	0.206028	-0.323124	-0.428844	0.650452	0.163235	0.0943762	0.811544	0.334912	-0.227748	0.188912	0.601064	0.214613	0.0478421	0.00722162	9.84e-06	0.327471	0.573026	6.37e-10	0.0398455	0.169074	0.256	6.59e-05
PAQR4	PAQR4	PAQR4	chr13:41018562-41022963	blue	-0.745943	7.67e-08	-0.0309725	0.629376	0.877488	-0.208583	0.333816	-0.311052	-0.962752	-0.767461	-0.261454	-0.450595	-0.223609	0.853548	2.31e-05	4.85e-13	0.208855	0.0405393	0.0573209	4.87e-22	1.89e-08	0.112831	0.00452653	0.177165
AMDHD2	AMDHD2	AMDHD2	chr13:41498774-41513132	blue	-0.00200192	0.990483	0.324863	-0.147734	-0.185746	0.715212	0.147051	-0.0849808	0.571741	0.0460545	-0.438155	0.11001	0.65197	0.0465866	0.37608	0.264202	4.52e-07	0.378315	0.611961	0.000177038	0.783653	0.00593444	0.510865	9.23e-06
ABCA3	ABCA3	ABCA3	chr13:41704703-41757739	blue	0.707685	6.74e-07	-0.123327	-0.666687	-0.814508	0.197896	-0.259415	0.345257	0.944188	0.727568	0.246221	0.40902	0.296098	0.460718	4.88e-06	4.92e-10	0.233661	0.11577	0.0337554	6.06e-19	2.28e-07	0.136183	0.0107793	0.0710722
MLST8	MLST8	MLST8	chr13:41812443-41816644	blue	0.285697	0.0820752	-0.0932162	-0.35221	-0.505117	0.266888	0.117695	0.243661	0.713724	0.378188	-0.113201	0.0783853	0.416046	0.577772	0.0301078	0.00121878	0.105279	0.481599	0.140434	4.9e-07	0.0192257	0.498603	0.639943	0.00937754
NTHL1	NTHL1	NTHL1	chr13:41966045-41972047	blue	0.501007	0.00135583	-0.094857	-0.29336	-0.549158	0.181389	-0.0205755	0.349041	0.697363	0.6396	0.36356	0.163935	0.0952314	0.571065	0.07385	0.00035629	0.275767	0.902415	0.0317283	1.14e-06	1.54e-05	0.0248538	0.325371	0.569539
ZNF598	ZNF598	ZNF598	chr13:41998337-42010188	blue	0.456132	0.00399964	-0.179095	-0.395014	-0.494695	0.291423	-0.0743566	0.147245	0.700765	0.409481	0.076339	0.413089	0.440179	0.281989	0.0141108	0.00159276	0.0758654	0.657282	0.377679	9.64e-07	0.0106822	0.648727	0.00994733	0.00568238
TBL3	TBL3	TBL3	chr13:42027816-42034253	blue	0.333026	0.0410463	-0.0461478	-0.339652	-0.473799	0.510771	0.154862	0.167625	0.802944	0.48162	0.0321355	0.130681	0.431875	0.783226	0.0369526	0.00265774	0.00105034	0.35322	0.314448	1.32e-09	0.00220249	0.848112	0.434202	0.00677852
FMN1	FMN1	FMN1	chr1:154980423-155364135	blue	0.786763	4.73e-09	-0.19983	-0.680199	-0.866842	0.139614	-0.315999	0.24753	0.960918	0.756301	0.258147	0.522342	0.289431	0.229029	2.63e-06	1.98e-12	0.403158	0.0532702	0.134047	1.14e-21	3.98e-08	0.117624	0.000768413	0.0779826
MRPS34	MRPS34	MRPS34	chr13:42226588-42227933	blue	0.523266	0.000749106	0.148045	-0.325832	-0.693885	0.299575	-0.147374	0.0779523	0.844077	0.67089	0.158613	0.261283	0.159929	0.375063	0.0458995	1.36e-06	0.0676648	0.377257	0.641798	2.79e-11	4.04e-06	0.341535	0.113076	0.337495
JPT2	JPT2	JPT2	chr13:42286479-42304212	blue	0.293355	0.0738547	0.185745	-0.165319	-0.491418	0.321975	0.152444	0.217656	0.687101	0.504442	0.110697	-0.00294938	0.163078	0.264203	0.321247	0.00172962	0.0486855	0.36088	0.189282	1.89e-06	0.00124041	0.508213	0.985979	0.327941
GNPTG	GNPTG	GNPTG	chr13:42587990-42599872	blue	0.573536	0.000167098	0.119854	-0.521339	-0.692681	0.459536	-0.190435	0.208125	0.930821	0.673927	0.141083	0.326527	0.319309	0.473537	0.000789873	1.44e-06	0.00370287	0.252117	0.209879	2.59e-17	3.52e-06	0.398178	0.0454109	0.05069
TSR3	TSR3	TSR3	chr13:42599879-42602510	blue	0.186319	0.262705	0.142615	-0.19968	-0.352248	0.546724	0.112535	0.138624	0.649002	0.448763	-0.0821342	-0.0861335	0.220252	0.393022	0.229387	0.030089	0.000383053	0.50115	0.406534	1.05e-05	0.00471362	0.623974	0.607124	0.183928
UBE2I	UBE2I	UBE2I	chr13:42622886-42638755	blue	-0.0199208	0.905505	0.164085	-0.179369	-0.130294	0.669546	0.409388	-0.0644829	0.557182	0.0385201	-0.391348	-0.0182685	0.699334	0.324922	0.28124	0.435575	4.29e-06	0.0107017	0.700518	0.000279495	0.818397	0.0151144	0.913312	1.04e-06
LMF1	LMF1	LMF1	chr13:42923360-43015663	blue	0.427347	0.00744944	0.046505	-0.384083	-0.637655	0.240384	-0.0408307	0.147946	0.804193	0.584236	0.0994254	0.190707	0.234259	0.781588	0.0172809	1.66e-05	0.146018	0.807703	0.375388	1.19e-09	0.000117574	0.552579	0.251426	0.156887
AVEN	AVEN	AVEN	chr1:155946171-156109632	blue	-0.50712	0.00115655	0.29348	0.594455	0.571919	-0.191535	0.19105	-0.273791	-0.688694	-0.366074	0.0316861	-0.538693	-0.476565	0.0737257	8.31e-05	0.000176032	0.249337	0.250559	0.0962455	1.75e-06	0.0237994	0.850212	0.000484594	0.0024881
FAM173A	FAM173A	FAM173A	chr13:43129301-43131145	blue	0.586305	0.000109691	-0.186983	-0.320471	-0.693016	0.125063	-0.20768	-0.0673824	0.799813	0.500551	0.09239	0.539183	0.377753	0.260976	0.0498088	1.42e-06	0.454382	0.210877	0.687717	1.7e-09	0.00137181	0.581162	0.000477777	0.019376
FBXL16	FBXL16	FBXL16	chr13:43142884-43155315	blue	-0.625011	2.73e-05	0.0727781	0.626721	0.789378	-0.210463	0.12164	-0.249161	-0.941931	-0.652566	-0.0664869	-0.342177	-0.351844	0.664125	2.56e-05	3.88e-09	0.20469	0.466922	0.13142	1.21e-18	9e-06	0.691662	0.0354833	0.0302915
LOC100066977	LOC100066977	LOC100066977	chr13:43166048-43167580	blue	0.730567	1.92e-07	-0.0748338	-0.435857	-0.840267	0.050782	-0.313851	0.0845755	0.877066	0.709956	0.30776	0.507798	0.186282	0.655219	0.00623206	4.17e-11	0.762058	0.0550003	0.613665	5.14e-13	5.98e-07	0.0601493	0.00113615	0.2628
TMEM8A	TMEM8A	TMEM8A	chr13:43443162-43452280	blue	0.473914	0.00265049	-0.0662149	-0.343349	-0.520474	-0.176874	-0.0636709	0.0924272	0.537896	0.339733	0.0387798	0.410208	0.247899	0.692861	0.0348175	0.000808784	0.288097	0.704118	0.58101	0.000495885	0.0369047	0.817194	0.0105306	0.133449
MRPL28	MRPL28	MRPL28	chr13:43453689-43456705	blue	0.492802	0.00167061	-0.0496083	-0.324713	-0.632121	0.332229	-0.106157	0.167429	0.827015	0.654559	0.233957	0.268297	0.204947	0.767404	0.0466941	2.07e-05	0.0415621	0.525864	0.315022	1.56e-10	8.27e-06	0.157439	0.103385	0.217081
SNRNP25	SNRNP25	SNRNP25	chr13:43736337-43739743	blue	0.699857	1.01e-06	-0.0579557	-0.4826	-0.797816	0.18046	-0.151726	0.294377	0.927217	0.766127	0.287828	0.420384	0.188096	0.729629	0.00215057	2e-09	0.278276	0.363171	0.0728087	6.27e-17	2.07e-08	0.0797195	0.00859233	0.258099
POLR3K	POLR3K	POLR3K	chr13:43739695-43743151	blue	0.649963	1e-05	0.180958	-0.368128	-0.77031	0.226383	-0.202972	0.251848	0.872082	0.801777	0.340399	0.303081	0.0193123	0.276929	0.022966	1.56e-08	0.171712	0.22164	0.127174	1.01e-12	1.45e-09	0.0365128	0.0643593	0.90838
NOP10	NOP10	NOP10	chr1:156327558-156328405	blue	0.31414	0.0547645	-0.217009	-0.111428	-0.452063	0.0676121	0.098464	0.0772441	0.557849	0.305905	-0.0237174	0.270618	0.329686	0.190634	0.505399	0.00438127	0.686707	0.556446	0.644836	0.000273829	0.0617914	0.887602	0.100321	0.0432445
TRIM41	TRIM41	TRIM41	chr14:507586-517874	blue	-0.508178	0.00112485	-0.149327	0.659024	0.728993	-0.319594	0.132224	-0.353884	-0.892024	-0.620218	-0.0349657	-0.124008	-0.301248	0.370896	6.83e-06	2.1e-07	0.0504726	0.428746	0.0292803	5.65e-14	3.28e-05	0.834912	0.458226	0.0660707
TRIM7	TRIM7	TRIM7	chr14:530568-540877	blue	-0.250747	0.128901	-0.19582	0.376171	0.364271	-0.489985	-0.0174906	-0.211348	-0.640134	-0.185398	0.323092	-0.250006	-0.59085	0.238699	0.0199315	0.0245518	0.00179263	0.916991	0.202748	1.51e-05	0.265112	0.0478653	0.130072	9.4e-05
MGAT1	MGAT1	MGAT1	chr14:860298-878822	blue	0.5578	0.000274245	-0.290178	-0.52569	-0.652719	0.0716503	-0.173814	0.00778227	0.770488	0.490415	0.0729362	0.394979	0.406881	0.0771827	0.000700517	8.95e-06	0.669031	0.296653	0.963014	1.54e-08	0.00177354	0.663439	0.0141203	0.0112401
RNF130	RNF130	RNF130	chr14:1722631-1828723	blue	0.763756	2.43e-08	0.0925819	-0.497273	-0.875183	0.14501	-0.446149	0.185249	0.912003	0.761009	0.281946	0.536491	0.146465	0.580374	0.00149192	6.65e-13	0.385043	0.00499225	0.265503	1.68e-15	2.92e-08	0.0863527	0.00051635	0.380237
TBC1D9B	TBC1D9B	TBC1D9B	chr14:1837214-1879680	blue	0.585695	0.000111962	-0.110359	-0.556777	-0.686	0.277043	-0.112241	0.282661	0.893796	0.536356	0.0568417	0.456527	0.504189	0.509514	0.000282981	2e-06	0.0922016	0.502277	0.0855247	4.26e-14	0.000518344	0.734636	0.00396412	0.0012486
SQSTM1	SQSTM1	SQSTM1	chr14:1897395-1910349	blue	0.538432	0.000488271	0.30784	-0.333431	-0.577995	0.437361	-0.427018	0.208239	0.669176	0.764784	0.439722	0.244509	-0.18557	0.0600796	0.0407858	0.00014454	0.0060358	0.00750037	0.209625	4.36e-06	2.27e-08	0.00573854	0.139016	0.264662
CANX	CANX	CANX	chr14:2005694-2036988	blue	0.695441	1.26e-06	-0.0647799	-0.543	-0.773937	0.230044	-0.259212	0.162303	0.912215	0.69011	0.21037	0.472302	0.282085	0.699203	0.000427503	1.21e-08	0.164702	0.116064	0.330277	1.61e-15	1.64e-06	0.204895	0.00275367	0.0861915
RUFY1	RUFY1	RUFY1	chr14:2085124-2138904	blue	-0.0439622	0.793264	0.329348	-0.155492	-0.146314	0.650225	0.373581	0.173349	0.55579	0.0881588	-0.488638	-0.161924	0.590994	0.0434722	0.351241	0.380734	9.94e-06	0.0208696	0.297968	0.000291642	0.598666	0.00185372	0.331423	9.36e-05
PHYKPL	PHYKPL	PHYKPL	chr14:3586572-3611850	blue	-0.511718	0.00102423	0.0119714	0.650481	0.594863	-0.368903	0.232289	-0.315779	-0.719627	-0.64798	-0.284812	-0.135134	-0.101484	0.943132	9.83e-06	8.19e-05	0.0226578	0.160506	0.0534455	3.55e-07	1.09e-05	0.0830691	0.418565	0.544342
TMED9	TMED9	TMED9	chr14:3775619-3779163	blue	0.734317	1.54e-07	-0.0171502	-0.551904	-0.829638	0.258001	-0.342508	0.149772	0.952917	0.776703	0.281129	0.48514	0.209728	0.9186	0.000328112	1.21e-10	0.11784	0.0352941	0.369457	3.05e-20	9.91e-09	0.0873064	0.00202096	0.206312
LMAN2	LMAN2	LMAN2	chr14:4030134-4086381	blue	0.497286	0.00149143	-0.0157506	-0.422171	-0.646797	0.421603	-0.124842	0.0638158	0.88567	0.511983	0.0248202	0.416729	0.477284	0.925224	0.00828558	1.15e-05	0.00838205	0.455183	0.703475	1.5e-13	0.00101703	0.882411	0.00924995	0.00244557
PRELID1	PRELID1	PRELID1	chr14:4113789-4117116	blue	0.145706	0.382739	0.229294	-0.116901	-0.367577	0.601058	0.167768	-0.0681897	0.714937	0.290814	-0.218961	0.086022	0.499446	0.166122	0.484581	0.0231869	6.59e-05	0.314029	0.684168	4.59e-07	0.0765074	0.186579	0.607591	0.0014113
TSPAN17	TSPAN17	TSPAN17	chr14:4729311-4740108	blue	0.757678	3.64e-08	-0.0948149	-0.514933	-0.879506	0.0523235	-0.346609	0.207677	0.917034	0.796823	0.32362	0.467205	0.122922	0.571236	0.000939834	3.66e-13	0.755054	0.0330192	0.210885	6.08e-16	2.17e-09	0.0474812	0.00310351	0.462204
EIF4E1B	EIF4E1B	EIF4E1B	chr14:4741212-4744706	blue	0.40682	0.0112535	-0.181077	-0.568833	-0.520948	0.422391	0.0789361	0.389148	0.834222	0.463999	-0.0799349	0.190739	0.530573	0.276607	0.000194272	0.000798375	0.00824847	0.637586	0.0157448	7.73e-11	0.00334286	0.633322	0.251347	0.000611049
CLTB	CLTB	CLTB	chr14:4944840-4962926	blue	0.486412	0.00195869	0.0151179	-0.527066	-0.673205	0.303231	0.0210228	0.298889	0.877929	0.640352	0.0340635	0.0920512	0.266887	0.92822	0.000674202	3.64e-06	0.0642216	0.900304	0.0683268	4.56e-13	1.49e-05	0.839115	0.582556	0.10528
BOD1	BOD1	BOD1	chr14:7178347-7187741	blue	-0.663365	5.65e-06	0.0401571	0.54213	0.782059	-0.213068	0.226164	-0.292517	-0.876085	-0.765624	-0.280477	-0.343052	-0.121763	0.810817	0.000438529	6.72e-09	0.199011	0.172139	0.0747219	5.88e-13	2.15e-08	0.0880743	0.0349849	0.466466
BNIP1	BNIP1	BNIP1	chr14:7597107-7611838	blue	0.156764	0.347266	0.351821	-0.145653	-0.298306	0.393395	0.214328	0.195722	0.583308	0.291277	-0.189478	-0.083113	0.335376	0.0303031	0.382914	0.0688931	0.014547	0.196306	0.23894	0.000121271	0.0760188	0.254552	0.619832	0.0395544
RPL26L1	RPL26L1	RPL26L1	chr14:7734780-7742399	blue	0.436922	0.00609261	0.211393	-0.144095	-0.554019	0.347587	-0.0424622	0.130537	0.720637	0.668017	0.19881	0.192392	0.000151394	0.202651	0.38808	0.000307785	0.0324947	0.800172	0.434711	3.36e-07	4.6e-06	0.231463	0.247184	0.99928
SH3PXD2B	SH3PXD2B	SH3PXD2B	chr14:8184704-8282878	blue	0.689641	1.68e-06	-0.0866187	-0.673984	-0.803016	0.313089	-0.21638	0.288459	0.979575	0.738999	0.168685	0.408681	0.31769	0.605093	3.51e-06	1.31e-09	0.0556245	0.191954	0.0790326	1.12e-26	1.17e-07	0.311354	0.0108512	0.051939
NPM1	NPM1	NPM1	chr14:9078096-9093313	blue	0.569383	0.000190902	0.105013	-0.319453	-0.637926	0.441587	-0.107167	0.328568	0.858183	0.734213	0.300478	0.269395	0.14316	0.530361	0.0505805	1.65e-05	0.00551263	0.521912	0.0440018	5.73e-12	1.55e-07	0.0668012	0.101927	0.3912
PANK3	PANK3	PANK3	chr14:11586764-11611512	blue	0.554874	0.000299895	0.100246	-0.612943	-0.670172	0.445861	-0.114942	0.339832	0.916566	0.646011	0.0998551	0.239701	0.353647	0.549288	4.3e-05	4.17e-06	0.00502379	0.491981	0.0368462	6.7e-16	1.18e-05	0.550855	0.147202	0.0293961
RARS	RARS	RARS	chr14:11657107-11686156	blue	0.652631	8.98e-06	-0.0374139	-0.547541	-0.776628	0.297511	-0.109165	0.353432	0.959307	0.746893	0.21457	0.309719	0.272562	0.823529	0.000373884	9.97e-09	0.0696719	0.514134	0.0295016	2.33e-21	7.23e-08	0.19579	0.0584532	0.0978084
NUDCD2	NUDCD2	NUDCD2	chr14:16072546-16078439	blue	0.665812	5.07e-06	-0.0912563	-0.393757	-0.772235	0.086608	-0.145053	0.329432	0.843324	0.714876	0.259164	0.369802	0.138073	0.58583	0.0144484	1.36e-08	0.605138	0.384899	0.0434161	3.03e-11	4.6e-07	0.116135	0.0223047	0.408419
ZBED8	ZBED8	ZBED8	chr14:18462812-18509005	blue	0.730912	1.88e-07	-0.373045	-0.74283	-0.755905	-0.231849	-0.23229	0.390128	0.712687	0.601431	0.218371	0.372086	0.17396	0.0210686	9.28e-08	4.08e-08	0.161321	0.160505	0.0154614	5.18e-07	6.51e-05	0.187797	0.0214279	0.296239
PWWP2A	PWWP2A	PWWP2A	chr14:18680891-18714626	blue	0.587814	0.000104245	-0.230876	-0.694749	-0.624127	0.179716	-0.0782284	0.360116	0.793936	0.497201	0.0963446	0.36106	0.454312	0.163137	1.3e-06	2.82e-05	0.280296	0.640615	0.0263612	2.72e-09	0.00149467	0.565014	0.0259405	0.00416657
TTC1	TTC1	TTC1	chr14:18722436-18769040	blue	0.761084	2.91e-08	-0.0283688	-0.556007	-0.872094	0.0190747	-0.31353	0.425244	0.862954	0.833499	0.332257	0.344456	-0.0167693	0.865742	0.000289716	1.01e-12	0.909502	0.0552622	0.00778009	3.22e-12	8.31e-11	0.041544	0.0341979	0.920403
LOC111767750	LOC111767750	LOC111767750	chr14:21232259-21235220	blue	0.536402	0.000517674	-0.0161513	-0.365604	-0.524473	0.351869	-0.141383	0.15245	0.740661	0.512312	0.200772	0.502489	0.363261	0.923327	0.0239936	0.00072456	0.0302788	0.397166	0.360858	1.06e-07	0.00100815	0.226797	0.0013049	0.0249819
GEMIN5	GEMIN5	GEMIN5	chr14:22971622-23013030	blue	0.525346	0.00070723	-0.107561	-0.545429	-0.635705	0.409833	0.0384791	0.335596	0.907648	0.632374	0.137952	0.250086	0.40622	0.520374	0.000398022	1.8e-05	0.0106085	0.818587	0.039417	3.87e-15	2.05e-05	0.408834	0.129947	0.0113858
LARP1	LARP1	LARP1	chr14:23073808-23153921	blue	0.503352	0.00127605	-0.100566	-0.637444	-0.595866	0.374014	0.0297853	0.409631	0.862664	0.583847	0.0800954	0.191059	0.421201	0.548007	1.68e-05	7.91e-05	0.0207103	0.859104	0.0106508	3.34e-12	0.000119113	0.632638	0.250536	0.00845096
G3BP1	G3BP1	G3BP1	chr14:25590148-25623916	blue	0.684444	2.15e-06	-0.00977812	-0.523889	-0.794711	0.316272	-0.182056	0.34839	0.971028	0.767125	0.206724	0.371327	0.259456	0.953538	0.000736353	2.56e-09	0.0530531	0.273975	0.0320696	5.66e-24	1.94e-08	0.213034	0.0217161	0.115709
LOC111767478	LOC111767478	LOC111767478	chr14:25985778-26029396	blue	-0.0373621	0.823769	-0.032725	-0.502768	-0.144337	0.651122	0.411739	0.242394	0.602261	0.029173	-0.512982	-0.163671	0.812482	0.845359	0.00129552	0.387274	9.57e-06	0.010217	0.142574	6.32e-05	0.861972	0.00099029	0.326161	5.87e-10
CSF1R	CSF1R	CSF1R	chr14:27206660-27235470	blue	0.698506	1.08e-06	-0.475927	-0.542081	-0.725489	-0.186885	-0.293296	0.1242	0.698774	0.479433	0.217002	0.667552	0.342046	0.00252639	0.000439157	2.56e-07	0.261231	0.0739153	0.457525	1.07e-06	0.00232233	0.190648	4.69e-06	0.0355583
HMGXB3	HMGXB3	HMGXB3	chr14:27236416-27283784	blue	-0.0970574	0.562126	0.0814407	-0.266349	0.0313701	0.768758	0.3608	0.136463	0.420012	0.122781	-0.161377	-0.217723	0.463649	0.626916	0.10601	0.851689	1.73e-08	0.026056	0.41396	0.0086573	0.462719	0.33308	0.189143	0.00336997
TIGD6	TIGD6	TIGD6	chr14:27283863-27285438	blue	0.561031	0.000248223	-0.101067	-0.484747	-0.585052	0.143357	-0.0803136	0.266509	0.692959	0.631306	0.282887	0.300512	0.0934245	0.546008	0.00204052	0.000114407	0.39054	0.631709	0.105793	1.42e-06	2.14e-05	0.0852635	0.0667681	0.576919
SLC26A2	SLC26A2	SLC26A2	chr14:27297584-27315599	blue	0.809898	7.35e-10	-0.324086	-0.708763	-0.8418	0.0424858	-0.337979	0.389085	0.875445	0.788741	0.403965	0.484945	0.143837	0.0471443	6.37e-07	3.56e-11	0.800063	0.0379532	0.0157632	6.42e-13	4.07e-09	0.0118949	0.00203065	0.38894
PCYOX1L	PCYOX1L	PCYOX1L	chr14:27792149-27804180	blue	0.438983	0.00583017	-0.244359	-0.349577	-0.498165	-0.0393107	0.0439921	0.163868	0.60265	0.34609	0.0410208	0.3418	0.388745	0.139265	0.0314492	0.00145835	0.814734	0.793126	0.325573	6.23e-05	0.0333001	0.806824	0.0356994	0.0158627
LARS	LARS	LARS	chr14:30857902-30919729	blue	0.656277	7.69e-06	-0.0551261	-0.443209	-0.686868	0.226875	-0.107121	0.298129	0.837588	0.758773	0.383217	0.361145	0.106141	0.742369	0.00532245	1.92e-06	0.170758	0.52209	0.0690653	5.5e-11	3.39e-08	0.0175558	0.0259031	0.525929
RNF14	RNF14	RNF14	chr14:34362504-34391733	blue	-0.756958	3.82e-08	0.305222	0.561028	0.848423	0.0852203	0.429078	-0.224756	-0.791267	-0.672434	-0.380273	-0.6287	-0.153539	0.0624049	0.000248244	1.74e-11	0.610954	0.00718654	0.174897	3.35e-09	3.77e-06	0.0185178	2.37e-05	0.357398
HDAC3	HDAC3	HDAC3	chr14:34687609-34701506	blue	0.297441	0.0697408	-0.0316893	-0.404853	-0.470532	0.391455	0.279358	0.263941	0.789866	0.414921	-0.182972	0.0190708	0.516646	0.850196	0.0116921	0.00287102	0.0150841	0.0894026	0.109326	3.73e-09	0.00959101	0.271529	0.909521	0.00089744
LOC100072198	LOC100072198	LOC100072198	chr14:34807743-34887079	blue	0.628686	2.37e-05	-0.218627	-0.570295	-0.734441	-0.00790937	-0.2179	0.216157	0.765787	0.544185	0.107052	0.48782	0.316191	0.187267	0.00018543	1.53e-07	0.962411	0.188775	0.192424	2.12e-08	0.000412878	0.522362	0.00189168	0.0531175
LOC111767780	LOC111767780	LOC111767780	chr14:34902091-34906303	blue	0.486134	0.00197213	-0.0241931	-0.365767	-0.600656	0.171607	-0.0940863	0.351476	0.711913	0.478798	0.0834722	0.335516	0.283858	0.885362	0.0239263	6.69e-05	0.302922	0.574211	0.0304771	5.39e-07	0.00235815	0.618316	0.0394665	0.0841511
LOC100061508	LOC100061508	LOC100061508	chr14:34934815-34939607	blue	0.531882	0.000588858	-0.369206	-0.487816	-0.56183	-0.0783108	-0.141123	0.143716	0.610314	0.246962	-0.0654683	0.555578	0.551575	0.022538	0.00189187	0.000242132	0.640262	0.398045	0.38934	4.73e-05	0.13497	0.696158	0.000293534	0.000331376
LOC100072343	LOC100072343	LOC100072343	chr14:35175861-35342306	blue	0.493875	0.00162608	-0.225876	-0.535665	-0.572764	-0.190981	-0.164095	0.179203	0.534582	0.194691	-0.0551406	0.462531	0.461171	0.172701	0.000528717	0.000171311	0.250734	0.324894	0.281693	0.000545357	0.241471	0.742303	0.00345778	0.00356724
ZMAT2	ZMAT2	ZMAT2	chr14:35451996-35459044	blue	0.202214	0.223408	0.00696966	-0.272619	-0.340646	0.582416	0.266843	0.180225	0.722375	0.365964	-0.20755	-0.055448	0.479245	0.966874	0.0977357	0.0363683	0.000124926	0.10534	0.278912	3.05e-07	0.023845	0.211171	0.740916	0.00233289
HARS	HARS	HARS	chr14:35466366-35477007	blue	0.614585	4.04e-05	-0.1865	-0.628453	-0.742583	0.207963	-0.0157398	0.413247	0.928154	0.69344	0.145446	0.208517	0.332232	0.262233	2.39e-05	9.42e-08	0.210244	0.925275	0.00991614	5e-17	1.39e-06	0.383599	0.209004	0.0415602
LOC111767784	LOC111767784	LOC111767784	chr14:35486679-35499211	blue	-0.756458	3.94e-08	0.0285604	0.647041	0.882932	-0.159195	0.322208	-0.308017	-0.949373	-0.810498	-0.31067	-0.408373	-0.153045	0.864844	1.13e-05	2.24e-13	0.339744	0.0485133	0.0599247	1.09e-19	6.98e-10	0.0576435	0.0109171	0.358966
LOC111767786	LOC111767786	LOC111767786	chr14:35514362-35515723	blue	0.824585	1.97e-10	-0.270782	-0.696476	-0.876606	-0.124567	-0.486305	0.171217	0.804112	0.738822	0.367444	0.545748	0.0855498	0.100107	1.2e-06	5.48e-13	0.456187	0.00196383	0.304041	1.2e-09	1.18e-07	0.0232407	0.000394292	0.609571
LOC111767790	LOC111767790	LOC111767790	chr14:35547717-35549766	blue	-0.373808	0.0207861	0.0717677	0.505693	0.503504	-0.377741	0.0219067	-0.315898	-0.6877	-0.43328	-0.00765518	-0.202749	-0.352989	0.66852	0.00120061	0.00127102	0.0193802	0.896134	0.0533508	1.84e-06	0.00658128	0.963618	0.222159	0.0297205
LOC111767791	LOC111767791	LOC111767791	chr14:35562722-35564295	blue	0.824296	2.02e-10	-0.271518	-0.69606	-0.876895	-0.126465	-0.486136	0.170407	0.803718	0.738647	0.366799	0.545785	0.0850315	0.0991518	1.22e-06	5.26e-13	0.449297	0.00197205	0.306368	1.24e-09	1.19e-07	0.0235025	0.000393855	0.611748
SLC35A4	SLC35A4	SLC35A4	chr14:35594825-35596795	blue	0.661104	6.24e-06	-0.13191	-0.663803	-0.804116	0.138879	-0.158672	0.3414	0.922191	0.714637	0.195768	0.321352	0.271036	0.429853	5.54e-06	1.2e-09	0.405662	0.341355	0.0359303	2e-16	4.66e-07	0.238827	0.049148	0.0997772
LOC111767793	LOC111767793	LOC111767793	chr14:35597158-35599377	blue	-0.492831	0.00166939	0.282405	0.428585	0.537962	-0.124741	0.312828	-0.139143	-0.578986	-0.492274	-0.204939	-0.313492	-0.115162	0.0858206	0.00726061	0.000494947	0.455553	0.0558391	0.404761	0.000139919	0.0016929	0.2171	0.0552933	0.491145
SRA1	SRA1	SRA1	chr14:35605568-35612792	blue	0.256526	0.12003	0.149484	-0.253102	-0.487897	0.445384	0.0861608	0.0464658	0.747382	0.37786	-0.214264	0.175874	0.439284	0.370387	0.125228	0.00188811	0.00507639	0.60701	0.781768	7.01e-08	0.0193388	0.196442	0.290875	0.00579271
PFDN1	PFDN1	PFDN1	chr14:35807383-35878784	blue	0.451904	0.00439678	-0.0100715	-0.410859	-0.612749	0.209344	0.0859443	0.45855	0.775374	0.657063	0.127051	-0.0032742	0.114582	0.952146	0.0103963	4.33e-05	0.207163	0.607917	0.00378676	1.09e-08	7.43e-06	0.447184	0.984435	0.493344
PURA	PURA	PURA	chr14:35987238-36004156	blue	0.721109	3.27e-07	0.00076773	-0.648453	-0.762501	0.109098	-0.317781	0.229317	0.815595	0.78364	0.366074	0.294108	0.0532942	0.99635	1.07e-05	2.65e-08	0.514394	0.0518687	0.166077	4.47e-10	5.98e-09	0.0237993	0.0730829	0.750653
PAIP2	PAIP2	PAIP2	chr14:36600518-36620780	blue	-0.632719	2.02e-05	0.21996	0.750377	0.76232	-0.0237307	0.233173	-0.283981	-0.809665	-0.630698	-0.21152	-0.348681	-0.258934	0.184526	5.81e-08	2.68e-08	0.887539	0.158874	0.0840106	7.49e-10	2.19e-05	0.202373	0.0319165	0.11647
ETF1	ETF1	ETF1	chr14:37282764-37312684	blue	0.536185	0.000520895	0.13156	-0.53215	-0.669868	0.490982	-0.11624	0.333842	0.910759	0.702747	0.127377	0.160927	0.248104	0.431088	0.000584402	4.23e-06	0.0017486	0.487069	0.0405229	2.14e-15	8.71e-07	0.446008	0.33445	0.133118
EGR1	EGR1	EGR1	chr14:37339324-37343158	blue	-0.681289	2.5e-06	0.233176	0.571724	0.755326	-0.0386659	0.245288	-0.235173	-0.814687	-0.575416	-0.15713	-0.453295	-0.345835	0.15887	0.000177137	4.24e-08	0.817722	0.137722	0.15523	4.84e-10	0.000157228	0.346127	0.00426248	0.0334392
FAM53C	FAM53C	FAM53C	chr14:37423491-37433675	blue	0.670176	4.17e-06	-0.00539622	-0.524838	-0.72176	0.375058	-0.201777	0.357495	0.911984	0.759648	0.30002	0.328454	0.206912	0.97435	0.000717261	3.16e-07	0.0203302	0.224431	0.0275577	1.69e-15	3.2e-08	0.0672374	0.0440793	0.212608
TGFBI	TGFBI	TGFBI	chr14:39326923-39364253	blue	0.470958	0.00284244	-0.491537	-0.522239	-0.538106	-0.155947	-0.0763838	0.152511	0.556036	0.252728	0.00309968	0.448987	0.446359	0.00172449	0.000770593	0.000492893	0.349815	0.648534	0.360666	0.000289458	0.125807	0.985264	0.00469044	0.00496931
CXCL14	CXCL14	CXCL14	chr14:39692008-39699712	blue	0.0628516	0.707756	0.289795	-0.100358	-0.240635	0.633713	0.205208	0.109895	0.577148	0.404353	-0.0824168	-0.168677	0.173968	0.0775917	0.548839	0.145586	1.95e-05	0.216484	0.511306	0.000148603	0.011806	0.622777	0.311378	0.296219
PCBD2	PCBD2	PCBD2	chr14:40276009-40322736	blue	0.414911	0.00959296	0.120156	-0.105146	-0.517064	0.300568	-0.0895917	0.0673537	0.645889	0.487326	0.201196	0.271532	0.138877	0.472414	0.529835	0.000887378	0.0667153	0.592713	0.687844	1.19e-05	0.00191498	0.225797	0.099134	0.40567
SEC24A	SEC24A	SEC24A	chr14:40453807-40519534	blue	0.714679	4.65e-07	-0.0234763	-0.534729	-0.71245	0.285419	-0.359859	0.381694	0.811831	0.827186	0.443819	0.417042	-0.00718004	0.888737	0.000543063	5.24e-07	0.0823867	0.0264766	0.0180482	6.22e-10	1.54e-10	0.00525242	0.00919204	0.965875
SAR1B	SAR1B	SAR1B	chr14:40527519-40555065	blue	0.513801	0.000968811	-0.253806	-0.66193	-0.587543	-0.05539	-0.0558554	0.566099	0.622687	0.52731	0.0861776	0.0114528	0.159597	0.124146	6.02e-06	0.000105207	0.741177	0.739079	0.00021184	2.98e-05	0.00066963	0.606939	0.945592	0.338511
HSPA4	HSPA4	HSPA4	chr14:41853671-41894837	blue	0.65131	9.49e-06	-0.0727693	-0.642904	-0.700386	0.164597	-0.165575	0.413561	0.803831	0.81088	0.367894	0.102852	0.0120871	0.664164	1.35e-05	9.82e-07	0.323395	0.320489	0.0098545	1.23e-09	6.75e-10	0.0230597	0.538902	0.942583
RAD50	RAD50	RAD50	chr14:42249150-42316876	blue	0.543349	0.000423144	-0.0790851	-0.500384	-0.546376	0.262752	0.061304	0.494717	0.753816	0.596531	0.178373	0.277224	0.256277	0.63695	0.00137774	0.00038703	0.110991	0.714646	0.0015919	4.67e-08	7.73e-05	0.283965	0.0919799	0.120402
PDLIM4	PDLIM4	PDLIM4	chr14:42571696-42586589	blue	0.489474	0.00181563	0.115492	-0.165778	-0.54909	0.311819	-0.18231	0.16091	0.665251	0.691228	0.338461	0.293701	-0.091651	0.489895	0.319886	0.00035702	0.0566772	0.273295	0.334501	5.2e-06	1.55e-06	0.0376628	0.0734989	0.584203
LYRM7	LYRM7	LYRM7	chr14:43506251-43535120	blue	0.700791	9.62e-07	0.0757309	-0.367525	-0.80019	0.0580853	-0.309242	0.277334	0.794342	0.835761	0.452657	0.327548	-0.119425	0.651347	0.0232082	1.65e-09	0.729047	0.0588624	0.0918457	2.64e-09	6.62e-11	0.00432364	0.0447016	0.475131
HINT1	HINT1	HINT1	chr14:43539140-43543674	blue	0.813546	5.35e-10	-0.0403023	-0.474305	-0.883097	0.0708755	-0.381368	0.30014	0.90281	0.848522	0.437776	0.476023	0.0380345	0.810146	0.00262598	2.19e-13	0.672409	0.0181551	0.0671225	9.31e-15	1.73e-11	0.00598259	0.00252055	0.820649
ISOC1	ISOC1	ISOC1	chr14:45066357-45084406	blue	0.729027	2.1e-07	-0.313554	-0.550055	-0.782337	-0.257103	-0.290499	0.126133	0.727229	0.519732	0.176089	0.583394	0.284387	0.0552428	0.000346855	6.58e-09	0.119168	0.0768417	0.450499	2.32e-07	0.000825336	0.290275	0.000120927	0.0835501
PRRC1	PRRC1	PRRC1	chr14:46406614-46452264	blue	0.558798	0.000265953	0.0127805	-0.461208	-0.575929	0.403712	-0.0994446	0.22386	0.819384	0.578744	0.196872	0.431681	0.357377	0.939295	0.00356423	0.000154628	0.0119533	0.552502	0.176667	3.18e-10	0.000141034	0.236137	0.00680615	0.0276127
C14H5orf63	C14H5orf63	C14H5orf63	chr14:46797489-46817405	blue	0.57366	0.000166428	0.178948	-0.226522	-0.608039	0.0875686	-0.161607	0.126968	0.664475	0.651937	0.268362	0.336753	-0.0251222	0.282388	0.171444	5.14e-05	0.601125	0.332381	0.447481	5.38e-06	9.25e-06	0.103297	0.0387006	0.88099
LOC100630595	LOC100630595	LOC100630595	chr14:47231734-47232473	blue	0.527176	0.000672134	0.19527	-0.570958	-0.680444	0.468109	-0.167141	0.207996	0.917019	0.611553	0.0591301	0.272422	0.36686	0.240049	0.000181537	2.6e-06	0.00303874	0.315868	0.210168	6.1e-16	4.52e-05	0.724362	0.0979873	0.0234775
ZNF608	ZNF608	ZNF608	chr14:48572862-48673593	blue	0.435883	0.00622872	-0.25634	-0.627003	-0.480873	0.0288045	-0.056379	0.483848	0.553497	0.242888	-0.0619215	0.320829	0.462197	0.120307	2.53e-05	0.0022428	0.863699	0.736719	0.00208598	0.000312691	0.141738	0.711894	0.0495396	0.00348433
SNX24	SNX24	SNX24	chr14:50067716-50208543	blue	0.740549	1.07e-07	-0.191515	-0.706395	-0.834079	0.0962955	-0.307467	0.183442	0.913644	0.680473	0.1556	0.486712	0.32966	0.249386	7.21e-07	7.84e-11	0.565213	0.0604064	0.270276	1.21e-15	2.6e-06	0.350902	0.00194422	0.043262
SNX2	SNX2	SNX2	chr14:50225595-50277915	blue	0.396054	0.0138368	0.1949	-0.538319	-0.588028	0.444578	0.0135126	0.322013	0.837636	0.472908	-0.140077	0.0660643	0.444901	0.240958	0.000489871	0.000103495	0.00516645	0.935825	0.0486576	5.48e-11	0.0027145	0.401583	0.693526	0.00513019
LOC100063954	LOC100063954	LOC100063954	chr14:50270038-50271699	blue	0.67548	3.28e-06	0.0677326	-0.452859	-0.790643	0.0955008	-0.233806	0.329895	0.813208	0.778402	0.313574	0.286472	-0.0169226	0.686177	0.00430424	3.52e-09	0.568442	0.157714	0.0431048	5.51e-10	8.77e-09	0.0552259	0.0812124	0.919677
TMED7	TMED7	TMED7	chr14:56336719-56344732	blue	0.808284	8.43e-10	-0.0329903	-0.583884	-0.866185	0.180548	-0.403715	0.285461	0.925162	0.848784	0.403667	0.479331	0.0766433	0.84412	0.000118966	2.16e-12	0.278037	0.0119525	0.0823389	1.02e-16	1.68e-11	0.0119637	0.00232802	0.647418
TICAM2	TICAM2	TICAM2	chr14:56355985-56374754	blue	0.496779	0.00151078	0.101539	-0.520167	-0.564454	0.399169	-0.0790555	0.479743	0.792998	0.502903	0.0471031	0.235071	0.402524	0.544124	0.000815605	0.000223086	0.0130424	0.637076	0.00230497	2.93e-09	0.001291	0.778849	0.155414	0.0122302
YTHDC2	YTHDC2	YTHDC2	chr14:57892589-57968289	blue	0.51699	0.000889132	-0.379255	-0.672949	-0.560824	0.061489	0.0899966	0.507157	0.703883	0.441064	-0.0150129	0.200513	0.434719	0.0188606	3.68e-06	0.000249817	0.713821	0.591035	0.00115543	8.21e-07	0.00557523	0.928717	0.22741	0.00638427
REEP5	REEP5	REEP5	chr14:58479320-58516069	blue	-0.716921	4.12e-07	-0.030535	0.575403	0.855742	-0.272616	0.33906	-0.221767	-0.966494	-0.787045	-0.262324	-0.411538	-0.195347	0.855595	0.000157295	7.62e-12	0.0977391	0.0373041	0.180855	7.47e-23	4.63e-09	0.111596	0.0102578	0.239859
SRP19	SRP19	SRP19	chr14:58522194-58527223	blue	-0.716249	4.27e-07	0.154563	0.739992	0.778641	-0.151635	0.327405	-0.359502	-0.862585	-0.691743	-0.288156	-0.418643	-0.249904	0.354162	1.1e-07	8.62e-09	0.363464	0.0448001	0.0266375	3.37e-12	1.51e-06	0.0793621	0.0089004	0.130235
WDR36	WDR36	WDR36	chr14:60109644-60148346	blue	0.513493	0.000976842	-0.115846	-0.485684	-0.595434	0.262208	0.0610099	0.480095	0.781506	0.714184	0.267914	0.094295	0.115183	0.488559	0.00199409	8.03e-05	0.111761	0.715958	0.00228545	7e-09	4.78e-07	0.103896	0.573358	0.491067
PJA2	PJA2	PJA2	chr14:61828469-61905330	blue	0.569862	0.000188012	-0.197075	-0.576675	-0.569805	0.318537	-0.197069	0.202911	0.739038	0.512915	0.152332	0.334567	0.351721	0.235645	0.000150917	0.000188355	0.0512827	0.235659	0.221782	1.17e-07	0.000992045	0.361237	0.0400627	0.0303534
FER	FER	FER	chr14:61998087-62440170	blue	0.654036	8.46e-06	-0.00720445	-0.536667	-0.67894	0.0592349	-0.164228	0.486328	0.753432	0.665562	0.198919	0.27438	0.124589	0.965759	0.000513736	2.79e-06	0.723893	0.324497	0.00196271	4.79e-08	5.13e-06	0.231204	0.0955029	0.456105
LOC100049796	LOC100049796	LOC100049796	chr14:62746186-62747852	blue	0.368526	0.022807	0.288787	-0.0485976	-0.352106	0.527153	-0.263509	0.060506	0.506617	0.508987	0.315	0.384461	-0.0602235	0.0786764	0.772016	0.0301602	0.000672557	0.109929	0.718207	0.00117193	0.00110111	0.0540691	0.0171621	0.71947
NUDT12	NUDT12	NUDT12	chr14:66709835-66724848	blue	0.777158	9.6e-09	-0.137815	-0.635346	-0.867489	-0.00607836	-0.364014	0.223586	0.867158	0.786975	0.38199	0.450289	0.0943648	0.409306	1.82e-05	1.83e-12	0.971108	0.0246606	0.177212	1.91e-12	4.66e-09	0.0179517	0.00455733	0.573073
PAM	PAM	PAM	chr14:67161099-67435128	blue	0.842496	3.31e-11	-0.361649	-0.513569	-0.86588	-0.251959	-0.410317	0.211008	0.765624	0.692006	0.366849	0.73708	0.117989	0.0256811	0.000974871	2.24e-12	0.127001	0.0105079	0.203492	2.15e-08	1.49e-06	0.0234819	1.31e-07	0.480494
RGMB	RGMB	RGMB	chr14:70622970-70650828	blue	0.777225	9.55e-09	-0.184574	-0.753167	-0.865548	0.082509	-0.314511	0.300704	0.940398	0.733479	0.234725	0.446857	0.294859	0.267281	4.87e-08	2.34e-12	0.622387	0.054464	0.0665856	1.92e-18	1.62e-07	0.156041	0.00491546	0.0723191
RIOK2	RIOK2	RIOK2	chr14:71702088-71721072	blue	0.674124	3.49e-06	0.0576263	-0.473719	-0.75506	0.317036	-0.171229	0.357329	0.93014	0.778179	0.251413	0.37447	0.189952	0.731109	0.00266279	4.31e-08	0.0524505	0.304004	0.0276352	3.07e-17	8.92e-09	0.127854	0.0205436	0.253343
ERAP1	ERAP1	ERAP1	chr14:72021236-72056305	blue	-0.412849	0.00999481	-0.126267	0.0703996	0.402499	-0.291036	0.290672	0.195514	-0.507038	-0.441195	-0.226768	-0.420737	-0.0284693	0.450015	0.674487	0.0122361	0.0762726	0.0766581	0.23945	0.00115905	0.00555951	0.170965	0.00853094	0.865271
CAST	CAST	CAST	chr14:72056554-72174558	blue	-0.512093	0.00101404	0.161295	0.667651	0.652504	-0.165864	0.120337	-0.181552	-0.77085	-0.536951	-0.0833209	-0.164202	-0.296065	0.333329	4.67e-06	9.03e-06	0.319633	0.471741	0.275329	1.5e-08	0.000509558	0.618954	0.324572	0.071105
LOC100073226	LOC100073226	LOC100073226	chr14:72305942-72306715	blue	0.411192	0.0103281	0.102188	-0.34354	-0.55958	0.307025	-0.0545406	0.0426081	0.757753	0.407483	-0.0979695	0.226956	0.419312	0.541539	0.0347098	0.000259616	0.0607959	0.745013	0.799499	3.62e-08	0.0111088	0.558439	0.170601	0.00878085
ELL2	ELL2	ELL2	chr14:72788760-72862792	blue	0.631058	2.16e-05	0.0771702	-0.466849	-0.675494	0.41588	-0.218214	0.197522	0.870667	0.71612	0.214788	0.439635	0.192399	0.645153	0.00312934	3.27e-06	0.00940883	0.188122	0.234564	1.21e-12	4.3e-07	0.195324	0.00574927	0.247166
RHOBTB3	RHOBTB3	RHOBTB3	chr14:72946640-72998789	blue	0.413335	0.0098989	-0.394696	-0.397936	-0.435648	-0.127938	-0.0342122	0.0661086	0.487249	0.0977209	-0.138681	0.524694	0.595974	0.0141957	0.013352	0.00625988	0.44399	0.838422	0.693331	0.0019186	0.559443	0.40634	0.00072014	7.88e-05
TTC37	TTC37	TTC37	chr14:73157804-73234720	blue	0.788429	4.17e-09	-0.301305	-0.635991	-0.851074	-0.0243314	-0.253933	0.452912	0.864233	0.827772	0.425643	0.451523	0.063193	0.0660178	1.78e-05	1.3e-11	0.884711	0.123951	0.00429913	2.75e-12	1.45e-10	0.00771643	0.00443421	0.706239
SLF1	SLF1	SLF1	chr14:73893334-73951691	blue	0.587756	0.000104452	-0.0260382	-0.620372	-0.730721	0.165344	-0.0239745	0.413718	0.869703	0.720576	0.166577	0.198303	0.181181	0.876684	3.26e-05	1.9e-07	0.321173	0.886391	0.00982376	1.38e-12	3.37e-07	0.317526	0.23268	0.276326
LYSMD3	LYSMD3	LYSMD3	chr14:77351024-77361837	blue	0.305633	0.0620357	0.0483018	-0.356617	-0.295468	0.554829	-0.0884151	0.094754	0.551917	0.346701	0.0484091	0.173395	0.319183	0.773367	0.0279689	0.0717038	0.00030031	0.597599	0.571484	0.000327985	0.0329697	0.772876	0.297835	0.0507862
MEF2C	MEF2C	MEF2C	chr14:78653937-78818452	blue	0.674335	3.45e-06	-0.457081	-0.561711	-0.733747	-0.205863	-0.172864	0.365286	0.71612	0.519593	0.126263	0.479466	0.317788	0.00391487	0.000243033	1.6e-07	0.214988	0.299342	0.0241258	4.3e-07	0.000828479	0.45003	0.00232045	0.051863
CCNH	CCNH	CCNH	chr14:79801889-79821967	blue	0.604195	5.9e-05	0.214582	-0.430331	-0.728227	0.229672	-0.255845	0.291232	0.798078	0.807724	0.293317	0.195303	-0.0941405	0.195764	0.00700118	2.19e-07	0.165405	0.12105	0.0760656	1.96e-09	8.84e-10	0.0738943	0.239967	0.573989
TMEM167A	TMEM167A	TMEM167A	chr14:83735889-83759175	blue	0.581209	0.000130028	0.133392	-0.469083	-0.729328	0.263027	-0.167024	0.291523	0.848986	0.694872	0.150422	0.238888	0.150715	0.424644	0.00297038	2.06e-07	0.110605	0.316212	0.0757597	1.64e-11	1.3e-06	0.367358	0.148621	0.366416
ZCCHC9	ZCCHC9	ZCCHC9	chr14:85131480-85140128	blue	0.677181	3.03e-06	0.226471	-0.328371	-0.719941	0.22614	-0.324165	0.308587	0.772076	0.856667	0.44996	0.326976	-0.164539	0.171543	0.0441361	3.49e-07	0.172186	0.0470876	0.0594287	1.38e-08	6.84e-12	0.00459064	0.0450982	0.323567
MSH3	MSH3	MSH3	chr14:85447175-85602857	blue	0.506991	0.00116047	-0.0671541	-0.515619	-0.555833	0.311135	-0.0261604	0.336871	0.780581	0.50406	0.00570458	0.295488	0.424074	0.688722	0.000922667	0.00029126	0.0572507	0.87611	0.0386284	7.49e-09	0.00125282	0.972884	0.0716837	0.00796934
ANKRD34B	ANKRD34B	ANKRD34B	chr14:85673894-85686423	blue	0.848316	1.77e-11	-0.0432456	-0.573034	-0.87779	0.16402	-0.492813	0.246149	0.910744	0.879566	0.499991	0.591574	0.0310472	0.796562	0.000169824	4.65e-13	0.325118	0.00167013	0.136302	2.15e-15	3.63e-13	0.00139171	9.17e-05	0.853198
SERINC5	SERINC5	SERINC5	chr14:85876322-85960898	blue	0.519121	0.000839193	-0.225379	-0.473574	-0.47275	0.0997232	-0.157846	0.250682	0.574115	0.405711	0.148582	0.429426	0.283429	0.173673	0.00267194	0.00272467	0.551384	0.343906	0.129003	0.000163999	0.0114991	0.373315	0.00713473	0.0846417
ARSB	ARSB	ARSB	chr14:87023424-87190621	blue	0.272006	0.0985218	0.35816	-0.299698	-0.414207	0.66319	-0.0187167	0.27521	0.710243	0.557106	0.0650684	-0.0455779	0.153865	0.0272501	0.0675466	0.00972844	5.69e-06	0.911194	0.0944644	5.89e-07	0.000280143	0.697926	0.78584	0.356367
LHFPL2	LHFPL2	LHFPL2	chr14:87284484-87442246	blue	0.790266	3.62e-09	-0.0722092	-0.633346	-0.880809	0.198848	-0.347767	0.251882	0.979126	0.802622	0.300675	0.52084	0.219646	0.666599	1.97e-05	3.04e-13	0.231373	0.0323992	0.127121	1.66e-26	1.35e-09	0.0666135	0.000800729	0.185168
SCAMP1	SCAMP1	SCAMP1	chr14:87458011-87539810	blue	0.54187	0.000441873	0.0742977	-0.572819	-0.690036	0.462598	-0.109192	0.266612	0.948626	0.616777	0.028907	0.280262	0.420264	0.657537	0.000171006	1.64e-06	0.00345241	0.51403	0.105653	1.42e-19	3.73e-05	0.863219	0.0883284	0.00861321
LOC111767913	LOC111767913	LOC111767913	chr14:88240548-88249475	blue	-0.356746	0.0279081	-0.0250906	0.374739	0.448772	-0.358845	0.0963877	-0.0984024	-0.639463	-0.452527	-0.039081	-0.133256	-0.24661	0.881139	0.0204457	0.0047127	0.026936	0.564839	0.556694	1.55e-05	0.00433624	0.815798	0.42512	0.135545
HMGCR	HMGCR	HMGCR	chr14:89846605-89867388	blue	0.375177	0.0202872	0.287924	-0.589851	-0.519184	0.516681	-0.145792	0.183812	0.75126	0.546198	0.10887	-0.00117951	0.241536	0.0796149	9.73e-05	0.00083775	0.000896592	0.382456	0.269295	5.5e-08	0.000389069	0.515278	0.994392	0.144037
NSA2	NSA2	NSA2	chr14:90257244-90264477	blue	-0.631569	2.12e-05	0.0683062	0.442468	0.751194	-0.2851	0.269688	-0.244214	-0.871824	-0.696373	-0.221685	-0.371941	-0.206214	0.683657	0.00540863	5.52e-08	0.0827451	0.10154	0.139508	1.04e-12	1.2e-06	0.181021	0.0214828	0.21419
HEXB	HEXB	HEXB	chr14:90327386-90360564	blue	0.788969	4e-09	-0.0488937	-0.653055	-0.900012	0.11429	-0.355345	0.317898	0.964705	0.792658	0.293801	0.467426	0.203987	0.770664	8.82e-06	1.52e-14	0.494454	0.0285731	0.0517775	1.88e-22	3.01e-09	0.0733967	0.00308755	0.219288
UTP15	UTP15	UTP15	chr14:91407018-91425868	blue	0.670229	4.16e-06	0.0337288	-0.590463	-0.760324	0.340257	-0.206475	0.285009	0.935577	0.804582	0.298611	0.266294	0.172816	0.840675	9.53e-05	3.06e-08	0.036596	0.213598	0.0828473	7.47e-18	1.15e-09	0.0685956	0.106085	0.299478
TMEM171	TMEM171	TMEM171	chr14:91776889-91786356	blue	0.467153	0.00310723	0.285141	-0.232062	-0.55568	0.49524	-0.185638	0.227835	0.75848	0.611654	0.193157	0.308708	0.141695	0.0826981	0.160926	0.000292619	0.00157098	0.264485	0.168907	3.45e-08	4.5e-05	0.245273	0.0593243	0.396115
TNPO1	TNPO1	TNPO1	chr14:91956401-92046977	blue	0.751943	5.27e-08	-0.330802	-0.747719	-0.773532	0.0453661	-0.252526	0.52593	0.825861	0.757421	0.31233	0.377239	0.154373	0.0425001	6.87e-08	1.24e-08	0.786812	0.12612	0.000695853	1.74e-10	3.7e-08	0.0562512	0.0195551	0.354762
MRPS27	MRPS27	MRPS27	chr14:92454525-92542924	blue	0.0722548	0.6664	-0.121549	-0.12014	-0.244887	0.439847	0.420809	0.0307977	0.586401	0.193835	-0.227982	0.0371994	0.547016	0.467257	0.472472	0.138386	0.00572314	0.00851841	0.854366	0.000109337	0.243589	0.168624	0.824525	0.000379752
LOC100065744	LOC100065744	LOC100065744	chr14:93122790-93151527	blue	0.63053	2.21e-05	0.0607437	-0.417256	-0.712111	0.310367	-0.15079	0.267534	0.878219	0.769494	0.355231	0.34049	0.135507	0.717146	0.00915261	5.34e-07	0.0579008	0.366176	0.104407	4.38e-13	1.65e-08	0.0286276	0.0364596	0.417269
MRPL55	MRPL55	MRPL55	chr14:94271348-94275215	blue	0.50556	0.00120477	-0.0190367	-0.40569	-0.661112	0.41734	-0.0534333	0.220055	0.89545	0.691799	0.142937	0.235717	0.241081	0.909682	0.0115038	6.24e-06	0.00913709	0.750022	0.184331	3.26e-14	1.51e-06	0.391946	0.154248	0.144818
WNT9A	WNT9A	WNT9A	chr14:94383062-94406624	blue	-0.709053	6.28e-07	0.0941593	0.608073	0.815821	-0.24659	0.227231	-0.318773	-0.954357	-0.746221	-0.225961	-0.413349	-0.255664	0.573912	5.13e-05	4.38e-10	0.135579	0.170069	0.0511008	1.76e-20	7.54e-08	0.172534	0.00989602	0.121322
SULT1C4	SULT1C4	SULT1C4	chr15:1469564-1479910	blue	-0.539683	0.000470906	0.204473	0.591464	0.554993	-0.147088	0.231221	-0.04729	-0.651507	-0.328761	-0.0905562	-0.500203	-0.476701	0.218169	9.21e-05	0.000298814	0.378193	0.162492	0.777993	9.42e-06	0.04387	0.58872	0.00138417	0.00248004
LOC106781718	LOC106781718	LOC106781718	chr15:3441122-3442630	blue	-0.669828	4.24e-06	0.177041	0.61841	0.77313	-0.0790518	0.370311	-0.0257409	-0.789637	-0.593354	-0.187485	-0.439647	-0.258441	0.287636	3.51e-05	1.28e-08	0.637092	0.0221065	0.878081	3.8e-09	8.63e-05	0.259676	0.00574771	0.117193
UXS1	UXS1	UXS1	chr15:3655938-3752637	blue	0.76135	2.86e-08	-0.229061	-0.650804	-0.876478	-0.127843	-0.238808	0.258176	0.872819	0.680248	0.219833	0.462393	0.240413	0.166563	9.7e-06	5.58e-13	0.444333	0.148761	0.117582	9.14e-13	2.62e-06	0.184786	0.00346876	0.145968
MAP4K4	MAP4K4	MAP4K4	chr15:7937209-8124305	blue	0.628752	2.36e-05	-0.197507	-0.556275	-0.696321	0.269294	-0.183689	0.192284	0.877963	0.575479	0.0814982	0.488135	0.441372	0.234598	0.000287359	1.21e-06	0.102059	0.269622	0.247455	4.54e-13	0.000156905	0.626672	0.00187699	0.00553827
LOC106782047	LOC106782047	LOC106782047	chr1:17364007-17367064	blue	-0.411702	0.0102246	0.283938	0.540419	0.487699	-0.224158	0.245258	-0.1847	-0.595076	-0.338824	-0.0325546	-0.383946	-0.402502	0.0840605	0.000460954	0.00189735	0.176077	0.137772	0.266948	8.13e-05	0.037445	0.846154	0.0173242	0.0122354
CNOT11	CNOT11	CNOT11	chr15:8487065-8501674	blue	0.0844012	0.614399	0.198443	-0.184189	-0.168427	0.604929	0.30044	0.20654	0.538756	0.32644	-0.0808389	-0.180029	0.286148	0.232343	0.268298	0.312105	5.75e-05	0.0668367	0.213449	0.000483715	0.0454719	0.629473	0.279444	0.0815718
PDCL3	PDCL3	PDCL3	chr15:9092363-9101219	blue	0.636516	1.74e-05	-0.0221548	-0.550843	-0.783713	0.276393	-0.0940266	0.277527	0.965849	0.716042	0.13191	0.303656	0.306647	0.894964	0.000338754	5.94e-09	0.0929991	0.574455	0.0916103	1.05e-22	4.32e-07	0.429854	0.0638303	0.0611303
EIF5B	EIF5B	EIF5B	chr15:10208339-10282507	blue	0.482872	0.00213634	0.0761383	-0.528275	-0.572349	0.341426	0.00737224	0.343958	0.784635	0.664008	0.125207	0.0652381	0.165533	0.649591	0.000651792	0.000173611	0.0359149	0.964962	0.0344758	5.55e-09	5.49e-06	0.453856	0.697176	0.320613
TXNDC9	TXNDC9	TXNDC9	chr15:10283382-10295756	blue	-0.0298111	0.858983	0.426682	-0.133239	-0.134879	0.623358	0.249032	0.119197	0.445542	0.231419	-0.279551	-0.316376	0.218844	0.00755267	0.42518	0.419452	2.91e-05	0.131625	0.475981	0.00505895	0.162123	0.0891725	0.0529709	0.186818
MRPL30	MRPL30	MRPL30	chr15:10446976-10483959	blue	0.493375	0.00164672	0.201955	-0.340987	-0.634155	0.291567	-0.0877692	0.254142	0.769027	0.724508	0.226406	0.0376437	-0.00726668	0.224014	0.0361696	1.91e-05	0.0757141	0.600289	0.123631	1.7e-08	2.71e-07	0.171668	0.822462	0.965463
COX5B	COX5B	COX5B	chr15:11896916-11898720	blue	0.673983	3.51e-06	0.0432519	-0.350446	-0.75766	0.227227	-0.316798	0.272632	0.836128	0.876539	0.450224	0.33332	-0.0953078	0.796533	0.0310014	3.64e-08	0.170078	0.052638	0.0977184	6.38e-11	5.53e-13	0.00456394	0.0408573	0.569228
CNNM3	CNNM3	CNNM3	chr15:12043294-12059823	blue	-0.656586	7.59e-06	-0.0174874	0.62018	0.837149	-0.0839251	0.266529	-0.319469	-0.868016	-0.713171	-0.121796	-0.276925	-0.14769	0.917006	3.28e-05	5.76e-11	0.616405	0.105766	0.0505682	1.71e-12	5.04e-07	0.466345	0.0923457	0.376225
LMAN2L	LMAN2L	LMAN2L	chr15:12115393-12140193	blue	0.839173	4.68e-11	-0.101358	-0.676857	-0.892704	-0.0366343	-0.388323	0.398641	0.874397	0.864499	0.456187	0.471688	0.0204381	0.544845	3.07e-06	5.07e-14	0.82715	0.0159869	0.0131742	7.4e-13	2.66e-12	0.00399462	0.00279392	0.903063
ITPRIPL1	ITPRIPL1	ITPRIPL1	chr15:12439662-12444251	blue	0.446789	0.00492277	-0.41566	-0.37752	-0.489757	-0.160601	0.0554067	0.0216668	0.561746	0.229944	-0.0234577	0.505926	0.501409	0.00945028	0.019457	0.00180285	0.33544	0.741102	0.897266	0.000242765	0.164889	0.888825	0.00119332	0.00134182
CIAO1	CIAO1	CIAO1	chr15:12494432-12499479	blue	0.66261	5.84e-06	-0.0467246	-0.468463	-0.768931	0.136106	-0.114125	0.430641	0.883561	0.742773	0.261278	0.260496	0.174337	0.780583	0.00301377	1.71e-08	0.415195	0.495084	0.00695604	2.05e-13	9.31e-08	0.113084	0.114205	0.295178
LOC100062565	LOC100062565	LOC100062565	chr15:12688257-12711496	blue	0.570013	0.000187106	0.0215964	-0.380052	-0.707166	0.308991	-0.152565	0.172633	0.868851	0.743636	0.281496	0.308618	0.117571	0.897598	0.018592	6.93e-07	0.059079	0.360494	0.299998	1.54e-12	8.84e-08	0.0868774	0.0594015	0.482062
MRPS5	MRPS5	MRPS5	chr15:13118197-13157388	blue	0.217428	0.189758	0.251226	-0.134945	-0.241741	0.568833	0.216976	0.130279	0.574741	0.466143	0.104436	0.0566136	0.153874	0.128148	0.41922	0.143688	0.000194277	0.190702	0.435627	0.000160708	0.00318112	0.532632	0.735663	0.356337
MERTK	MERTK	MERTK	chr15:15557362-15660143	blue	0.651083	9.58e-06	-0.197108	-0.659003	-0.761679	0.197372	-0.157299	0.225938	0.931014	0.582757	0.0575297	0.476389	0.478463	0.235564	6.84e-06	2.8e-08	0.234926	0.345601	0.172579	2.47e-17	0.000123517	0.731543	0.00249861	0.00237724
TMEM87B	TMEM87B	TMEM87B	chr15:15679588-15730946	blue	0.809907	7.34e-10	-0.150917	-0.511516	-0.898676	-0.0324131	-0.378756	0.226759	0.898259	0.762631	0.30054	0.616059	0.149319	0.365764	0.00102976	1.9e-14	0.846815	0.0190305	0.170983	2.04e-14	2.62e-08	0.0667413	3.83e-05	0.370922
ZC3H8	ZC3H8	ZC3H8	chr15:15800585-15842826	blue	0.638964	1.58e-05	-0.191394	-0.614392	-0.724478	-0.108082	-0.148665	0.300319	0.764716	0.511609	0.106694	0.436817	0.366314	0.249691	4.07e-05	2.71e-07	0.518345	0.373047	0.0669521	2.28e-08	0.00102721	0.52376	0.00610616	0.023701
ZC3H6	ZC3H6	ZC3H6	chr15:15853955-15918845	blue	-0.358191	0.0272357	-0.116338	0.442251	0.619612	-0.23948	0.0874136	-0.197923	-0.732576	-0.484214	0.00543509	0.0066388	-0.256973	0.4867	0.00543413	3.35e-05	0.147587	0.601772	0.233594	1.71e-07	0.00206736	0.974165	0.968446	0.119363
TTL	TTL	TTL	chr15:16084375-16117348	blue	0.779027	8.38e-09	-0.106045	-0.628632	-0.868726	0.109082	-0.273376	0.359017	0.954172	0.751308	0.244565	0.499767	0.263909	0.526305	2.37e-05	1.56e-12	0.514457	0.096771	0.0268577	1.9e-20	5.48e-08	0.138922	0.00139974	0.109371
POLR1B	POLR1B	POLR1B	chr15:16126611-16156768	blue	0.6087	5.02e-05	-0.112931	-0.580162	-0.714245	0.298429	-0.0164881	0.425267	0.928471	0.662179	0.160531	0.254231	0.365556	0.499637	0.000134605	4.76e-07	0.0687732	0.921733	0.00777638	4.63e-17	5.95e-06	0.335656	0.123496	0.0240139
LOC100052175	LOC100052175	LOC100052175	chr15:16161859-16163148	blue	0.421021	0.0084819	0.241746	-0.365845	-0.605863	0.49022	0.0178573	0.166521	0.880374	0.562142	0.00714759	0.182751	0.35114	0.143679	0.023894	5.56e-05	0.00178218	0.915256	0.317692	3.24e-13	0.000239793	0.966029	0.272117	0.0306472
CHCHD5	CHCHD5	CHCHD5	chr15:16174905-16183015	blue	0.52685	0.000678268	-0.00366753	-0.475653	-0.677572	0.316721	-0.112467	0.263666	0.842004	0.641687	0.145654	0.276596	0.229995	0.982565	0.00254298	2.97e-06	0.0526984	0.50141	0.109709	3.48e-11	1.41e-05	0.382913	0.0927495	0.164794
PSD4	PSD4	PSD4	chr15:16733014-16767968	blue	-0.761322	2.86e-08	0.0998798	0.663653	0.886487	0.0130241	0.326044	-0.323825	-0.877339	-0.733013	-0.268174	-0.417834	-0.142837	0.550756	5.58e-06	1.33e-13	0.938141	0.0457502	0.0473324	4.95e-13	1.67e-07	0.103549	0.00904682	0.392278
CD8A	CD8A	CD8A	chr15:18492306-18498464	blue	-0.747613	6.91e-08	-0.0468583	0.58296	0.852393	-0.238113	0.37129	-0.305703	-0.930025	-0.851667	-0.347235	-0.415213	-0.0613312	0.77997	0.000122685	1.12e-11	0.149982	0.0217301	0.0619723	3.16e-17	1.22e-11	0.0326828	0.00953522	0.714525
MRPL35	MRPL35	MRPL35	chr15:19015455-19024695	blue	0.61321	4.25e-05	0.0952533	-0.463076	-0.741727	0.2059	-0.153884	0.482854	0.842013	0.782721	0.291732	0.178818	0.0294382	0.56945	0.00341475	9.92e-08	0.214904	0.356306	0.00213724	3.48e-11	6.4e-09	0.0755406	0.282746	0.86073
IMMT	IMMT	IMMT	chr15:19030686-19081472	blue	0.765888	2.11e-08	-0.124927	-0.648	-0.838933	0.188459	-0.264963	0.384688	0.942805	0.858743	0.408829	0.384071	0.123591	0.454875	1.09e-05	4.79e-11	0.257164	0.107909	0.0170912	9.31e-19	5.36e-12	0.0108198	0.0172848	0.459751
PTCD3	PTCD3	PTCD3	chr15:19085527-19118360	blue	0.634477	1.89e-05	-0.15048	-0.520793	-0.659745	0.0744538	-0.0556727	0.559448	0.738024	0.748523	0.399635	0.181996	0.00944666	0.367173	0.000801772	6.62e-06	0.656862	0.739902	0.000260679	1.24e-07	6.53e-08	0.0129269	0.274136	0.955112
RNF181	RNF181	RNF181	chr15:19570310-19572175	blue	0.293881	0.0733149	0.139796	-0.0858502	-0.440012	0.521309	-0.104749	-0.113354	0.684823	0.426145	-0.0159392	0.353611	0.296619	0.402538	0.608311	0.00570283	0.000790524	0.5314	0.498019	2.11e-06	0.00763684	0.924331	0.0294139	0.0705528
VAMP5	VAMP5	VAMP5	chr15:19574481-19581314	blue	0.528303	0.000651291	0.079591	-0.444415	-0.599929	0.448606	-0.15534	0.316018	0.824145	0.673279	0.177439	0.206455	0.208563	0.634789	0.00518483	6.86e-05	0.00472998	0.351719	0.0532548	2.05e-10	3.62e-06	0.286534	0.213643	0.2089
GGCX	GGCX	GGCX	chr15:19595742-19606421	blue	0.701919	9.08e-07	-0.317782	-0.714869	-0.702159	0.144596	-0.292932	0.301364	0.802102	0.660037	0.25436	0.454066	0.259169	0.0518676	4.6e-07	8.97e-07	0.386413	0.0742913	0.0659621	1.41e-09	6.54e-06	0.123299	0.00418959	0.116127
MAT2A	MAT2A	MAT2A	chr15:19609252-19616368	blue	0.509639	0.0010823	-0.107834	-0.640533	-0.566414	0.36925	0.0553617	0.248467	0.851449	0.503629	-0.0116043	0.210431	0.520232	0.519309	1.48e-05	0.000209746	0.022521	0.741305	0.132533	1.25e-11	0.00126692	0.944873	0.20476	0.000814163
CAPG	CAPG	CAPG	chr15:19719070-19738717	blue	0.765415	2.18e-08	0.0984934	-0.500164	-0.867519	0.148648	-0.50487	0.232385	0.862599	0.901329	0.467982	0.429767	-0.118118	0.556327	0.00138555	1.82e-12	0.373101	0.00122666	0.160329	3.37e-12	1.21e-14	0.0030478	0.00708417	0.480011
LOC111768054	LOC111768054	LOC111768054	chr15:20507504-20514081	blue	0.579506	0.000137544	-0.0846017	-0.436359	-0.644135	0.0567355	-0.128912	0.360431	0.714624	0.690211	0.213919	0.148782	0.0252714	0.613555	0.00616603	1.28e-05	0.735114	0.4405	0.0262202	4.67e-07	1.63e-06	0.197181	0.372665	0.880289
SUCLG1	SUCLG1	SUCLG1	chr15:20514226-20551787	blue	0.586168	0.000110199	0.0199201	-0.166694	-0.677989	0.139955	-0.126845	0.362029	0.764155	0.722489	0.327354	0.32847	0.0134621	0.905509	0.317181	2.92e-06	0.401997	0.447924	0.0255148	2.37e-08	3.03e-07	0.0448356	0.0440682	0.936064
MRPL19	MRPL19	MRPL19	chr15:28535396-28542060	blue	0.616317	3.79e-05	0.0442042	-0.461418	-0.73506	0.280067	-0.097036	0.325429	0.902252	0.732584	0.237331	0.240653	0.200418	0.792151	0.00354716	1.48e-07	0.0885589	0.562212	0.0461841	1.03e-14	1.71e-07	0.151365	0.145555	0.227634
HK2	HK2	HK2	chr15:29191445-29249185	blue	-0.145369	0.383852	-0.283472	0.517275	0.349605	-0.412053	-0.192447	-0.393516	-0.591897	-0.425078	0.0870977	0.440913	-0.181056	0.0845916	0.000882307	0.0314345	0.0101539	0.247047	0.0145138	9.07e-05	0.00780669	0.603091	0.0055934	0.276666
LOC111768058	LOC111768058	LOC111768058	chr15:29497452-29502132	blue	-0.281034	0.0874181	0.0437682	0.579272	0.567668	-0.18905	-0.143668	-0.352758	-0.707823	-0.409868	0.152671	0.139418	-0.343797	0.794156	0.000138611	0.000201595	0.255648	0.389503	0.0298348	6.69e-07	0.0106013	0.360156	0.403824	0.0345656
HTRA2	HTRA2	HTRA2	chr15:29526418-29529598	blue	0.477249	0.00244765	0.211245	-0.122261	-0.52438	0.380249	-0.178708	-0.0137659	0.714566	0.5854	0.226548	0.451152	0.116954	0.202974	0.464632	0.000726413	0.0185258	0.283048	0.934624	4.68e-07	0.000113076	0.171393	0.00447094	0.48438
AUP1	AUP1	AUP1	chr15:29529756-29532823	blue	0.520669	0.00080448	0.154447	-0.361687	-0.674173	0.445549	-0.213423	0.0446347	0.889854	0.629759	0.125388	0.381659	0.289817	0.354528	0.0256644	3.48e-06	0.00505816	0.198247	0.790172	7.94e-14	2.27e-05	0.453201	0.0180596	0.077569
LBX2	LBX2	LBX2	chr15:29557341-29561774	blue	-0.592703	8.82e-05	0.137578	0.678734	0.753387	-0.169592	0.184596	-0.330387	-0.845455	-0.646133	-0.121419	-0.192302	-0.252845	0.410119	2.82e-06	4.8e-08	0.308722	0.267223	0.0427759	2.41e-11	1.18e-05	0.467737	0.24741	0.125625
MOGS	MOGS	MOGS	chr15:29581348-29585130	blue	0.626869	2.54e-05	-0.0378649	-0.444661	-0.744656	0.2799	-0.218441	0.0645527	0.891358	0.680108	0.215906	0.502811	0.253723	0.821436	0.00515709	8.3e-08	0.0887571	0.187652	0.700209	6.28e-14	2.64e-06	0.192953	0.00129408	0.124274
INO80B	INO80B	INO80B	chr15:29588226-29591092	blue	0.457544	0.00387405	0.169417	-0.018748	-0.512187	0.276532	-0.184391	0.161453	0.635754	0.450782	0.0720626	0.338363	0.200267	0.309226	0.911046	0.00101151	0.0928284	0.267764	0.332851	1.79e-05	0.0045078	0.667236	0.0377219	0.227991
WDR54	WDR54	WDR54	chr15:29613131-29617436	blue	0.707161	6.93e-07	-0.252911	-0.438811	-0.757544	-0.010209	-0.402023	0.0550686	0.74828	0.560509	0.277182	0.764731	0.267922	0.125523	0.0058517	3.67e-08	0.951493	0.0123488	0.742628	6.63e-08	0.000252266	0.0920311	2.28e-08	0.103886
MOB1A	MOB1A	MOB1A	chr15:29881608-29898409	blue	0.272661	0.0976823	0.117034	-0.302202	-0.304939	0.535074	0.0420195	0.175998	0.567039	0.330809	-0.00189442	0.0825732	0.329677	0.484078	0.0651759	0.0626605	0.000537749	0.802213	0.29053	0.00020565	0.042495	0.990994	0.622115	0.0432512
TPRKB	TPRKB	TPRKB	chr15:30307412-30313484	blue	0.598205	7.29e-05	0.115014	-0.315312	-0.698246	0.143418	-0.191435	0.308258	0.754318	0.781794	0.30996	0.26292	-0.107187	0.491706	0.0538188	1.09e-06	0.390337	0.249589	0.059715	4.52e-08	6.85e-09	0.0582468	0.110755	0.521833
CCT7	CCT7	CCT7	chr15:30694517-30711002	blue	0.387209	0.0163188	-0.0279125	-0.434744	-0.535949	0.496552	0.18188	0.301666	0.858347	0.554686	0.0377026	0.0772894	0.408748	0.867883	0.00638084	0.000524441	0.00151955	0.274449	0.0656774	5.62e-12	0.000301613	0.822189	0.644641	0.0108371
PRADC1	PRADC1	PRADC1	chr15:30712015-30716345	blue	0.373064	0.0210615	-0.214693	-0.360941	-0.551905	0.099487	0.106244	0.270415	0.688761	0.455328	-0.0623293	0.012632	0.289436	0.195528	0.0259933	0.000328106	0.552332	0.525524	0.100586	1.75e-06	0.00407263	0.710079	0.94	0.0779771
SMYD5	SMYD5	SMYD5	chr15:30716782-30728864	blue	0.599862	6.88e-05	-0.0327881	-0.513094	-0.684988	0.242687	-0.100374	0.349853	0.835684	0.767338	0.325383	0.169234	0.0960477	0.845064	0.000987335	2.1e-06	0.142078	0.548775	0.0313065	6.68e-11	1.91e-08	0.0462172	0.309759	0.566219
SPR	SPR	SPR	chr15:31023625-31031029	blue	0.622495	3.01e-05	-0.0698005	-0.474995	-0.72577	0.142511	-0.118214	0.376681	0.846688	0.666095	0.254241	0.274156	0.216837	0.677107	0.00258317	2.52e-07	0.393371	0.479654	0.019751	2.11e-11	5.01e-06	0.12348	0.0957845	0.190995
EXOC6B	EXOC6B	EXOC6B	chr15:31088102-31666953	blue	0.78559	5.17e-09	-0.191515	-0.664085	-0.885169	0.0110302	-0.28515	0.412997	0.925586	0.747431	0.238433	0.482171	0.236775	0.249387	5.47e-06	1.61e-13	0.947597	0.0826885	0.00996547	9.21e-17	6.99e-08	0.14942	0.00217313	0.152353
NAGK	NAGK	NAGK	chr15:32557902-32568888	blue	0.12515	0.454064	0.122386	-0.138063	-0.340953	0.482998	0.283507	0.0569662	0.669334	0.249905	-0.279971	0.118889	0.530642	0.464173	0.408456	0.0361895	0.00212977	0.0845523	0.734076	4.33e-06	0.130233	0.0886725	0.47713	0.000609862
TEX261	TEX261	TEX261	chr15:32587837-32593845	blue	0.643792	1.3e-05	-0.0620475	-0.549754	-0.807733	0.219597	-0.132835	0.273991	0.963424	0.686345	0.123079	0.367953	0.338977	0.711333	0.00035	8.84e-10	0.18527	0.426595	0.0959926	3.53e-22	1.97e-06	0.461625	0.023036	0.0373536
SNRPG	SNRPG	SNRPG	chr15:33229255-33237801	blue	-0.0130749	0.9379	0.128626	-0.144498	-0.164559	0.63714	0.468863	0.168735	0.575801	0.186146	-0.334141	-0.219279	0.499789	0.441524	0.386741	0.323509	1.7e-05	0.00298568	0.311208	0.000155273	0.263157	0.0403326	0.185923	0.00139895
[truncated: 14,895 more rows]

## Sheet: Blue_ISF
geneid	geneSymbol	Locus	moduleColor	GS.Timeline	p.GS.Timeline	geneModuleMembership.MMblue	MMPvalue.p.MMblue
[truncated: 4,148 more rows]

[truncated: 12 more sheets: Brown_ISF, Black_ISF, Pink_ISF, Turquoise_ISF, Green_ISF, geneInfo_SF, Blue_SF, Brown_SF, Turquoise_SF, Black, Pink_SF, Magenta_SF]
