# Supplementary material for: Transcriptional and Histochemical Signatures of Bone Marrow Mononuclear Cell-Mediated Resolution of Synovitis
Source: Front Immunol. 2021 Dec 8;12:734322. doi: 10.3389/fimmu.2021.734322 (PMC8692379; doi:10.3389/fimmu.2021.734322)
Supplement: Supplementary file 5 [file Table_4.xlsx]

## Sheet: ISF 0-48 hours
Ingenuity Canonical Pathways	-log(p-value)	Ratio	z-score	Molecules
Activated
Superpathway of Cholesterol Biosynthesis	10.3	0.759	4.146	ACAA2,ACAT1,ACAT2,CYP51A1,DHCR7,EBP,FDFT1,FDPS,GGPS1,HADHA,HMGCR,HMGCS1,HSD17B7,IDI1,LBR,MSMO1,MVD,MVK,NSDHL,PMVK,SC5D,SQLE
Superpathway of Geranylgeranyldiphosphate Biosynthesis I (via Mevalonate)	4.88	0.667	3.317	ACAA2,ACAT1,ACAT2,FDPS,GGPS1,HADHA,HMGCR,HMGCS1,IDI1,MVD,MVK,PMVK
Mevalonate Pathway I	4.54	0.714	3	ACAA2,ACAT1,ACAT2,HADHA,HMGCR,HMGCS1,IDI1,MVD,MVK,PMVK
Coronavirus Pathogenesis Pathway	8	0.36	2.769	ABL1,ADAM17,ADAM9,ATP6AP1,BAX,BCL2,CASP3,CCL2,CCL5,CCNE1,CDK4,CTSL,DDIT3,DPP9,E2F1,E2F2,E2F3,E2F4,E2F5,EEF1A1,EEF1A2,EIF4E,FOS,FURIN,HDAC1,HDAC10,HDAC11,HDAC6,HDAC7,HIF1A,IFNAR1,IL17RA,IL1B,JUN,KPNB1,MAPK11,MAPK13,MAPK14,MAPK9,MAVS,NFKB2,NFKBIB,NFKBIE,NPC1,NPM1,PIKFYVE,PTGES2,PTGS2,PYCARD,RAB7A,RELB,RPS11,RPS12,RPS13,RPS14,RPS19,RPS20,RPS21,RPS3A,RPS4X,RPS6,RPS7,RPS9,SIGMAR1,SMAD3,STAT3,TFDP1,TGF…
Cholesterol Biosynthesis I	5	0.769	2.53	CYP51A1,DHCR7,EBP,FDFT1,HSD17B7,LBR,MSMO1,NSDHL,SC5D,SQLE
Cholesterol Biosynthesis II (via 24,25-dihydrolanosterol)	5	0.769	2.53	CYP51A1,DHCR7,EBP,FDFT1,HSD17B7,LBR,MSMO1,NSDHL,SC5D,SQLE
Cholesterol Biosynthesis III (via Desmosterol)	5	0.769	2.53	CYP51A1,DHCR7,EBP,FDFT1,HSD17B7,LBR,MSMO1,NSDHL,SC5D,SQLE
Unfolded protein response	10.5	0.5	2.414	BCL2,CALR,CANX,CD82,CEBPA,CEBPB,CEBPE,CEBPG,CEBPZ,DDIT3,DNAJA3,DNAJA4,DNAJB13,DNAJB14,DNAJB2,DNAJB9,DNAJC1,DNAJC11,DNAJC13,DNAJC19,DNAJC3,DNAJC8,EDEM1,HSP90B1,HSPA1A/HSPA1B,HSPA4,HSPA5,HSPA6,HSPA8,HSPA9,HSPH1,INSIG1,MAP3K5,MBTPS2,NFE2L2,OS9,P4HB,PDIA2,PDIA6,PPARG,SCAP,SEL1L,SREBF1,UBXN4,VCP
PI3K/AKT Signaling	11.5	0.402	2.219	AKT3,BCL2,BCL2L1,CDKN1A,CTNNB1,EIF4E,EIF4EBP1,FOXO3,GHR,GYS1,HSP90AA1,HSP90AB1,HSP90B1,IFNAR1,IFNLR1,IL10RA,IL10RB,IL12RB1,IL13RA1,IL17RA,IL18R1,IL1R1,IL1R2,IL20RA,IL22RA2,IL2RB,IL4R,IL5RA,INPP5B,INPP5D,INPP5F,INPP5K,INPPL1,ITGA2B,ITGA3,ITGA4,ITGA7,ITGAE,ITGAL,ITGAM,ITGB1,ITGB2,ITGB5,ITGB7,ITGB8,JAK2,MAP3K5,MRAS,NFKB2,NFKBIB,NFKBIE,NRAS,PIK3CB,PIK3CD,PIK3R1,PPM1J,PPP2CB,PPP2R1B,PPP2R2A,PPP2R5A,PP…
RHOGDI Signaling	6.15	0.33	2.111	ACTA2,ACTG1,ARHGAP12,ARHGAP4,ARHGAP5,ARHGAP9,ARHGDIA,ARHGDIB,ARHGEF1,ARHGEF11,ARHGEF18,ARHGEF19,ARHGEF2,ARHGEF6,ARPC1B,ARPC2,ARPC5L,CDH1,CDH23,CREBBP,DGKZ,EZR,FNBP1,GNA12,GNA13,GNA15,GNAI1,GNAI2,GNAI3,GNB1,GNB2,GNB4,GNG11,GNG12,GNG2,GNG7,ITGA2B,ITGA3,ITGA4,ITGA7,ITGAE,ITGAL,ITGAM,ITGB1,ITGB2,ITGB5,ITGB7,ITGB8,LIMK2,MRAS,MYH10,MYH9,PAK1,PAK2,PIKFYVE,PIP4K2A,PIP5K1B,PIP5K1C,PIP5KL1,PPP1R12B,RAC2,RA…
Coronavirus Replication Pathway	0.646	0.244	3.317	BAG3,COPA,COPB1,COPB2,COPE,COPG1,CTSL,DDX1,TUBA1C,TUBB,TUBB6
Oxidative Phosphorylation	0	0.182	3.13	ATP5MC1,ATP5PB,ATP5PD,COX11,COX15,COX5A,CYB5A,CYCS,DMAC2L,MT-CO1,NDUFA10,NDUFA12,NDUFA9,NDUFB4,NDUFS1,NDUFS8,NDUFV2,SDHC,UQCRC2,UQCRFS1
RAN Signaling	2.75	0.529	3	CSE1L,IPO5,KPNA3,KPNA4,KPNB1,RANBP2,RANGAP1,RCC1,TNPO1
Estrogen Biosynthesis	0.493	0.227	3	CYP1B1,CYP2S1,CYP2U1,CYP51A1,HSD17B12,HSD17B14,HSD17B4,HSD17B6,HSD17B7,POR
TCA Cycle II (Eukaryotic)	1.15	0.333	2.828	ACO1,DLD,DLST,FH,IDH3A,IDH3B,MDH1,SDHC
Regulation Of The Epithelial Mesenchymal Transition In Development Pathway	0.851	0.241	2.828	ADAM17,APH1A,AXIN1,CDH1,CTNNB1,DVL3,FZD10,FZD5,FZD8,HIF1A,JAG1,LOX,NFKB2,NOTCH1,PSEN2,PYGO1,RELB,TCF3,WNT5B,WNT8A,WNT9A
Spliceosomal Cycle	2.55	0.367	2.668	BCAS2,CWC25,DDX23,DHX15,DHX38,EFTUD2,GPKOW,HSPA8,PLRG1,PRPF19,SF1,SF3A3,SF3B1,SF3B4,SF3B6,SLU7,U2AF1L4,ZNF830
tRNA Charging	2.91	0.41	2.5	AARS1,AARS2,EPRS1,FARSB,GARS1,IARS1,KARS1,LARS1,MARS1,NARS1,QARS1,RARS1,SARS1,TARS1,VARS1,YARS1
Tumor Microenvironment Pathway	2.18	0.268	2.48	AKT3,BCL2,CCL2,CSF1,CXCL12,FAS,FOS,FOXO3,FOXO4,HGF,HIF1A,ICAM1,IDO1,IDO2,IL10,IL1B,JAK2,JUN,MMP12,MMP14,MMP19,MMP23B,MMP25,MMP9,MRAS,NFKB2,NRAS,PDGFB,PIK3C2B,PIK3CB,PIK3CD,PIK3R1,PLAU,PTGS2,RALA,RAP1B,RAP2A,RAP2B,RELB,RRAS,SLC16A1,SLC1A4,SPP1,STAT3,TGFB3,TNFRSF1A,VEGFB,VEGFC
Nicotine Degradation II	0	0.136	2.333	B4GAT1,CSGALNACT1,CYP1B1,CYP2S1,CYP2U1,CYP51A1,EXT2,FMO4,POR
Folate Polyglutamylation	3.6	1	2.236	FPGS,MTHFD1,MTHFD1L,SHMT1,SHMT2
Ketogenesis	2.04	0.545	2.236	ACAA2,ACAT1,ACAT2,BDH2,HADHA,HMGCS1
Folate Transformations I	1.8	0.556	2.236	MTHFD1,MTHFD1L,MTHFD2,SHMT1,SHMT2
Bupropion Degradation	0.275	0.2	2.236	CYP1B1,CYP2S1,CYP2U1,CYP51A1,POR
FAT10 Cancer Signaling Pathway	2.05	0.34	2.138	ACVR1,ACVR1B,AKT3,CTNNB1,EEF1A1,NFKB2,NFKBIB,NFKBIE,RELB,SMAD3,STAT3,TGFB3,TGFBR1,TGFBR2,TNFRSF1A,TNFRSF1B,UBD
Ovarian Cancer Signaling	3.12	0.297	2.132	ABL1,AKT3,AXIN1,BCL2,CDK4,CTNNB1,E2F1,E2F2,E2F3,E2F4,E2F5,FZD10,FZD5,FZD8,HDAC1,HDAC10,HDAC11,HDAC6,HDAC7,MMP9,MRAS,NRAS,PIK3C2B,PIK3CB,PIK3CD,PIK3R1,PMS2,PRKACB,PRKAG2,PRKAR1B,PRKAR2A,PRKAR2B,PTEN,PTGS2,RALA,RAP1B,RAP2A,RAP2B,RRAS,SRC,TCF3,TFDP1,VEGFB,VEGFC,WNT5B,WNT8A,WNT9A
Nicotine Degradation III	0	0.138	2.121	B4GAT1,CSGALNACT1,CYP1B1,CYP2S1,CYP2U1,CYP51A1,EXT2,POR
Notch Signaling	1.71	0.342	2.111	ADAM17,APH1A,CNTN1,DLL1,DTX3,FURIN,HEY1,JAG1,MFNG,NOTCH1,NOTCH2,PSEN2,RFNG
Ketolysis	1.57	0.5	2	ACAA2,ACAT1,ACAT2,BDH2,HADHA
Bile Acid Biosynthesis, Neutral Pathway	0.65	0.308	2	BAAT,CYP7A1,HSD3B7,SCP2
Role of Hypercytokinemia/hyperchemokinemia in the Pathogenesis of Influenza	0	0.186	2	AREG,CCL2,CCL3,CCL5,IFNAR1,IFNLR1,IL10,IL18,IL1A,IL1B,NFKB2,PYCARD,S1PR1,TICAM1,TLR3,TYK2
Inactivated
Signaling by Rho Family GTPases	8	0.336	-3.357	ACTA2,ACTG1,ARFIP2,ARHGEF1,ARHGEF11,ARHGEF18,ARHGEF19,ARHGEF2,ARHGEF6,ARPC1B,ARPC2,ARPC5L,CDC42EP3,CDH1,CDH23,CLIP1,CYBB,CYFIP1,EZR,FNBP1,FOS,GNA12,GNA13,GNA15,GNAI1,GNAI2,GNAI3,GNB1,GNB2,GNB4,GNG11,GNG12,GNG2,GNG7,IQGAP1,ITGA2B,ITGA3,ITGA4,ITGA7,ITGAE,ITGAL,ITGAM,ITGB1,ITGB2,ITGB5,ITGB7,ITGB8,JUN,LIMK2,MAP3K11,MAP3K9,MAPK9,MRAS,NCF1,NCF2,NEDD4,NFKB2,PAK1,PAK2,PIK3C2B,PIK3CB,PIK3CD,PIK3R1,PIKFYVE…
Leukocyte Extravasation Signaling	14.9	0.44	-3.204	ABL1,ACTA2,ACTG1,ACTN1,ARHGAP12,ARHGAP4,ARHGAP5,ARHGAP9,BMX,BTK,CD99,CLDN14,CLDN15,CLDN19,CLDN23,CLDN4,CLDN5,CLDN7,CTNNA1,CTNNB1,CTNND1,CTTN,CXCL12,CYBB,EZR,FER,GNAI1,GNAI2,GNAI3,ICAM1,ICAM3,ITGA3,ITGA4,ITGAL,ITGAM,ITGB1,ITGB2,JAM2,MAP3K4,MAPK11,MAPK13,MAPK14,MAPK9,MMP12,MMP14,MMP19,MMP23B,MMP25,MMP9,NCF1,NCF2,NCF4,PECAM1,PIK3C2B,PIK3CB,PIK3CD,PIK3R1,PLCG1,PLCG2,PRKCB,PRKCD,PRKCI,PRKCQ,PRKCZ,PRKD…
IL-15 Production	5.43	0.366	-3.317	AATK,ABL1,ABL2,AXL,BLK,BMX,BTK,CLK3,CLK4,CSK,DDR1,DSTYK,DYRK3,FER,FES,FGFR1,FGR,HCK,IGF1R,IL15,INSR,IRF1,JAK2,LCK,LYN,MAP2K3,MAP2K6,MAP3K11,MERTK,MET,NFKB2,PEAK1,PRKCI,PRKCZ,PTK2B,PTK6,RELB,RET,RYK,SRC,TEK,TNK2,TWF1,TYK2,ZAP70
GNRH Signaling	6.12	0.34	-3.046	ADCY4,ADCY9,CACNB1,CALML5,CAMK2A,CAMK2G,CREB3,CREBBP,EGR1,FOS,GNA15,GNAI1,GNAI2,GNAI3,GNB1,GNB2,GNB4,GNG11,GNG12,GNG2,GNG7,HBEGF,ITPR3,JUN,MAP2K3,MAP2K6,MAP3K11,MAP3K15,MAP3K3,MAP3K4,MAP3K5,MAP3K9,MAPK11,MAPK13,MAPK14,MAPK9,MRAS,NFKB2,NRAS,PAK1,PAK2,PLCB2,PLCB3,PRKACB,PRKAG2,PRKAR1B,PRKAR2A,PRKAR2B,PRKCB,PRKCD,PRKCI,PRKCQ,PRKCZ,PRKD3,PTK2B,PXN,RALA,RAP1B,RAP2A,RAP2B,RELB,RRAS,SOS2,SRC
Production of Nitric Oxide and Reactive Oxygen Species in Macrophages	6.2	0.34	-2.994	AKT3,APOE,APOM,CREBBP,CYBB,FNBP1,FOS,IFNGR2,IRF1,JAK2,JUN,LYZ,MAP3K11,MAP3K15,MAP3K3,MAP3K4,MAP3K5,MAP3K9,MAPK11,MAPK13,MAPK14,MAPK9,NCF1,NCF2,NCF4,NFKB2,NFKBIB,NFKBIE,PIK3C2B,PIK3CB,PIK3CD,PIK3R1,PLCG1,PLCG2,PPM1J,PPP1CB,PPP1CC,PPP1R14B,PPP2CB,PPP2R1B,PPP2R2A,PPP2R5A,PPP2R5B,PPP2R5C,PRKCB,PRKCD,PRKCI,PRKCQ,PRKCZ,PRKD3,PTPA,RAC2,RAC3,RAP1B,RELB,RHOB,RHOBTB2,RHOF,RHOH,RHOQ,RHOT2,TLR2,TNFRSF1A,TNFR…
Role of PKR in Interferon Induction and Antiviral Response	7.31	0.39	-2.949	ATF3,BAX,CASP3,CYCS,DNAJC3,E2F1,EIF2S1,FANCC,FAS,FOS,HMGB1,HSP90AA1,HSP90AB1,HSP90B1,HSPA1A/HSPA1B,HSPA4,HSPA5,HSPA6,HSPA8,HSPA9,IFNAR1,IFNGR2,IL18,IL1B,IL24,IRF1,JUN,MAP2K3,MAP2K6,MAPK11,MAPK13,MAPK14,MAPK9,MARCO,MAVS,METAP2,MSR1,NFKB2,NFKBIB,NFKBIE,NLRP1,NLRP12,NPM1,PDGFB,PRKRA,PYCARD,RELB,STAT3,TARBP2,TIRAP,TLR3,TNFRSF1A,TYK2
Fcγ Receptor-mediated Phagocytosis in Macrophages and Monocytes	7.94	0.447	-2.777	ACTA2,ACTG1,AKT3,ARPC1B,ARPC2,ARPC5L,EZR,FGR,FYB1,GPLD1,HCK,HMOX1,INPP5D,LYN,MYO5A,NCF1,PAK1,PIK3R1,PLA2G6,PLCG1,PLD3,PLD4,PRKCB,PRKCD,PRKCI,PRKCQ,PRKCZ,PRKD3,PTEN,PTK2B,PXN,RAB11A,RAB11B,RAC2,RAC3,SRC,TLN1,VAMP3,VAV1,VAV2,VAV3,WAS
3-phosphoinositide Degradation	5.11	0.324	-2.654	ACP5,ALPL,ATP1A1,DOT1L,DUSP1,DUSP16,DUSP4,DUSP6,FIG4,G6PC3,INPP4A,INPP5B,INPP5D,INPP5E,INPP5F,INPP5K,INPPL1,ITPK1,MDP1,MTMR3,NOCT,NUDT1,NUDT12,NUDT14,NUDT3,PIKFYVE,PPFIA1,PPM1H,PPM1J,PPM1K,PPP1CB,PPP1CC,PPP1R12B,PPP1R13B,PPP1R14B,PPP1R16B,PPP2CB,PPP2R1B,PPP2R2A,PPP2R5A,PPP2R5B,PPP2R5C,PPP3CA,PPP3CB,PPP3CC,PPP3R1,PTEN,PTPA,PTPN11,PTPN12,PTPN22,PTPN23,PTPN7,PTPRM,RASA1,RNGTT,SET,SOCS3,SSH1,SSH3,SYN…
PPAR Signaling	4.75	0.364	-2.596	CITED2,CREBBP,FOS,HSP90AA1,HSP90AB1,HSP90B1,IL18,IL1A,IL1B,IL1R1,IL1R2,IL1RAP,INSR,JUN,MAP4K4,MRAS,NCOR2,NFKB2,NFKBIB,NFKBIE,NR1H3,NRAS,NRIP1,PDGFB,PPARD,PPARG,PTGS2,RALA,RAP1B,RAP2A,RAP2B,RELB,RRAS,RXRA,SOS2,STAT5A,STAT5B,TNFRSF1A,TNFRSF1B
D-myo-inositol-5-phosphate Metabolism	5.11	0.323	-2.534	ACP5,ALPL,ATP1A1,DOT1L,DUSP1,DUSP16,DUSP4,DUSP6,FIG4,G6PC3,INPP5B,INPP5D,INPP5F,INPPL1,ITPK1,MDP1,NOCT,NUDT1,NUDT12,NUDT14,NUDT3,PIKFYVE,PIP4K2A,PLCB2,PLCB3,PLCD4,PLCG1,PLCG2,PPFIA1,PPM1H,PPM1J,PPM1K,PPP1CB,PPP1CC,PPP1R12B,PPP1R13B,PPP1R14B,PPP1R16B,PPP2CB,PPP2R1B,PPP2R2A,PPP2R5A,PPP2R5B,PPP2R5C,PPP3CA,PPP3CB,PPP3CC,PPP3R1,PTEN,PTPA,PTPN11,PTPN12,PTPN22,PTPN23,PTPN7,PTPRM,RASA1,RNGTT,SET,SOCS3,SS…
Natural Killer Cell Signaling	7.64	0.357	-2.528	AKT3,CD244,CD247,CD48,FCER1G,HCST,HSPA1A/HSPA1B,HSPA4,HSPA5,HSPA6,HSPA8,HSPA9,IL12RB1,IL15,IL18,IL18R1,IL2RB,ITGAL,ITGB1,JAK2,KLRB1,KLRC4-KLRK1/KLRK1,KLRD1,LAT,LCK,LIMK2,MAP2K3,MAP3K11,MAP3K15,MAP3K3,MAP3K4,MAP3K5,MAP3K9,MAPK11,MAPK13,MAPK14,MRAS,NCR1,NCR3,NECTIN2,NFKB2,NRAS,PAK1,PAK2,PIK3C2B,PIK3CB,PIK3CD,PIK3R1,PLCG1,PLCG2,PRKCQ,PTK2B,PTPN11,PXN,RAC2,RAC3,RALA,RAP1B,RAP2A,RAP2B,RASSF5,RELB,ROCK…
Superpathway of Inositol Phosphate Compounds	6.37	0.328	-2.433	ACP5,ALPL,ATP1A1,CDIPT,DOT1L,DUSP1,DUSP16,DUSP4,DUSP6,FIG4,G6PC3,INPP5B,INPP5D,INPP5E,INPP5F,INPP5K,INPPL1,IPPK,ITPK1,ITPKB,MDP1,NOCT,NUDT1,NUDT12,NUDT14,NUDT3,PI4K2A,PIK3C2B,PIK3CB,PIK3CD,PIK3R1,PIKFYVE,PIP4K2A,PIP5K1B,PIP5K1C,PIP5KL1,PLCB2,PLCB3,PLCD4,PLCG1,PLCG2,PPFIA1,PPM1H,PPM1J,PPM1K,PPP1CB,PPP1CC,PPP1R12B,PPP1R13B,PPP1R14B,PPP1R16B,PPP2CB,PPP2R1B,PPP2R2A,PPP2R5A,PPP2R5B,PPP2R5C,PPP3CA,PPP3…
Regulation of Actin-based Motility by Rho	4.22	0.345	-2.414	ACTA2,ARHGDIA,ARPC1B,ARPC2,ARPC5L,FNBP1,GSN,ITGA2B,ITGA3,ITGA4,ITGA7,ITGAE,ITGAL,ITGAM,ITGB1,ITGB2,ITGB5,ITGB7,ITGB8,PAK1,PAK2,PFN1,PFN2,PIKFYVE,PIP4K2A,PIP5K1B,PIP5K1C,PIP5KL1,PPP1CB,PPP1R12B,RAC2,RAC3,RHOB,RHOBTB2,RHOF,RHOH,RHOQ,RHOT2,ROCK1,WAS
Aldosterone Signaling in Epithelial Cells	4.8	0.329	-2.268	AHCY,CRYAB,DNAJB13,DNAJB14,DNAJB2,DNAJB9,DNAJC1,DNAJC11,DNAJC13,DNAJC19,DNAJC2,DNAJC24,DNAJC28,DNAJC3,DNAJC8,DUSP1,HSP90AA1,HSP90AB1,HSP90B1,HSPA1A/HSPA1B,HSPA4,HSPA5,HSPA6,HSPA8,HSPA9,HSPD1,HSPH1,ITPR3,NEDD4,PDIA3,PIK3C2B,PIK3CB,PIK3CD,PIK3R1,PIKFYVE,PIP4K2A,PIP5K1B,PIP5K1C,PIP5KL1,PLCB2,PLCB3,PLCD4,PLCG1,PLCG2,PLCL2,PRKCB,PRKCD,PRKCI,PRKCQ,PRKCZ,PRKD3,SGK1,SLC12A2,SOS2
Integrin Signaling	9.74	0.376	-2.151	ABL1,ACTA2,ACTG1,ACTN1,AKT3,ARF1,ARF4,ARHGAP26,ARHGAP5,ARPC1B,ARPC2,ARPC5L,ASAP1,BCAR3,CAPN1,CAPN10,CAPN3,CAPN5,CAPNS1,CTTN,FNBP1,GSN,ITGA2B,ITGA3,ITGA4,ITGA7,ITGAE,ITGAL,ITGAM,ITGB1,ITGB2,ITGB5,ITGB7,ITGB8,MAP3K11,MRAS,NEDD9,NRAS,PAK1,PAK2,PDGFB,PFN1,PFN2,PIK3C2B,PIK3CB,PIK3CD,PIK3R1,PIKFYVE,PLCG1,PLCG2,PPP1CB,PPP1R12B,PTEN,PXN,RAC2,RAC3,RALA,RAP1B,RAP2A,RAP2B,RAPGEF1,RHOB,RHOBTB2,RHOF,RHOH,RHOQ…
Cardiac Hypertrophy Signaling	5.9	0.314	-2.151	ADCY4,ADCY9,CACNB1,CALML5,CHP1,CREBBP,EIF2B1,EIF2B2,EIF2B3,EIF2B5,EIF4E,FNBP1,GNA12,GNA13,GNA15,GNAI1,GNAI2,GNAI3,GNB1,GNB2,GNB4,GNG11,GNG12,GNG2,GNG7,IGF1R,JUN,MAP2K3,MAP2K6,MAP3K11,MAP3K15,MAP3K3,MAP3K4,MAP3K5,MAP3K9,MAPK11,MAPK13,MAPK14,MAPK9,MAPKAPK2,MEF2B,MEF2D,MRAS,NRAS,PDIA3,PIK3C2B,PIK3CB,PIK3CD,PIK3R1,PLCB2,PLCB3,PLCD4,PLCG1,PLCG2,PLCL2,PPP3CA,PPP3CB,PPP3CC,PPP3R1,PRKACB,PRKAG2,PRKAR1B,P…
HIF1α Signaling	8.66	0.365	-2.092	AKT3,APEX1,CAMK2A,CAMK2G,CDKN1A,CHP1,CREBBP,CUL2,CYBB,EGLN2,EIF4E,EIF4EBP1,ELOC,GPI,HGF,HIF1A,HK2,HK3,HMOX1,HSP90AA1,HSPA1A/HSPA1B,HSPA4,HSPA5,HSPA6,HSPA8,HSPA9,JUN,LDHB,MAP2K3,MAP2K6,MET,MMP12,MMP14,MMP19,MMP23B,MMP25,MMP9,MRAS,NCF1,NCF2,NRAS,PDGFB,PIK3C2B,PIK3CB,PIK3CD,PIK3R1,PKM,PLCG1,PLCG2,PPP3CA,PPP3CB,PPP3CC,PPP3R1,PRKCB,PRKCD,PRKCI,PRKCQ,PRKCZ,PRKD3,RAC2,RAC3,RACK1,RALA,RAP1B,RAP2A,RAP2B,R…
D-myo-inositol (1,4,5,6)-Tetrakisphosphate Biosynthesis	4.47	0.318	-2.082	ACP5,ALPL,ATP1A1,DOT1L,DUSP1,DUSP16,DUSP4,DUSP6,FIG4,G6PC3,INPP5B,INPP5D,INPP5F,INPPL1,ITPK1,MDP1,NOCT,NUDT1,NUDT12,NUDT14,NUDT3,PIKFYVE,PPFIA1,PPM1H,PPM1J,PPM1K,PPP1CB,PPP1CC,PPP1R12B,PPP1R13B,PPP1R14B,PPP1R16B,PPP2CB,PPP2R1B,PPP2R2A,PPP2R5A,PPP2R5B,PPP2R5C,PPP3CA,PPP3CB,PPP3CC,PPP3R1,PTEN,PTPA,PTPN11,PTPN12,PTPN22,PTPN23,PTPN7,PTPRM,RASA1,RNGTT,SET,SOCS3,SSH1,SSH3
D-myo-inositol (3,4,5,6)-tetrakisphosphate Biosynthesis	4.47	0.318	-2.082	ACP5,ALPL,ATP1A1,DOT1L,DUSP1,DUSP16,DUSP4,DUSP6,FIG4,G6PC3,INPP5B,INPP5D,INPP5F,INPPL1,ITPK1,MDP1,NOCT,NUDT1,NUDT12,NUDT14,NUDT3,PIKFYVE,PPFIA1,PPM1H,PPM1J,PPM1K,PPP1CB,PPP1CC,PPP1R12B,PPP1R13B,PPP1R14B,PPP1R16B,PPP2CB,PPP2R1B,PPP2R2A,PPP2R5A,PPP2R5B,PPP2R5C,PPP3CA,PPP3CB,PPP3CC,PPP3R1,PTEN,PTPA,PTPN11,PTPN12,PTPN22,PTPN23,PTPN7,PTPRM,RASA1,RNGTT,SET,SOCS3,SSH1,SSH3
HGF Signaling	8.3	0.409	-2.03	AKT3,CDKN1A,ELF2,ELF4,ELK3,FOS,HGF,ITGA2B,ITGA3,ITGA4,ITGA7,ITGAE,ITGAL,ITGAM,ITGB1,ITGB2,ITGB5,ITGB7,ITGB8,JUN,MAP3K11,MAP3K15,MAP3K3,MAP3K4,MAP3K5,MAP3K9,MAPK9,MET,MRAS,NRAS,PAK1,PIK3C2B,PIK3CB,PIK3CD,PIK3R1,PLCG1,PLCG2,PRKCB,PRKCD,PRKCI,PRKCQ,PRKCZ,PRKD3,PTGS2,PTPN11,PXN,RALA,RAP1B,RAP2A,RAP2B,RAPGEF1,RRAS,SOS2,STAT3
IL-17A Signaling in Gastric Cells	1.35	0.346	-2.449	CCL20,CCL5,FOS,IL17RA,JUN,MAPK11,MAPK13,MAPK14,MAPK9
CD27 Signaling in Lymphocytes	2.13	0.333	-2.324	BCL2L1,CASP3,CD27,CYCS,FOS,JUN,MAP2K3,MAP2K6,MAP3K11,MAP3K15,MAP3K3,MAP3K4,MAP3K5,MAP3K9,MAPK9,NFKB2,NFKBIB,NFKBIE,RELB
Growth Hormone Signaling	2.29	0.324	-2.132	CEBPA,FOS,GHR,IGF1R,JAK2,PIK3C2B,PIK3CB,PIK3CD,PIK3R1,PLCG1,PLCG2,PRKCB,PRKCD,PRKCI,PRKCQ,PRKCZ,PRKD3,RPS6KA2,RPS6KA5,SOCS3,STAT3,STAT5A,STAT5B

## Sheet: ISF 48-96 hours
Ingenuity Canonical Pathways	-log(p-value)	Ratio	z-score	Molecules
Activated
PPAR Signaling	6.92	0.215	3.411	CREBBP,EP300,FOS,IKBKB,IKBKE,IL18,IL18RAP,IL1B,IL1R1,IL1RAP,IL1RN,MAP3K14,MAP4K4,MAPK3,NCOR1,NFKB2,NFKBIA,PTGS2,RAF1,REL,RELA,STAT5B,TNFRSF1A
PPARα/RXRα Activation	9.22	0.192	3.087	ACOX1,ACVR1,ACVR1B,AP2A2,CD36,CREBBP,EP300,GNAS,HELZ2,IKBKB,IKBKE,IL18RAP,IL1B,IL1R1,IL1RAP,ITGB5,LPL,MAP2K7,MAP3K14,MAP4K4,MAPK14,MAPK3,NCOR1,NFKB2,NFKBIA,NR2C2,PRKAA1,PRKACA,PRKAG2,PRKAR2B,RAF1,REL,RELA,SLC27A1,SMAD4,STAT5B,TGFBR2
LXR/RXR Activation	3.27	0.146	2.673	CCL2,CD36,IL18,IL18RAP,IL1B,IL1R1,IL1RAP,IL1RN,LPL,MSR1,NCOR1,NFKB2,PLTP,PTGS2,REL,RELA,TLR3,TNFRSF1A
Regulation of Actin-based Motility by Rho	0.542	0.0776	2.121	ACTA2,ARPC5L,ITGA5,ITGB1,ITGB5,PIP5K1C,PPP1R12A,RHOQ,WAS
Serotonin Degradation	0	0.0597	2	ADH5,ALDH7A1,B3GAT3,B4GAT1
Inactivated
Acute Phase Response Signaling	5.96	0.162	-4.426	AKT2,C1QC,CEBPB,FOS,HMOX2,HNRNPK,IKBKB,IKBKE,IL18,IL1B,IL1R1,IL1RAP,IL1RN,IL6R,IL6ST,MAP2K7,MAP3K14,MAPK13,MAPK14,MAPK3,NFKB2,NFKBIA,PDPK1,PIK3CB,PIK3CD,RAF1,REL,RELA,SOD2,TNFRSF1A
Natural Killer Cell Signaling	6.23	0.161	-4.131	AKT2,HCST,HSPA2,IL18,IL18R1,IL18RAP,ITGB1,LCP2,LIMK2,MAP3K14,MAP3K2,MAP3K4,MAPK13,MAPK14,MAPK3,NCR1,NECTIN2,NFAT5,NFATC3,NFKB2,PIK3CB,PIK3CD,PIK3R6,PTK2B,PXN,RAF1,RASSF5,REL,RELA,SYK,TYK2,WAS
IL-6 Signaling	10.5	0.242	-4.017	AKT2,CEBPB,CSNK2A2,FOS,IKBKB,IKBKE,IL18,IL18RAP,IL1B,IL1R1,IL1RAP,IL1RN,IL6R,IL6ST,MAP2K7,MAP3K14,MAP4K4,MAPK13,MAPK14,MAPK3,MCL1,NFKB2,NFKBIA,PIK3CB,PIK3CD,PIK3R6,RAF1,REL,RELA,TNFAIP6,TNFRSF1A
p38 MAPK Signaling	6.12	0.195	-3.411	ATF1,CREBBP,DDIT3,DUSP1,EEF2K,H3-3A/H3-3B,IL18,IL18RAP,IL1B,IL1R1,IL1RAP,IL1RN,IRAK3,MAPK13,MAPK14,MEF2D,MKNK1,PLA2G12A,PLA2G4A,RPS6KA1,TAB2,TGFBR2,TNFRSF1A
FLT3 Signaling in Hematopoietic Progenitor Cells	4.01	0.188	-3.357	AKT2,CREBBP,FLT3,GAB2,MAPK13,MAPK14,MAPK3,PDPK1,PIK3CB,PIK3CD,PIK3R6,RAF1,RPS6KA1,STAT5B,STAT6
Cardiac Hypertrophy Signaling (Enhanced)	5.8	0.115	-3.266	ACVR1,ACVR1B,AKAP13,AKT2,CAMK2D,DIAPH1,EP300,GDPD3,GNAI3,GNAS,GNG2,GSK3A,GSK3B,HDAC4,IKBKB,IKBKE,IL17RA,IL18,IL18R1,IL18RAP,IL1B,IL1R1,IL22RA2,IL6R,IL6ST,ITGA5,ITGB1,ITGB5,MAP2K7,MAP3K14,MAP3K2,MAP3K4,MAPK13,MAPK14,MAPK3,MEF2D,MKNK1,NFAT5,NFATC3,NFKB2,PDE3B,PDE8A,PIK3CB,PIK3CD,PIK3R6,PPP3CC,PRKACA,PRKAG2,PRKAR2B,PRKCD,PTEN,PTGS2,RAF1,REL,RELA,TG,TGFBR2,TNFRSF1A,TNFSF12,TNFSF13B,TNFSF4,TNFSF9
LPS-stimulated MAPK Signaling	4.84	0.2	-3	ATF1,FOS,IKBKB,IKBKE,MAP3K14,MAPK13,MAPK14,MAPK3,NFKB2,NFKBIA,PIK3CB,PIK3CD,PIK3R6,PRKCD,RAF1,REL,RELA
RANK Signaling in Osteoclasts	9.08	0.264	-2.985	AKT2,BIRC3,FOS,IKBKB,IKBKE,MAP2K7,MAP3K14,MAP3K2,MAP3K4,MAPK13,MAPK14,MAPK3,NFKB2,NFKBIA,PIK3CB,PIK3CD,PIK3R6,PPP3CC,PTK2B,RAF1,REL,RELA,TAB2,TNFRSF11A
Endocannabinoid Cancer Inhibition Pathway	4.19	0.154	-2.985	AKT2,CAMKK2,CASP3,CASP7,CASP8,CREBBP,DDIT3,GNAI3,GSK3B,MAP2K7,MAPK14,MAPK3,PIK3CB,PIK3CD,PIK3R6,PRKAA1,PRKACA,PRKAG2,PRKAR2B,RAF1,SPTLC2,TRIB3
iNOS Signaling	6.27	0.298	-2.887	CREBBP,FOS,IFNGR2,IKBKB,IKBKE,IRAK3,IRF1,MAPK13,MAPK14,NFKB2,NFKBIA,REL,RELA,TYK2
Autophagy	11.4	0.202	-2.897	AKT2,ATG2B,BCL2,CAMKK2,CREBBP,DDIT3,E2F1,FOS,GNAI3,GSK3A,GSK3B,HGF,KAT5,MAP1LC3A,MAP2K7,MAPK3,NFKB2,NOD2,NRBF2,PI4K2A,PIK3CB,PIK3CD,PIK3R6,PPM1D,PPM1J,PPP2CB,PPP2R2A,PPP2R5A,PPP2R5B,PPP3CC,PRKAA1,PRKACA,PRKAG2,PRKAR2B,PTEN,RAF1,RB1CC1,SLC3A2,SNAP29,TGFA,TNFRSF1A,ULK1,UVRAG
Pancreatic Adenocarcinoma Signaling	6.17	0.19	-2.84	AKT2,BCL2,E2F1,E2F2,E2F5,HDAC4,MAPK3,NFKB2,NOTCH1,PIK3CB,PIK3CD,PIK3R6,PLD3,PTGS2,RAF1,RB1,REL,RELA,SIN3A,SMAD4,TFDP1,TGFA,TGFBR2,TYK2
Production of Nitric Oxide and Reactive Oxygen Species in Macrophages	7.68	0.178	-2.828	AKT2,CREBBP,FOS,IFNGR2,IKBKB,IKBKE,IRF1,MAP2K7,MAP3K14,MAP3K2,MAP3K4,MAPK13,MAPK14,MAPK3,MPO,NCF1,NFKB2,NFKBIA,PIK3CB,PIK3CD,PIK3R6,PPM1J,PPP1R12A,PPP1R3D,PPP2CB,PPP2R2A,PPP2R5A,PPP2R5B,PRKCD,REL,RELA,RHOQ,TNFRSF1A,TYK2
Fcγ Receptor-mediated Phagocytosis in Macrophages and Monocytes	4.25	0.181	-2.668	ACTA2,AKT2,ARPC5L,EZR,GAB2,LCP2,LYN,MAPK3,NCF1,PLD3,PRKCD,PTEN,PTK2B,PXN,SYK,VASP,WAS
Role of PKR in Interferon Induction and Antiviral Response	8.47	0.213	-2.6	APAF1,CASP3,CASP8,COLEC12,E2F1,FOS,HSPA2,IFNGR2,IKBKB,IKBKE,IL18,IL1B,IRF1,MAP2K7,MAPK13,MAPK14,MAPK3,MAVS,MSR1,NFKB2,NFKBIA,NLRP12,REL,RELA,SP1,TAB2,TLR3,TNFRSF1A,TYK2
3-phosphoinositide Degradation	4.02	0.138	-2.524	ALPL,DUSP1,DUSP16,DUSP2,DUSP6,INPP5K,MTMR14,MTMR2,MTMR3,NUDT4,NUDT9,PPM1J,PPP1R12A,PPP1R3D,PPP2CB,PPP2R2A,PPP2R5A,PPP2R5B,PPP3CC,PPP4C,PRUNE1,PTEN,PTPN12,PTPRC,SSH2,TNS3
IL-1 Signaling	6.68	0.223	-2.357	FOS,GNAI3,GNAS,GNG2,IKBKB,IKBKE,IL1R1,IL1RAP,IRAK3,MAP2K7,MAP3K14,MAPK13,MAPK14,NFKB2,NFKBIA,PRKACA,PRKAG2,PRKAR2B,REL,RELA,TAB2
Superpathway of Inositol Phosphate Compounds	5.2	0.142	-2.353	ALPL,DUSP1,DUSP16,DUSP2,DUSP6,INPP5A,INPP5K,IP6K1,IP6K2,IPMK,MTMR2,NUDT4,NUDT9,PI4K2A,PIK3CB,PIK3CD,PIK3R6,PIP5K1C,PPM1J,PPP1R12A,PPP1R3D,PPP2CB,PPP2R2A,PPP2R5A,PPP2R5B,PPP3CC,PPP4C,PRUNE1,PTEN,PTPN12,PTPRC,SSH2,TNS3
IL-8 Signaling	4.36	0.137	-2.353	AKT2,BCL2,FOS,GNAI3,GNAS,GNG2,ICAM1,IKBKB,IKBKE,IQGAP1,IRAK3,LIMK2,MAP4K4,MAPK3,MPO,NCF1,NFKBIA,PIK3CB,PIK3CD,PIK3R6,PLD3,PRKCD,PTGS2,PTK2B,RAF1,RELA,RHOQ,VASP,VCAM1
Role of IL-17F in Allergic Inflammatory Airway Diseases	4.17	0.244	-2.333	CCL2,CREBBP,IL17RA,IL1B,MAPK3,NFKB2,RAF1,REL,RELA,RPS6KA1,TRAF3IP2
JAK/STAT Signaling	4.46	0.195	-2.324	AKT2,CEBPB,FOS,MAPK3,NFKB2,PIAS1,PIAS3,PIK3CB,PIK3CD,PIK3R6,RAF1,REL,RELA,STAT5B,STAT6,TYK2
Senescence Pathway	9.08	0.162	-2.309	ACVR1,ACVR1B,AKT2,ASXL1,CAPN10,CAPN3,CBX7,CEBPB,CREBBP,DLAT,E2F1,E2F2,E2F5,EED,ELF1,ELF4,EP300,ETS2,FOXO4,GADD45A,HBP1,IKBKB,IKBKE,MAP2K7,MAPK14,MAPK3,NFAT5,NFATC3,NFKB2,PARP1,PHF1,PIK3CB,PIK3CD,PIK3R6,PPM1J,PPP2CB,PPP2R2A,PPP2R5A,PPP2R5B,PPP3CC,PTEN,RAF1,RASSF5,RB1,SMAD4,SOD2,TGFBR2,YPEL3
Toll-like Receptor Signaling	5.37	0.218	-2.309	FOS,IKBKB,IL18,IL1B,IL1RN,IRAK3,MAP3K14,MAP4K4,MAPK13,MAPK14,NFKB2,NFKBIA,REL,RELA,TAB2,TLR3,TNFAIP3
HGF Signaling	4.73	0.167	-2.183	AKT2,CRKL,ELF1,ELF4,ETS2,FOS,HGF,ITGA5,ITGB1,ITGB5,MAP2K7,MAP3K14,MAP3K2,MAP3K4,MAPK3,PIK3CB,PIK3CD,PIK3R6,PRKCD,PTGS2,PXN,RAF1
Neuroinflammation Signaling Pathway	10.1	0.165	-2.064	ACVR1,ACVR1B,AKT2,APH1B,BCL2,BIRC3,CASP3,CASP8,CCL2,CD86,CFLAR,CREBBP,CSF1R,FOS,GABRR3,GLUL,GSK3B,ICAM1,IFNGR2,IKBKB,IKBKE,IL18,IL1B,IL1R1,IL6R,IRAK3,MAPK13,MAPK14,MAPK3,NAIP,NCF1,NFAT5,NFATC3,NFKB2,PIK3CB,PIK3CD,PIK3R6,PLA2G12A,PLA2G4A,PPP3CC,PTGS2,REL,RELA,SLC1A3,SOD2,SYK,TGFBR2,TLR3,TNFRSF1A,TREM2,TYK2,VCAM1
IL-17A Signaling in Airway Cells	7.11	0.269	-2	AKT2,GSK3B,IKBKB,IKBKE,IL17RA,MAPK13,MAPK14,MAPK3,NFKB2,NFKBIA,PIK3CB,PIK3CD,PIK3R6,PTEN,REL,RELA,TRAF3IP2,TYK2
IL-15 Signaling	0	0.0284	-3.207	AKT2,MAPK13,MAPK14,MAPK3,NFKB2,PIK3CB,PIK3CD,PIK3R6,RAF1,REL,RELA,STAT5B,STAT6,SYK,TYK2
NGF Signaling	3.49	0.153	-3.153	AKT2,CREBBP,IKBKB,IKBKE,MAP3K14,MAP3K2,MAP3K4,MAPK3,NFKB2,PDPK1,PIK3CB,PIK3CD,PIK3R6,PRKCD,RAF1,REL,RELA,RPS6KA1
Type I Diabetes Mellitus Signaling	0	0.0452	-3.13	APAF1,BCL2,CASP3,CASP8,CD86,ICA1,IFNGR2,IKBKB,IKBKE,IL1B,IL1R1,IL1RAP,IRF1,MAP2K7,MAP3K14,MAPK13,MAPK14,NFKB2,NFKBIA,PIAS1,REL,RELA,TNFRSF1A
Cholecystokinin/Gastrin-mediated Signaling	1.5	0.109	-3.051	FOS,IL18,IL1B,IL1RN,MAPK14,MAPK3,MEF2D,PRKCD,PTGS2,PTK2B,PXN,RAF1,RHOQ
Xenobiotic Metabolism General Signaling Pathway	1.82	0.112	-3	AKT2,CREBBP,EP300,MAP2K7,MAP3K14,MAP3K2,MAP3K4,MAPK13,MAPK14,MAPK3,MGST2,PIK3CB,PIK3CD,PIK3R6,PRKCD,RAF1
Salvage Pathways of Pyrimidine Ribonucleotides	1.1	0.102	-3	AKT2,CDA,CSNK1D,DYRK1A,GRK6,LIMK2,MAPK3,PIM1,PRKAA1,PRKCD
Pyridoxal 5'-phosphate Salvage Pathway	1.71	0.136	-2.828	AKT2,CSNK1D,DYRK1A,GRK6,LIMK2,MAPK3,PIM1,PRKAA1,PRKCD
EGF Signaling	3.34	0.2	-2.714	AKT2,CSNK2A2,FOS,MAP2K7,MAPK13,MAPK14,MAPK3,PIK3CB,PIK3CD,PIK3R6,RAF1
Prolactin Signaling	3.13	0.163	-2.714	CEBPB,CREBBP,EP300,FOS,IRF1,MAPK3,PDPK1,PIK3CB,PIK3CD,PIK3R6,PRKCD,RAF1,SP1,STAT5B
Estrogen-Dependent Breast Cancer Signaling	2.99	0.165	-2.714	AKT2,CREBBP,FOS,HSD17B4,MAPK3,NFKB2,PIK3CB,PIK3CD,PIK3R6,REL,RELA,SP1,STAT5B
Neurotrophin/TRK Signaling	2.17	0.145	-2.714	CREBBP,FOS,MAP2K7,MAPK3,PDPK1,PIK3CB,PIK3CD,PIK3R6,RAF1,RPS6KA1,SPRY2
Fc Epsilon RI Signaling	3.49	0.153	-2.668	AKT2,GRAP2,INPP5K,LCP2,LYN,MAP2K7,MAPK13,MAPK14,MAPK3,PDPK1,PIK3CB,PIK3CD,PIK3R6,PLA2G12A,PLA2G4A,PRKCD,RAF1,SYK
Spliceosomal Cycle	1.53	0.143	-2.646	DDX39B,DHX8,PRPF40B,SF3A1,SF3B1,SLU7,YJU2
ERK5 Signaling	0.81	0.0972	-2.646	CREBBP,FOS,IL6ST,MAP3K2,MEF2D,RPS6KA1,SFN
B Cell Receptor Signaling	0	0.0588	-2.535	AKT2,BCL6,BLNK,CAMK2D,CREBBP,GAB2,GSK3A,GSK3B,IKBKB,IKBKE,INPP5K,LYN,MAP2K7,MAP3K14,MAP3K2,MAP3K4,MAPK13,MAPK14,MAPK3,NFAT5,NFATC3,NFKB2,NFKBIA,PAG1,PDPK1,PIK3CB,PIK3CD,PIK3R6,PPP3CC,PTEN,PTK2B,PTPRC,RAF1,RASSF5,REL,RELA,SYK
IL-2 Signaling	2.94	0.18	-2.53	AKT2,CSNK2A2,FOS,MAPK3,PIK3CB,PIK3CD,PIK3R6,PTK2B,RAF1,STAT5B,SYK
Neuregulin Signaling	1.89	0.12	-2.53	AKT2,CDK5R1,CRKL,EREG,ITGA5,ITGB1,ITGB5,MAPK3,PDPK1,PRKCD,PTEN,RAF1,STAT5B,TGFA
PDGF Signaling	1.41	0.116	-2.53	CRKL,CSNK2A2,FOS,INPP5K,MAPK3,PIK3CB,PIK3CD,PIK3R6,RAF1,TYK2
Gα12/13 Signaling	2.86	0.135	-2.5	AKT2,ARHGEF1,IKBKB,IKBKE,LPAR1,MAP2K7,MAPK3,MEF2D,NFKB2,NFKBIA,PIK3CB,PIK3CD,PIK3R6,PTK2B,PXN,RAF1,REL,RELA
Acute Myeloid Leukemia Signaling	3.89	0.176	-2.496	AKT2,CSF1R,CSF3R,FLT3,MAP2K7,MAPK3,NFKB2,PIK3CB,PIK3CD,PIK3R6,PIM1,RAF1,RARA,REL,RELA,STAT5B
IL-3 Signaling	2.99	0.165	-2.496	AKT2,CRKL,FOS,GAB2,MAPK3,PIK3CB,PIK3CD,PIK3R6,PPP3CC,PRKCD,RAF1,STAT5B,STAT6
Endocannabinoid Developing Neuron Pathway	2.43	0.13	-2.496	AKT2,CREBBP,GNAI3,GNG2,GSK3B,MAP2K7,MAPK13,MAPK14,MAPK3,PIK3CB,PIK3CD,PIK3R6,PRKACA,PRKAG2,PRKAR2B,RAF1
ERBB Signaling	2.3	0.138	-2.496	EREG,FOS,GSK3B,MAPK13,MAPK14,MAPK3,PDPK1,PIK3CB,PIK3CD,PIK3R6,PRKCD,RAF1,TGFA
NF-κB Signaling	0	0.0579	-2.475	AKT2,CASP8,CREBBP,CSNK2A2,EP300,GSK3B,IKBKB,IL18,IL1B,IL1R1,IL1RN,IRAK3,MAP2K7,MAP3K14,MAP4K4,NFKB2,NFKBIA,PELI1,PIK3CB,PIK3CD,PIK3R6,PRKACA,RAF1,RELA,TAB2,TANK,TGFA,TGFBR2,TLR3,TNFAIP3,TNFRSF11A,TNFRSF1A,TNFSF13B
IL-17 Signaling	3.27	0.128	-2.449	AKT2,CCL2,CCL22,CEBPB,FOS,GSK3B,IL17RA,IL18,IL1B,MAP3K14,MAPK13,MAPK14,MAPK3,PIK3CB,PIK3CD,PIK3R6,PTGS2,RELA,TAB2,TNFSF12,TNFSF13B,TNFSF4,TNFSF9,TRAF3IP2
IL-17A Signaling in Gastric Cells	2.37	0.231	-2.449	FOS,IL17RA,MAPK13,MAPK14,MAPK3,RELA
UVC-Induced MAPK Signaling	1.03	0.118	-2.449	FOS,MAPK13,MAPK14,MAPK3,PRKCD,RAF1
SPINK1 Pancreatic Cancer Pathway	0.785	0.1	-2.449	CPM,CPQ,CTSA,CTSB,MMP12,TGFBR2
Dendritic Cell Maturation	0	0.0407	-2.449	AKT2,CCR7,CD86,CREBBP,ICAM1,IKBKB,IKBKE,IL18,IL1B,IL1RN,MAP3K14,MAPK13,MAPK14,MAPK3,NFKB2,NFKBIA,PIK3CB,PIK3CD,PIK3R6,REL,RELA,TLR3,TNFRSF1A,TREM2
Breast Cancer Regulation by Stathmin1	3.01	0.0946	-2.405	ADGRG1,ADGRG3,ADORA2A,ARHGEF1,ARHGEF11,ARHGEF2,C3AR1,C5AR2,CAMK1,CAMK2D,CCR7,CCRL2,CREBBP,CYSLTR2,E2F1,E2F2,E2F5,GNG2,GPR108,GPR141,GPR34,GPR88,HCAR1,HGF,LPAR1,MAPK3,NFKB2,P2RY10,P2RY13,P2RY6,PIK3CB,PIK3CD,PIK3R6,PPM1J,PPP1R12A,PPP1R3D,PPP2CB,PPP2R2A,PPP2R5A,PPP2R5B,PPP4C,PRKACA,PRKAG2,PRKAR2B,PRKCD,PTGER4,PTGIR,RAF1,RB1CC1,S1PR1,S1PR2,S1PR4,SUCNR1,TGFA,TUBA4A,TUBB6
Thrombin Signaling	2.58	0.114	-2.4	AKT2,ARHGEF1,ARHGEF11,ARHGEF2,CAMK1,CAMK2D,GNAI3,GNAS,GNG2,IKBKB,MAPK13,MAPK14,MAPK3,NFKB2,PDPK1,PIK3CB,PIK3CD,PIK3R6,PPP1R12A,PRKCD,RAF1,REL,RELA,RHOQ
Sirtuin Signaling Pathway	1.41	0.089	-2.4	ATG16L2,ATG2B,DUSP6,E2F1,FOXO4,GADD45A,GSK3B,H3-3A/H3-3B,MAP1LC3A,MAPK3,NFKB2,PARP1,PFKFB3,PRKAA1,REL,RELA,SDHC,SF3A1,SIRT7,SOD2,SP1,TSPO,TUBA4A,UCP2,VDAC1,XPA
Endothelin-1 Signaling	1.57	0.0995	-2.357	CASP3,CASP7,CASP8,ECE1,FOS,GNAI3,GNAS,MAPK13,MAPK14,MAPK3,PIK3CB,PIK3CD,PIK3R6,PLA2G12A,PLA2G4A,PLD3,PRKCD,PTGS2,RAF1
Thrombopoietin Signaling	1.83	0.143	-2.333	FOS,GAB2,MAPK3,PIK3CB,PIK3CD,PIK3R6,PRKCD,RAF1,STAT5B
Growth Hormone Signaling	1.52	0.127	-2.333	FOS,MAPK3,PDPK1,PIK3CB,PIK3CD,PIK3R6,PRKCD,RPS6KA1,STAT5B
LPS/IL-1 Mediated Inhibition of RXR Function	1.42	0.0916	-2.333	ACOX1,ACSL4,ALDH7A1,CHST11,CHST15,CYP2U1,FMO4,HS3ST1,IL18,IL18RAP,IL1B,IL1R1,IL1RAP,IL1RN,MAP2K7,MGST2,PLTP,RARA,SCARB1,SLC27A1,SLC27A4,TNFRSF1A,UST
Apelin Adipocyte Signaling Pathway	1.41	0.116	-2.333	GNAI3,MAPK13,MAPK14,MAPK3,MGST2,NCF1,PRKAA1,PRKACA,PRKAG2,PRKAR2B
Apelin Cardiomyocyte Signaling Pathway	0.804	0.0909	-2.333	AKT2,GNAI3,MAPK13,MAPK14,MAPK3,PIK3CB,PIK3CD,PIK3R6,PRKCD
IL-15 Production	2.43	0.13	-2.324	CLK1,CLK3,CLK4,CSF1R,DYRK1A,IRF1,LYN,MAP2K7,MERTK,NFKB2,PTK2B,REL,RELA,RYK,SYK,TYK2
SAPK/JNK Signaling	0	0.0239	-2.309	CRKL,GADD45A,GNG2,HNRNPK,MAP2K7,MAP3K2,MAP3K4,MAP4K4,NFATC3,PIK3CB,PIK3CD,PIK3R6
MSP-RON Signaling In Cancer Cells Pathway	3.95	0.152	-2.236	ACTA2,AKT2,CREBBP,ELF1,ELF4,ETS2,FOS,GSK3B,ITGB1,MAPK3,NFKB2,NFKBIA,PIK3CB,PIK3CD,PIK3R6,PTK2B,RAF1,REL,RELA,SFN,SP1
Tumoricidal Function of Hepatic Natural Killer Cells	3.34	0.292	-2.236	APAF1,CASP3,CASP7,CASP8,ICAM1,M6PR,SRGN
D-myo-inositol (1,4,5,6)-Tetrakisphosphate Biosynthesis	3.67	0.136	-2.183	ALPL,DUSP1,DUSP16,DUSP2,DUSP6,IPMK,MTMR2,NUDT4,NUDT9,PPM1J,PPP1R12A,PPP1R3D,PPP2CB,PPP2R2A,PPP2R5A,PPP2R5B,PPP3CC,PPP4C,PRUNE1,PTEN,PTPN12,PTPRC,SSH2,TNS3
D-myo-inositol (3,4,5,6)-tetrakisphosphate Biosynthesis	3.67	0.136	-2.183	ALPL,DUSP1,DUSP16,DUSP2,DUSP6,IPMK,MTMR2,NUDT4,NUDT9,PPM1J,PPP1R12A,PPP1R3D,PPP2CB,PPP2R2A,PPP2R5A,PPP2R5B,PPP3CC,PPP4C,PRUNE1,PTEN,PTPN12,PTPRC,SSH2,TNS3
p70S6K Signaling	2.9	0.136	-2.183	AKT2,EEF2K,GNAI3,LYN,MAPK3,PDPK1,PIK3CB,PIK3CD,PIK3R6,PPM1J,PPP2CB,PPP2R2A,PPP2R5A,PPP2R5B,PRKCD,RAF1,SFN,SYK
Estrogen Receptor Signaling	3.45	0.106	-2.16	AKT2,BCL2,CREBBP,DDX5,EP300,FOS,FOXO4,GNAI3,GNAS,GNG2,GSK3A,GSK3B,LIMK2,MAPK3,MED13L,MMP1,MMP12,MMP14,MMP19,MMP25,MMP27,NCOA2,NCOR1,NFKB2,NOTCH1,PIK3CB,PIK3CD,PIK3R6,PPP1R12A,PRKAA1,PRKACA,PRKAG2,PRKAR2B,PRKCD,PTEN,RAF1,REL,RELA,SDHC,SETD7,SOD2,SP1,TYK2
GP6 Signaling Pathway	1.94	0.118	-2.138	AKT2,CERT1,COL8A2,GRAP2,GSK3A,GSK3B,LCP2,LYN,PDPK1,PIK3CB,PIK3CD,PIK3R6,PRKCD,RASGRP2,SYK
GNRH Signaling	2.88	0.122	-2.132	CAMK2D,CREBBP,FOS,GNAI3,GNAS,GNG2,MAP2K7,MAP3K14,MAP3K2,MAP3K4,MAPK13,MAPK14,MAPK3,NFKB2,PRKACA,PRKAG2,PRKAR2B,PRKCD,PTK2B,PXN,RAF1,REL,RELA
MIF Regulation of Innate Immunity	2.9	0.205	-2.121	FOS,MAPK3,NFKB2,NFKBIA,PLA2G12A,PLA2G4A,PTGS2,REL,RELA
Endometrial Cancer Signaling	2.46	0.167	-2.121	AKT2,CTNNA1,GSK3B,MAPK3,PDPK1,PIK3CB,PIK3CD,PIK3R6,PTEN,RAF1
UVB-Induced MAPK Signaling	2.38	0.173	-2.121	FOS,H3-3A/H3-3B,MAPK13,MAPK14,MAPK3,PIK3CB,PIK3CD,PIK3R6,PRKCD
CNTF Signaling	1.64	0.14	-2.121	IL6ST,MAPK3,PIK3CB,PIK3CD,PIK3R6,RAF1,RPS6KA1,TYK2
SPINK1 General Cancer Pathway	1.21	0.116	-2.121	AKT2,IL6R,MAPK3,PIK3CB,PIK3CD,PIK3R6,RAF1,TYK2
Phospholipase C Signaling	0	0.046	-2.117	ARHGEF1,ARHGEF11,ARHGEF2,BLNK,CREBBP,EP300,GNAS,GNG2,GRAP2,HDAC4,ITGA5,ITGB1,ITGB5,LCP2,LYN,MAPK3,MEF2D,NFAT5,NFATC3,NFKB2,PLA2G12A,PLA2G4A,PLD3,PPP1R12A,PPP3CC,PRKCD,RAF1,REL,RELA,RHOQ,SYK
FGF Signaling	1.86	0.131	-2.111	AKT2,CREBBP,CRKL,HGF,MAPK13,MAPK14,MAPK3,PIK3CB,PIK3CD,PIK3R6,RAF1
VEGF Signaling	1.73	0.121	-2.111	ACTA2,AKT2,BCL2,EIF1,MAPK3,PIK3CB,PIK3CD,PIK3R6,PTK2B,PXN,RAF1,SFN
Renin-Angiotensin Signaling	2.95	0.142	-2	CCL2,FOS,MAPK13,MAPK14,MAPK3,NFKB2,PIK3CB,PIK3CD,PIK3R6,PRKACA,PRKAG2,PRKAR2B,PRKCD,PTK2B,RAF1,REL,RELA
D-myo-inositol-5-phosphate Metabolism	2.75	0.12	-2	ALPL,DUSP1,DUSP16,DUSP2,DUSP6,MTMR2,NUDT4,NUDT9,PPM1J,PPP1R12A,PPP1R3D,PPP2CB,PPP2R2A,PPP2R5A,PPP2R5B,PPP3CC,PPP4C,PRUNE1,PTEN,PTPN12,PTPRC,SSH2,TNS3
D-myo-inositol (1,3,4)-trisphosphate Biosynthesis	1.66	0.222	-2	INPP5A,INPP5K,IPMK,PTEN
Endoplasmic Reticulum Stress Pathway	1.43	0.19	-2	CASP3,CASP7,DDIT3,XBP1

## Sheet: ISF 96 hours-6 days
Ingenuity Canonical Pathways	-log(p-value)	Ratio	z-score	Molecules
Activated
Heparan Sulfate Biosynthesis (Late Stages)	1.79	0.0563	2	HS3ST1,NDST1,PRDX6,UST
Heparan Sulfate Biosynthesis	1.66	0.0513	2	HS3ST1,NDST1,PRDX6,UST
Inactivated
IL-6 Signaling	2.08	0.0469	-2.236	CD14,CEBPB,IL1B,IL6R,PIK3CD,PIK3R6
Role of Pattern Recognition Receptors in Recognition of Bacteria and Viruses	1.69	0.0385	-2	IL1B,NOD2,PIK3CD,PIK3R6,TNFSF12,TNFSF9

## Sheet: ISF 6-10 days
Ingenuity Canonical Pathways	-log(p-value)	Ratio	z-score	Molecules
Activated
Cell Cycle: G2/M DNA Damage Checkpoint Regulation	5.27	0.18	2.333	CCNB1,CDC25C,CDK1,CDKN1A,CDKN2A,FBXL5,PLK1,TOP2A,YWHAB
Unfolded protein response	3.23	0.1	2.449	DDIT3,DNAJA4,DNAJB4,DNAJB9,HSP90B1,HSPA5,HSPA9,PPP1R15A,SEL1L
Netrin Signaling	1.39	0.0694	2.236	CACNA1B,CACNA1G,CACNB1,CACNG3,NFATC1
p53 Signaling	1.35	0.0612	2.236	BIRC5,CDKN1A,CDKN2A,HDAC1,HDAC9,PIK3CD
Inactivated
Cell Cycle Control of Chromosomal Replication	8.78	0.232	-3.606	CDC45,CDC6,CDK1,LIG1,MCM2,MCM3,MCM4,MCM5,MCM6,MCM7,ORC1,POLA2,TOP2A
Kinetochore Metaphase Signaling Pathway	16.6	0.238	-2.985	AURKB,BIRC5,BUB1,BUB1B,CCNB1,CDC20,CDCA8,CDK1,CENPA,CENPN,CENPT,H2AX,INCENP,KIF2C,MACROH2A1,MASTL,NDC80,NEK2,PLK1,SKA1,SKA3,SMC1A,SPC24,SPC25,ZWINT
Mitotic Roles of Polo-Like Kinase	6.89	0.182	-2.121	CAPN1,CCNB1,CDC20,CDC25C,CDK1,FBXO5,HSP90B1,KIF11,KIF23,PLK1,PRC1,SMC1A
Signaling by Rho Family GTPases	3.11	0.0634	-2.887	ACTB,ARHGEF1,CDH3,CFL1,CIT,EZR,GNAI2,GNB2,GNG7,ITGB3,LIMK2,PAK1,PIK3CD,PTK2B,RHOG,SEPTIN9,WAS
Fcγ Receptor-mediated Phagocytosis in Macrophages and Monocytes	2.48	0.0851	-2.828	ACTB,EZR,FGR,HCK,LYN,PAK1,PTK2B,WAS
Regulation of Actin-based Motility by Rho	1.94	0.069	-2.449	ACTB,ARHGDIA,CFL1,ITGB3,PAK1,PFN1,RHOG,WAS
Pyridoxal 5'-phosphate Salvage Pathway	1.53	0.0758	-2.236	CDK1,LIMK2,NEK2,PAK1,PLK1
RHOA Signaling	3.98	0.0968	-2.111	ACTB,ANLN,ARHGAP1,ARHGAP4,ARHGEF1,CFL1,CIT,EZR,LIMK2,PFN1,PTK2B,SEPTIN9
Inflammasome pathway	2.79	0.2	-2	IL18,MYD88,NAIP,NLRC4
Angiopoietin Signaling	1.8	0.0779	-2	BIRC5,CASP9,PAK1,PIK3CD,STAT5B,TNIP1

## Sheet: SF 0-48 hours
Ingenuity Canonical Pathways	-log(p-value)	Ratio	z-score	Molecules
Activated
Superpathway of Cholesterol Biosynthesis	8.74	0.655	4.243	ACAA2,ACAT1,ACAT2,CYP51A1,DHCR7,FDFT1,FDPS,GGPS1,HADHA,HMGCR,HMGCS1,IDI1,MSMO1,MVD,MVK,NSDHL,PMVK,SC5D,SQLE
Superpathway of Geranylgeranyldiphosphate Biosynthesis I (via Mevalonate)	5.83	0.667	3.317	ACAA2,ACAT1,ACAT2,FDPS,GGPS1,HADHA,HMGCR,HMGCS1,IDI1,MVD,MVK,PMVK
Mevalonate Pathway I	5.34	0.714	3	ACAA2,ACAT1,ACAT2,HADHA,HMGCR,HMGCS1,IDI1,MVD,MVK,PMVK
Coronavirus Pathogenesis Pathway	7.62	0.31	2.734	ABL1,ADAM17,ADAM9,ATP6AP1,BAX,BCL2,CCL2,CCL5,CCNE1,CDK2,CDK4,CTSL,DDIT3,E2F1,E2F2,E2F3,E2F4,EEF1A1,EEF1A2,EIF4E,ELK1,FOS,FURIN,HDAC1,HDAC10,HDAC11,HDAC7,HIF1A,IFNAR1,IKBKB,IL17RA,IL1B,JUN,KPNB1,MAPK11,MAVS,NFKB2,NFKBIB,NFKBID,NPC1,NPM1,PIKFYVE,PTGES2,PTGS2,PYCARD,RAB7A,RB1,RELB,RPS11,RPS13,RPS19,RPS3A,RPS4X,RPS6,RPS7,RPS9,SMAD3,TFDP1,TGFBR1,TGFBR2,TICAM1,TNPO1,TYK2
NRF2-mediated Oxidative Stress Response	3.63	0.245	2.611	ABCC1,ACTB,ACTG1,BACH1,CYP2S1,CYP2U1,DNAJA3,DNAJA4,DNAJB13,DNAJB14,DNAJB2,DNAJB9,DNAJC1,DNAJC11,DNAJC13,DNAJC3,DNAJC5,DNAJC8,EPHX1,ERP29,FOS,FTH1,FTL,GCLM,GSR,HERPUD1,HMOX1,HSP90AA1,HSP90B1,JUN,MAF,MAP2K3,MAP2K6,MAP3K5,MGST1,MRAS,NFE2L2,NQO1,NQO2,NRAS,PIK3CB,PIK3CD,PIK3R1,PRDX1,PRKCD,PRKCI,PRKD3,RAF1,RALB,RAP1A,RAP2B,RRAS,SCARB1,SOD2,SQSTM1,STIP1,UBE2K,VCP
Autophagy	10.9	0.343	2.492	ARL8B,ARNT,ATG16L1,ATG2A,ATG3,ATM,BCL2,BECN1,BNIP3,CALML5,CAMKK2,CHP1,DAPK3,DDIT3,DRAM1,E2F1,FOS,GABARAP,GORASP2,HGF,HIF1A,IGF1,INSR,IRS2,JUN,LAMP1,LAMP2,MAP1LC3A,NFKB2,NOD2,OPTN,PDGFB,PI4K2A,PIK3CB,PIK3CD,PIK3R1,PLEKHM1,PPM1J,PPP2CB,PPP2R1B,PPP2R2A,PPP2R5A,PPP2R5B,PPP2R5C,PPP3CC,PPP3R1,PRKACB,PRKAG2,PRKAR2A,PRKAR2B,PTPA,RAB7A,RAB7B,RAF1,RALB,RB1CC1,RGS19,RPTOR,SIRT1,SLC3A2,SNAP29,SQSTM1,STK11,TG…
Neuroinflammation Signaling Pathway	3.84	0.235	2.433	ACVR1,ACVR1B,APH1A,APH1B,APP,BCL2,CCL2,CCL3,CCL5,CD40,CD86,CHP1,CTNNB1,CXCL12,CYBB,FAS,FOS,GABRR3,GRINA,HLA-DOA,HLA-DOB,HMGB1,HMOX1,ICAM1,IDE,IFNGR1,IFNGR2,IKBKB,IL10,IL18,IL1B,IRAK2,IRAK4,JAK3,JUN,MAPK11,MAPK6,MMP9,MR1,NAIP,NCF1,NFE2L2,NFKB2,PIK3CB,PIK3CD,PIK3R1,PLA2G12A,PLA2G4A,PLCG2,PPP3CC,PPP3R1,PSEN1,PSEN2,PTGS2,PYCARD,RAC2,RAC3,RELB,SLC1A2,SLC1A3,SLC6A12,SNCA,SOD2,TGFBR1,TGFBR2,TICAM1,TICAM…
Ovarian Cancer Signaling	3.28	0.259	2.4	ABL1,BCL2,CDK4,CTNNB1,E2F1,E2F2,E2F3,E2F4,FZD10,FZD5,HDAC1,HDAC10,HDAC11,HDAC7,MMP9,MRAS,NRAS,PIK3CB,PIK3CD,PIK3R1,PMS2,PRKACB,PRKAG2,PRKAR2A,PRKAR2B,PTGS2,RAF1,RALB,RAP1A,RAP2B,RB1,RRAS,SRC,TCF3,TCF7L1,TFDP1,VEGFA,VEGFB,VEGFC,WNT8A,WNT9A
MSP-RON Signaling In Cancer Cells Pathway	4.33	0.29	2.271	ARNT,CTNNB1,ELF1,ELF4,ELK3,ETS2,FLNA,FOS,HIF1A,ITGB1,JUN,MET,MRAS,NFKB2,NRAS,PIK3CB,PIK3CD,PIK3R1,PTK2B,RAF1,RALB,RAP1A,RAP2B,RELB,RPS6KA2,RRAS,SMAD2,SOS2,SP1,SRC,TCF3,TCF7L1,VEGFA,VEGFB,VEGFC,VIM,YWHAB,YWHAE,YWHAG,YWHAQ
FAT10 Signaling Pathway	3.75	0.357	2.236	PSMA3,PSMA7,PSMB10,PSMB6,PSMC1,PSMC3,PSMC6,PSMD1,PSMD11,PSMD12,PSMD2,PSMD3,PSMD6,PSMD7,PSME3,PSME4,SQSTM1,TNF,UBA1,UBA6
Cell Cycle: G1/S Checkpoint Regulation	3.36	0.324	2.236	ABL1,ATM,CCND3,CCNE1,CDK2,CDK4,CDKN1A,CDKN2B,CDKN2D,E2F1,E2F2,E2F3,E2F4,FBXL5,HDAC1,HDAC10,HDAC11,HDAC7,RB1,RPL5,SMAD3,TFDP1
IL-6 Signaling	3.67	0.281	2.058	CEBPB,CSNK2A2,CSNK2B,ELK1,FOS,IKBKB,IL18,IL1B,IL6ST,JUN,MAP2K3,MAP2K6,MAP4K4,MAPK11,MAPKAPK2,MRAS,NFKB2,NFKBIB,NFKBID,NRAS,PIK3CB,PIK3CD,PIK3R1,RAF1,RALB,RAP1A,RAP2B,RELB,RRAS,SOCS3,SOS2,SRF,TNF,TNFRSF1A,TNFRSF1B,VEGFA
Heme Degradation	3.23	1	2	BLVRA,BLVRB,HMOX1,HMOX2
Tumor Microenvironment Pathway	1.77	0.218	3.244	BCL2,CCL2,CXCL12,FAS,FOS,HGF,HIF1A,ICAM1,IDO1,IGF1,IL10,IL1B,JUN,MMP12,MMP14,MMP9,MRAS,NFKB2,NRAS,PDGFB,PIK3CB,PIK3CD,PIK3R1,PLAU,PTGS2,RAF1,RALB,RAP1A,RAP2B,RELB,RRAS,SLC16A1,SLC1A4,SPP1,TNF,TNFRSF1A,VEGFA,VEGFB,VEGFC
Spliceosomal Cycle	1.47	0.265	3.051	BCAS2,CDC5L,CWC25,DHX15,DHX38,DHX8,GPKOW,HSPA8,PLRG1,SF3B6,SLU7,YJU2,ZNF830
Cholesterol Biosynthesis I	2.8	0.538	2.646	CYP51A1,DHCR7,FDFT1,MSMO1,NSDHL,SC5D,SQLE
Cholesterol Biosynthesis II (via 24,25-dihydrolanosterol)	2.8	0.538	2.646	CYP51A1,DHCR7,FDFT1,MSMO1,NSDHL,SC5D,SQLE
Cholesterol Biosynthesis III (via Desmosterol)	2.8	0.538	2.646	CYP51A1,DHCR7,FDFT1,MSMO1,NSDHL,SC5D,SQLE
Bladder Cancer Signaling	1.48	0.224	2.646	ABL1,CDK4,CDKN1A,E2F1,E2F2,E2F3,E2F4,HDAC1,HDAC10,HDAC11,HDAC7,MMP12,MMP14,MMP9,MRAS,NRAS,RAF1,RALB,RAP1A,RAP2B,RB1,RRAS,TFDP1,VEGFA,VEGFB,VEGFC
Notch Signaling	2.44	0.342	2.53	ADAM17,APH1A,APH1B,CNTN1,DTX2,DTX3,FURIN,HEY1,JAG1,MFNG,PSEN1,PSEN2,RFNG
FAT10 Cancer Signaling Pathway	2.12	0.3	2.496	ACVR1,ACVR1B,CTNNB1,EEF1A1,IKBKB,NFKB2,NFKBIB,RELB,SMAD2,SMAD3,TGFBR1,TGFBR2,TNF,TNFRSF1A,TNFRSF1B
Ketogenesis	2.49	0.545	2.236	ACAA2,ACAT1,ACAT2,BDH2,HADHA,HMGCS1
NF-κB Activation by Viruses	2.15	0.269	2.236	CR2,IKBKB,ITGB1,LCK,MRAS,NFKB2,NFKBIB,NFKBID,NRAS,PIK3CB,PIK3CD,PIK3R1,PRKCD,PRKCI,PRKD3,RAF1,RALB,RAP1A,RAP2B,RELB,RRAS
Inflammasome pathway	2.13	0.4	2.121	CTSB,IL18,IL1B,NAIP,NFKB2,NLRP1,NOD2,PYCARD
Ketolysis	1.94	0.5	2	ACAA2,ACAT1,ACAT2,BDH2,HADHA
Inactivated
IL-15 Production	4.43	0.301	-3	AATK,ABL1,AXL,BLK,BMX,BTK,CSK,DDR1,DSTYK,DYRK1A,DYRK3,FER,FES,FGFR1,FGR,IGF1R,INSR,JAK3,LCK,MAP2K3,MAP2K6,MERTK,MET,NFKB2,PEAK1,PRKCI,PTK2B,PTK6,RELB,RET,RYK,SRC,TEK,TIE1,TNK2,TYK2,ZAP70
Apoptosis Signaling	4.13	0.308	-2.556	AIFM1,BAK1,BAX,BCL2,BCL2L1,CAPN1,CAPN10,CAPN3,CAPN5,CASP7,DFFA,FAS,IKBKB,MAP3K5,MAP4K4,MRAS,NAIP,NFKB2,NFKBIB,NFKBID,NRAS,PLCG2,RAF1,RALB,RAP1A,RAP2B,RELB,RRAS,SPTAN1,TNF,TNFRSF1A,TNFRSF1B
Signaling by Rho Family GTPases	4.12	0.246	-2.359	ACTB,ACTG1,ARHGEF1,ARHGEF18,ARHGEF19,ARHGEF2,ARHGEF6,CDC42EP3,CDH23,CLIP1,CYBB,CYFIP1,ELK1,FOS,GNA12,GNA13,GNAI1,GNAI2,GNB1,GNG11,GNG12,GNG7,ITGA4,ITGA7,ITGAL,ITGB1,ITGB2,ITGB5,ITGB7,JUN,LIMK2,MAP3K9,MRAS,MYL6,NCF1,NEDD4,NFKB2,PAK1,PIK3CB,PIK3CD,PIK3R1,PIKFYVE,PIP4K2A,PIP4K2C,PIP5K1B,PIP5KL1,PKN1,PPP1R12B,PRKCI,PTK2B,RAC2,RAC3,RAF1,RDX,RELB,RHOB,RHOBTB2,RHOF,RHOH,RHOQ,SEPTIN1,SEPTIN2,SEPTIN5,SEPT…
PPAR Signaling	4.67	0.318	-2.263	CITED2,FOS,HSP90AA1,HSP90B1,IKBKB,IL18,IL1B,INSR,JUN,MAP4K4,MRAS,NFKB2,NFKBIB,NFKBID,NR1H3,NRAS,NRIP1,PDGFB,PPARD,PPARG,PTGS2,RAF1,RALB,RAP1A,RAP2B,RELB,RRAS,RXRA,SOS2,STAT5A,STAT5B,TNF,TNFRSF1A,TNFRSF1B
Huntington's Disease Signaling	4.24	0.246	-2.043	ATP5PB,BAX,BCL2L1,CAPN1,CAPN10,CAPN3,CAPN5,CASP4,CASP7,CLTA,CLTC,DNAJC5,DNM2,DYNC1I2,GNB1,GNG11,GNG12,GNG7,HDAC1,HDAC10,HDAC11,HDAC7,HSPA1A/HSPA1B,HSPA2,HSPA6,HSPA8,HSPA9,IFT57,IGF1,IGF1R,JUN,PACSIN1,PIK3CB,PIK3CD,PIK3R1,PLCB2,POLR2A,POLR2B,POLR2E,POLR2I,PRKCD,PRKCI,PRKD3,PSMA3,PSMA7,PSMB10,PSMB6,PSMC1,PSMC3,PSMC6,PSMD1,PSMD11,PSMD12,PSMD2,PSMD3,PSMD6,PSMD7,PSME3,PSME4,RASA1,RCOR1,SDHC,SGK1,SNCA,…
Regulation of Actin-based Motility by Rho	1.97	0.241	-2.4	ACTB,ARHGDIA,GSN,ITGA4,ITGA7,ITGAL,ITGB1,ITGB2,ITGB5,ITGB7,MYL6,PAK1,PFN1,PIKFYVE,PIP4K2A,PIP4K2C,PIP5K1B,PIP5KL1,PPP1CB,PPP1R12B,RAC2,RAC3,RHOB,RHOBTB2,RHOF,RHOH,RHOQ,WAS
Amyloid Processing	2.44	0.314	-2.333	APH1A,APH1B,APP,CAPN1,CAPN10,CAPN3,CAPN5,CSNK2A2,CSNK2B,MAPK11,PRKACB,PRKAG2,PRKAR2A,PRKAR2B,PSEN1,PSEN2
Estrogen-mediated S-phase Entry	2.4	0.385	-2.333	CCNE1,CDK2,CDK4,CDKN1A,E2F1,E2F2,E2F3,E2F4,RB1,TFDP1
Growth Hormone Signaling	1.37	0.239	-2.324	ELK1,FOS,IGF1,IGF1R,PIK3CB,PIK3CD,PIK3R1,PLCG2,PRKCD,PRKCI,PRKD3,RPS6KA2,SOCS3,SOCS4,SRF,STAT5A,STAT5B
Heme Biosynthesis II	2.18	0.556	-2.236	ALAD,ALAS2,FECH,HMBS,UROS
Tetrapyrrole Biosynthesis II	2.59	0.8	-2	ALAD,ALAS2,HMBS,UROS

## Sheet: SF 48-96 hours
Ingenuity Canonical Pathways	-log(p-value)	Ratio	z-score	Molecules
Activated
LXR/RXR Activation	4.08	0.203	3.71	APOE,ARG2,CD36,CYP7A1,IL18,IL18RAP,IL1B,IL1R1,IL1RAP,IL1RN,IRF3,KNG1,LY96,NCOR1,NFKB2,NR1H3,PCYOX1,PLTP,PTGS2,REL,RELA,RELB,RXRA,SCD,TNFRSF1A
PPAR Signaling	9.89	0.308	3.413	CREBBP,EP300,FOS,GRB2,IKBKB,IKBKE,IL18,IL18RAP,IL1B,IL1R1,IL1RAP,IL1RN,KRAS,MAP2K2,MAP3K14,MAP4K4,MAPK3,NCOR1,NFKB2,NFKBIA,NFKBID,NR1H3,PTGS2,RAF1,RALB,REL,RELA,RELB,RXRA,SNW1,SOS2,STAT5B,TNFRSF1A
PPARα/RXRα Activation	12	0.264	2.592	ACOX1,ACVR1B,ADCY4,ADIPOR2,BMPR2,CD36,CREBBP,EP300,GNAS,GOT2,GRB2,HELZ2,IKBKB,IKBKE,IL18RAP,IL1B,IL1R1,IL1RAP,ITGB5,JAK2,KRAS,MAP2K2,MAP2K3,MAP2K7,MAP3K14,MAP4K4,MAPK14,MAPK3,MED12,NCOA6,NCOR1,NFKB2,NFKBIA,NFKBID,NR2C2,PLCG2,PRKAA1,PRKAB1,PRKACA,PRKAG2,RAF1,RALB,REL,RELA,RELB,RXRA,SLC27A1,SMAD4,SOS2,STAT5B,TGFBR2
Cell Cycle Regulation by BTG Family Proteins	2.34	0.243	-2	BTG1,BTG2,E2F2,PPM1J,PPP2R2A,PPP2R5A,PPP2R5B,PPP2R5C,RB1
Ovarian Cancer Signaling	2.12	0.152	-2	AKT2,BRAF,E2F2,GSK3B,HDAC1,HDAC5,KRAS,MAP2K2,MAPK3,PIK3CA,PIK3CB,PIK3CD,PIK3R6,PRKACA,PRKAG2,PTEN,PTGS2,RAF1,RALB,RB1,SIN3A,TFDP1,VEGFA,VEGFB
Inactivated
Natural Killer Cell Signaling	11.4	0.256	-5.857	AKT2,GRB2,HCST,HSPA2,IL18,IL18R1,IL18RAP,IRAK4,ITGB1,JAK2,KRAS,LCP2,LIMK2,MAP2K2,MAP2K3,MAP3K11,MAP3K14,MAP3K2,MAP3K3,MAP3K4,MAPK13,MAPK14,MAPK3,MYD88,NCR1,NFAT5,NFATC3,NFKB2,PAK1,PIK3CA,PIK3CB,PIK3CD,PIK3R6,PLCG2,PTK2B,PTPN6,PXN,RAC1,RAF1,RALB,RASSF5,REL,RELA,RELB,ROCK1,SOS2,SYK,TYK2,VAV1,VAV3,WAS
IL-6 Signaling	14.9	0.344	-5.246	AKT2,CEBPB,CSNK2A2,CXCL8,FOS,GRB2,IKBKB,IKBKE,IL18,IL18RAP,IL1B,IL1R1,IL1RAP,IL1RN,IL6R,IL6ST,JAK2,KRAS,MAP2K2,MAP2K3,MAP2K7,MAP3K14,MAP4K4,MAPK13,MAPK14,MAPK3,MCL1,NFKB2,NFKBIA,NFKBID,PIK3CA,PIK3CB,PIK3CD,PIK3R6,RAF1,RALB,REL,RELA,RELB,SOCS3,SOS2,STAT3,TNFRSF1A,VEGFA
Cardiac Hypertrophy Signaling (Enhanced)	7.31	0.162	-5.047	ACVR1B,ADCY4,AKAP13,AKT2,BMPR2,CXCL8,DIAPH1,DVL2,EP300,GDE1,GDPD3,GNAI1,GNAI3,GNAS,GNB1,GNB2,GNG2,GSK3A,GSK3B,HDAC1,HDAC5,IKBKB,IKBKE,IL17RA,IL18,IL18R1,IL18RAP,IL1B,IL1R1,IL20RB,IL22RA2,IL4R,IL6R,IL6ST,INPP5F,ITGA6,ITGAM,ITGB1,ITGB5,ITGB7,JAK2,KRAS,MAP2K2,MAP2K3,MAP2K7,MAP3K11,MAP3K14,MAP3K2,MAP3K3,MAP3K4,MAPK13,MAPK14,MAPK3,MEF2A,MEF2D,MKNK1,NFAT5,NFATC3,NFKB2,PDE3B,PDE8A,PIK3CA,PIK3CB,PIK3CD,P…
Acute Phase Response Signaling	8.83	0.238	-4.867	AKT2,C1QB,C2,CEBPB,FOS,GRB2,HMOX2,HNRNPK,IKBKB,IKBKE,IL18,IL1B,IL1R1,IL1RAP,IL1RN,IL6R,IL6ST,JAK2,KRAS,MAP2K2,MAP2K3,MAP2K7,MAP3K14,MAPK13,MAPK14,MAPK3,MYD88,NFKB2,NFKBIA,NFKBID,NR3C1,PDPK1,PIK3CA,PIK3CB,PIK3CD,RAF1,RALB,REL,RELA,RELB,SOCS3,SOS2,STAT3,TNFRSF1A
Cholecystokinin/Gastrin-mediated Signaling	4.79	0.218	-4.6	CREM,FOS,GRB2,IL18,IL1B,IL1RN,KRAS,MAP2K2,MAP2K3,MAPK14,MAPK3,MEF2A,MEF2D,PRKCD,PTGS2,PTK2B,PXN,RAC1,RAF1,RALB,RHOB,RHOG,RHOQ,ROCK1,ROCK2,SOS2
FLT3 Signaling in Hematopoietic Progenitor Cells	7.12	0.3	-4.491	AKT2,CBL,CREBBP,GAB2,GRB2,KRAS,MAP2K2,MAPK13,MAPK14,MAPK3,PDPK1,PIK3CA,PIK3CB,PIK3CD,PIK3R6,RAF1,RALB,RPS6KA1,RPS6KA2,RPS6KA3,SOS2,STAT3,STAT5B,STAT6
NGF Signaling	9.92	0.297	-4.49	AKT2,CREBBP,GAB1,GRB2,IKBKB,IKBKE,KRAS,MAP2K2,MAP3K11,MAP3K14,MAP3K2,MAP3K3,MAP3K4,MAPK3,NFKB2,PDPK1,PIK3CA,PIK3CB,PIK3CD,PIK3R6,PLCG2,PRKCD,RAC1,RAF1,RALB,REL,RELA,RELB,RHOG,ROCK1,ROCK2,RPS6KA1,RPS6KA2,RPS6KA3,SOS2
Hepatic Fibrosis Signaling Pathway	14	0.212	-4.359	ACVR1B,AKT2,BMPR2,BRAF,BRD4,CASP3,CEBPB,CREBBP,CSNK1A1,CSNK1D,CSNK1G2,CSNK1G3,CXCL8,DVL2,FOS,FOXO4,GNAI1,GNAI3,GSK3B,ICAM1,IKBKB,IKBKE,IL17RA,IL18,IL18RAP,IL1B,IL1R1,IL1RAP,IL1RN,IRAK2,IRAK3,IRAK4,IRS2,ITGA6,ITGAM,ITGB1,ITGB5,ITGB7,JAK2,KRAS,LRP1,LRP6,MAP2K2,MAP2K3,MAP2K7,MAPK13,MAPK14,MAPK3,MMP1,MYD88,MYL4,NCF1,NCF2,NFKB2,NFKBIA,NFKBID,PDCD4,PIK3CA,PIK3CB,PIK3CD,PIK3R6,PLCG2,PRKACA,PRKAG2,PRKCD,…
Role of PKR in Interferon Induction and Antiviral Response	8.11	0.257	-4.243	APAF1,CASP3,CASP8,FAS,FOS,HSPA2,IFNGR1,IFNGR2,IKBKB,IKBKE,IL18,IL1B,IRF1,IRF3,IRF9,MAP2K3,MAP2K7,MAPK13,MAPK14,MAPK3,METAP2,MYD88,NFKB2,NFKBIA,NFKBID,NLRP12,REL,RELA,RELB,SP1,STAT3,TAB2,TIRAP,TNFRSF1A,TYK2
Adrenomedullin signaling pathway	5.18	0.191	-4.226	ADCY4,AKT2,BRAF,CASP3,CEBPB,CSK,FOS,GNAS,GRB2,GSK3A,GSK3B,IL18,IL1B,IL1RN,KRAS,MAP2K2,MAP2K3,MAP2K7,MAPK13,MAPK14,MAPK3,MAX,NFKB2,PIK3CA,PIK3CB,PIK3CD,PIK3R6,PLCG2,PRKACA,PRKAG2,PTK2B,RAF1,RALB,REL,RELA,RELB,RXRA,SOS2
Renin-Angiotensin Signaling	6.21	0.242	-4.2	ADCY4,FOS,GRB2,JAK2,KRAS,MAP2K2,MAPK13,MAPK14,MAPK3,NFKB2,PAK1,PIK3CA,PIK3CB,PIK3CD,PIK3R6,PLCG2,PRKACA,PRKAG2,PRKCD,PTK2B,PTPN6,RAC1,RAF1,RALB,REL,RELA,RELB,SOS2,STAT3
HGF Signaling	9.66	0.28	-4.158	AKT2,CRKL,ELF1,ELF2,ELF4,ETS2,FOS,GAB1,GRB2,ITGA6,ITGAM,ITGB1,ITGB5,ITGB7,KRAS,MAP2K2,MAP2K7,MAP3K11,MAP3K14,MAP3K2,MAP3K3,MAP3K4,MAPK3,PAK1,PIK3CA,PIK3CB,PIK3CD,PIK3R6,PLCG2,PRKCD,PTGS2,PXN,RAC1,RAF1,RALB,SOS2,STAT3
LPS-stimulated MAPK Signaling	7.86	0.306	-4.082	ATF1,FOS,IKBKB,IKBKE,KRAS,MAP2K2,MAP2K3,MAP3K14,MAPK13,MAPK14,MAPK3,NFKB2,NFKBIA,NFKBID,PAK1,PIK3CA,PIK3CB,PIK3CD,PIK3R6,PRKCD,RAC1,RAF1,RALB,REL,RELA,RELB
p38 MAPK Signaling	6.92	0.254	-4.041	ATF1,CREBBP,DDIT3,DUSP1,FAS,H3-3A/H3-3B,IL18,IL18RAP,IL1B,IL1R1,IL1RAP,IL1RN,IRAK2,IRAK3,IRAK4,MAP2K3,MAPK13,MAPK14,MAX,MEF2A,MEF2D,MKNK1,PLA2G12A,PLA2G4A,RPS6KA1,RPS6KA2,RPS6KA3,TAB2,TGFBR2,TNFRSF1A
Fc Epsilon RI Signaling	7.48	0.263	-4.017	AKT2,GAB1,GRAP2,GRB2,INPP5F,INPP5K,KRAS,LCP2,LYN,MAP2K2,MAP2K3,MAP2K7,MAPK13,MAPK14,MAPK3,PDPK1,PIK3CA,PIK3CB,PIK3CD,PIK3R6,PLA2G12A,PLA2G4A,PLCG2,PRKCD,RAC1,RAF1,RALB,SOS2,SYK,VAV1,VAV3
GNRH Signaling	4.97	0.191	-4.004	ADCY4,CREBBP,FOS,GNAI1,GNAI3,GNAS,GNB1,GNB2,GNG2,GRB2,KRAS,MAP2K2,MAP2K3,MAP2K7,MAP3K11,MAP3K14,MAP3K2,MAP3K3,MAP3K4,MAPK13,MAPK14,MAPK3,NFKB2,PAK1,PRKACA,PRKAG2,PRKCD,PTK2B,PXN,RAC1,RAF1,RALB,REL,RELA,RELB,SOS2
IL-15 Production	4.08	0.203	-3.962	AATK,BMX,CLK1,CLK3,CLK4,CSK,DYRK1A,FGR,HCK,IRF1,IRF3,JAK2,LYN,MAP2K3,MAP2K7,MAP3K11,MERTK,NFKB2,PEAK1,PTK2B,REL,RELA,RELB,SYK,TYK2
Fcγ Receptor-mediated Phagocytosis in Macrophages and Monocytes	6.87	0.277	-3.922	AKT2,ARPC2,ARPC5L,CBL,EZR,FGR,GAB2,HCK,LCP2,LYN,MAPK3,NCF1,PAK1,PIP5K1A,PLD3,PRKCD,PTEN,PTK2B,PXN,RAC1,SYK,TLN1,VASP,VAV1,VAV3,WAS
Cardiac Hypertrophy Signaling	6.02	0.186	-3.92	ADCY4,ADSS2,CREBBP,EP300,GNAI1,GNAI3,GNAS,GNAT2,GNB1,GNB2,GNG2,GRB2,GSK3B,IL6R,KRAS,MAP2K2,MAP2K3,MAP2K7,MAP3K11,MAP3K14,MAP3K2,MAP3K3,MAP3K4,MAPK13,MAPK14,MAPK3,MEF2A,MEF2D,MYL4,PIK3CA,PIK3CB,PIK3CD,PIK3R6,PLCG2,PPP3CC,PPP3R1,PRKACA,PRKAG2,RAC1,RAF1,RALB,RHOB,RHOG,RHOQ,ROCK1,ROCK2,RPS6KA1,TGFBR2
RANK Signaling in Osteoclasts	12.1	0.363	-3.9	AKT2,BIRC3,CBL,FOS,GSN,IKBKB,IKBKE,MAP2K2,MAP2K7,MAP3K11,MAP3K14,MAP3K2,MAP3K3,MAP3K4,MAPK13,MAPK14,MAPK3,MITF,NFKB2,NFKBIA,NFKBID,PIK3CA,PIK3CB,PIK3CD,PIK3R6,PPP3CC,PPP3R1,PTK2B,RAF1,REL,RELA,RELB,TAB2
iNOS Signaling	10.9	0.468	-3.9	CREBBP,FOS,IFNGR1,IFNGR2,IKBKB,IKBKE,IRAK2,IRAK3,IRAK4,IRF1,JAK2,LY96,MAPK13,MAPK14,MYD88,NFKB2,NFKBIA,NFKBID,REL,RELA,RELB,TYK2
IL-8 Signaling	10.4	0.242	-3.833	AKT2,ARRB2,BCL2L1,BRAF,CXCL8,FOS,GNAI1,GNAI3,GNAS,GNAT2,GNB1,GNB2,GNG2,ICAM1,IKBKB,IKBKE,IQGAP1,IRAK2,IRAK3,IRAK4,ITGAM,KRAS,LASP1,LIMK2,MAP2K2,MAP4K4,MAPK3,NCF1,NCF2,NFKBIA,PIK3CA,PIK3CB,PIK3CD,PIK3R6,PLD3,PRKCD,PTGS2,PTK2B,RAC1,RAF1,RALB,RELA,RHOB,RHOG,RHOQ,ROCK1,ROCK2,VASP,VCAM1,VEGFA,VEGFB
MSP-RON Signaling In Cancer Cells Pathway	9.07	0.268	-3.773	AKT2,BRAF,CREBBP,ELF1,ELF2,ELF4,ETS2,FOS,GRB2,GSK3B,ITGA6,ITGB1,KRAS,MAP2K2,MAPK3,NFKB2,NFKBIA,PIK3CA,PIK3CB,PIK3CD,PIK3R6,PLAUR,PTK2B,RAF1,RALB,REL,RELA,RELB,RPS6KA2,RPS6KA3,SFN,SOS2,SP1,STAT3,VEGFA,VEGFB,YWHAQ
HMGB1 Signaling	5.77	0.21	-3.772	AKT2,CXCL8,FOS,ICAM1,IFNGR1,IFNGR2,IL18,IL1B,IL1R1,KAT6A,KRAS,MAP2K2,MAP2K3,MAP2K7,MAPK13,MAPK14,MAPK3,NFKB2,PIK3CA,PIK3CB,PIK3CD,PIK3R6,RAC1,RALB,REL,RELA,RELB,RHOB,RHOG,RHOQ,SP1,TNFRSF1A,TNFSF12,TNFSF4,VCAM1
Thrombin Signaling	5.39	0.19	-3.772	ADCY4,AKT2,ARHGEF1,ARHGEF11,ARHGEF2,GNAI1,GNAI3,GNAS,GNAT2,GNB1,GNB2,GNG2,GRB2,IKBKB,KRAS,MAP2K2,MAPK13,MAPK14,MAPK3,MYL4,NFKB2,PDPK1,PIK3CA,PIK3CB,PIK3CD,PIK3R6,PLCG2,PPP1R12A,PRKCD,RAC1,RAF1,RALB,REL,RELA,RELB,RHOB,RHOG,RHOQ,ROCK1,ROCK2
Toll-like Receptor Signaling	7.36	0.308	-3.771	FOS,IKBKB,IL18,IL1B,IL1RN,IRAK2,IRAK3,IRAK4,LY96,MAP2K3,MAP3K14,MAP4K4,MAPK13,MAPK14,MYD88,NFKB2,NFKBIA,REL,RELA,RELB,TAB2,TIRAP,TLR2,TNFAIP3
Thrombopoietin Signaling	5.17	0.286	-3.771	FOS,GAB2,GRB2,IRS2,JAK2,KRAS,MAP2K2,MAPK3,PIK3CA,PIK3CB,PIK3CD,PIK3R6,PLCG2,PRKCD,RAF1,RALB,STAT3,STAT5B
Acute Myeloid Leukemia Signaling	7.82	0.297	-3.71	AKT2,BRAF,CEBPA,CSF3R,GRB2,IDH1,KRAS,MAP2K2,MAP2K3,MAP2K7,MAPK3,NFKB2,PIK3CA,PIK3CB,PIK3CD,PIK3R6,PIM1,RAF1,RALB,RARA,REL,RELA,RELB,SOS2,SPI1,STAT3,STAT5B
Prolactin Signaling	7.09	0.291	-3.71	CEBPB,CREBBP,EP300,FOS,GRB2,IRF1,JAK2,KRAS,MAP2K2,MAPK3,NR3C1,PDPK1,PIK3CA,PIK3CB,PIK3CD,PIK3R6,PLCG2,PRKCD,RAF1,RALB,SOCS3,SOS2,SP1,STAT3,STAT5B
ERBB Signaling	4.14	0.223	-3.71	FOS,GRB2,GSK3B,KRAS,MAP2K2,MAP2K3,MAPK13,MAPK14,MAPK3,PAK1,PDPK1,PIK3CA,PIK3CB,PIK3CD,PIK3R6,PLCG2,PRKCD,RAF1,RALB,SOS2,TGFA
IL-3 Signaling	7.24	0.304	-3.674	AKT2,CRKL,FOS,GAB2,GRB2,JAK2,KRAS,MAP2K2,MAPK3,PAK1,PIK3CA,PIK3CB,PIK3CD,PIK3R6,PPP3CC,PPP3R1,PRKCD,PTPN6,RAC1,RAF1,RALB,STAT3,STAT5B,STAT6
P2Y Purigenic Receptor Signaling Pathway	4.59	0.209	-3.674	ADCY4,AKT2,CREBBP,FOS,GNAI1,GNAI3,GNB1,GNB2,GNG2,KRAS,MAP2K2,MAPK3,NFKB2,P2RY12,PIK3CA,PIK3CB,PIK3CD,PIK3R6,PLCG2,PRKACA,PRKAG2,PRKCD,RAF1,RALB,REL,RELA,RELB
Autophagy	12.4	0.258	-3.641	AKT2,ATG2A,ATG2B,BECN1,CAMKK2,CREBBP,DDIT3,DRAM1,EPG5,FOS,FOXO3,GABARAPL2,GNAI3,GSK3A,GSK3B,IRS2,KAT5,MAP1LC3A,MAP2K2,MAP2K7,MAPK3,MYD88,NFKB2,NOD2,NRBF2,PI4K2A,PIK3CA,PIK3CB,PIK3CD,PIK3R6,PPM1D,PPM1J,PPP2R2A,PPP2R5A,PPP2R5B,PPP2R5C,PPP3CC,PPP3R1,PRKAA1,PRKAB1,PRKACA,PRKAG2,PTEN,RAF1,RALB,RB1CC1,RGS19,SNAP29,TGFA,TNFRSF1A,ULK1,UVRAG,VEGFA,VPS41,WIPI1
CNTF Signaling	5.19	0.298	-3.638	GRB2,IL6ST,JAK2,KRAS,MAP2K2,MAPK3,PIK3CA,PIK3CB,PIK3CD,PIK3R6,RAF1,RALB,RPS6KA1,RPS6KA2,RPS6KA3,STAT3,TYK2
Oncostatin M Signaling	4.18	0.302	-3.606	CHI3L1,GRB2,IL6ST,JAK2,KRAS,MAP2K2,MAPK3,MMP1,RAF1,RALB,STAT3,STAT5B,TYK2
PDGF Signaling	4.23	0.233	-3.578	CRKL,CSNK2A2,FOS,GRB2,INPP5F,INPP5K,JAK2,KRAS,MAP2K2,MAPK3,PIK3CA,PIK3CB,PIK3CD,PIK3R6,PLCG2,RAF1,RALB,SOS2,STAT3,TYK2
Superpathway of Inositol Phosphate Compounds	6.62	0.198	-3.569	ACP5,ALPL,DUSP1,DUSP11,DUSP16,DUSP2,G6PC3,INPP5F,INPP5K,IP6K1,IP6K2,IPMK,ITPKC,NUDT4,PI4K2A,PIK3CA,PIK3CB,PIK3CD,PIK3R6,PIP4P1,PIP5K1A,PLCG2,PPFIBP2,PPM1H,PPM1J,PPP1R12A,PPP1R13B,PPP1R3D,PPP2R2A,PPP2R5A,PPP2R5B,PPP2R5C,PPP3CC,PPP3R1,PPP4C,PPP4R1,PTEN,PTPN12,PTPN22,PTPN6,PTPRC,SACM1L,SOCS3,SSH2,TNS3,UBLCP1
Regulation Of The Epithelial Mesenchymal Transition By Growth Factors Pathway	6.42	0.208	-3.569	AKT2,BRAF,FOS,GAB1,GRB2,GSK3B,ID2,IKBKB,IKBKE,IL6R,JAK2,KRAS,LATS2,MAP2K2,MAP2K3,MAP2K7,MAPK13,MAPK14,MAPK3,MMP1,NFKB2,PIK3CA,PIK3CB,PIK3CD,PIK3R6,RAC1,RAF1,RALB,REL,RELA,RELB,SMAD4,SOS2,STAT3,TGFBR2,TNFRSF1A,TNFSF12,TNFSF4,TYK2,ZEB1
Colorectal Cancer Metastasis Signaling	9.15	0.212	-3.539	ADCY4,AKT2,BCL2L1,BRAF,CASP3,FOS,GNAI1,GNAI3,GNAS,GNAT2,GNB1,GNB2,GNG2,GRB2,GRK2,GSK3B,IFNGR1,IL6R,IL6ST,JAK2,KRAS,LRP1,LRP6,MAP2K2,MAPK3,MMP1,MMP14,MMP19,MMP25,MMP27,NFKB2,PIK3CA,PIK3CB,PIK3CD,PIK3R6,PRKACA,PRKAG2,PTGER4,PTGS2,RAC1,RALB,REL,RELA,RELB,RHOB,RHOG,RHOQ,SIAH1,SMAD4,SOS2,STAT3,TGFBR2,TLR2,TNFRSF1A,TYK2,VEGFA,VEGFB
Ephrin Receptor Signaling	5.89	0.199	-3.536	AKT2,ARPC2,ARPC5L,CREBBP,CRKL,GNAI1,GNAI3,GNAS,GNAT2,GNB1,GNB2,GNG2,GRB2,GRINA,ITGA6,ITGAM,ITGB1,ITGB5,ITGB7,JAK2,KRAS,LIMK2,MAP2K2,MAP3K14,MAP4K4,MAPK3,PAK1,PXN,RAC1,RAF1,RALB,RGS3,ROCK1,ROCK2,SH2D3C,SOS2,STAT3,VEGFA,VEGFB,WAS
Gα12/13 Signaling	5.73	0.226	-3.53	AKT2,ARHGEF1,IKBKB,IKBKE,KRAS,LPAR1,MAP2K2,MAP2K7,MAPK3,MEF2A,MEF2D,MYL4,NFKB2,NFKBIA,NFKBID,PIK3CA,PIK3CB,PIK3CD,PIK3R6,PTK2B,PXN,RAF1,RALB,REL,RELA,RELB,ROCK1,ROCK2,VAV1,VAV3
Xenobiotic Metabolism General Signaling Pathway	3.4	0.182	-3.53	AKT2,CREBBP,CUL3,EP300,KRAS,MAP2K2,MAP2K3,MAP2K7,MAP3K11,MAP3K14,MAP3K2,MAP3K3,MAP3K4,MAPK13,MAPK14,MAPK3,NQO1,NR1H3,PIK3CA,PIK3CB,PIK3CD,PIK3R6,PRKCD,RAF1,RALB,RXRA
3-phosphoinositide Degradation	5.38	0.197	-3.528	ACP5,ALPL,DUSP1,DUSP11,DUSP16,DUSP2,G6PC3,INPP5F,INPP5K,MTMR14,MTMR3,NUDT4,PIP4P1,PPFIBP2,PPM1H,PPM1J,PPP1R12A,PPP1R13B,PPP1R3D,PPP2R2A,PPP2R5A,PPP2R5B,PPP2R5C,PPP3CC,PPP3R1,PPP4C,PPP4R1,PTEN,PTPN12,PTPN22,PTPN6,PTPRC,SACM1L,SOCS3,SSH2,TNS3,UBLCP1
IL-2 Signaling	4.76	0.279	-3.5	AKT2,CSNK2A2,FOS,GRB2,KRAS,MAP2K2,MAPK3,PIK3CA,PIK3CB,PIK3CD,PIK3R6,PTK2B,RAF1,RALB,SOS2,STAT5B,SYK
Production of Nitric Oxide and Reactive Oxygen Species in Macrophages	12.7	0.272	-3.464	AKT2,APOE,ARG2,CREBBP,FOS,IFNGR1,IFNGR2,IKBKB,IKBKE,IRF1,JAK2,MAP2K7,MAP3K11,MAP3K14,MAP3K2,MAP3K3,MAP3K4,MAPK13,MAPK14,MAPK3,NCF1,NCF2,NCF4,NFKB2,NFKBIA,NFKBID,PCYOX1,PIK3CA,PIK3CB,PIK3CD,PIK3R6,PLCG2,PPM1J,PPP1R12A,PPP1R3D,PPP2R2A,PPP2R5A,PPP2R5B,PPP2R5C,PRKCD,PTPN6,RAC1,REL,RELA,RELB,RHOB,RHOG,RHOQ,SPI1,TLR2,TNFRSF1A,TYK2
Role of IL-17F in Allergic Inflammatory Airway Diseases	5.32	0.333	-3.464	CREBBP,CXCL8,IL17RA,IL1B,MAP2K2,MAPK3,NFKB2,RAF1,REL,RELA,RELB,RPS6KA1,RPS6KA2,RPS6KA3,TRAF3IP2
Senescence Pathway	9.17	0.205	-3.457	ACVR1B,AKT2,ASXL1,ASXL2,BMPR2,BRAF,CAPN3,CBX7,CEBPB,CREBBP,CXCL8,DLAT,DMTF1,E2F2,ELF1,ELF2,ELF4,EP300,ETS2,FOXO3,FOXO4,FZR1,GADD45A,GADD45B,HBP1,IKBKB,IKBKE,IRF3,ITSN2,KRAS,MAP2K2,MAP2K3,MAP2K7,MAPK14,MAPK3,MDM2,NFAT5,NFATC3,NFKB2,PHF1,PIK3CA,PIK3CB,PIK3CD,PIK3R6,PPM1J,PPP2R2A,PPP2R5A,PPP2R5B,PPP2R5C,PPP3CC,PPP3R1,PTEN,RAF1,RALB,RASSF5,RB1,SMAD4,STING1,TGFBR2,TLR2,YPEL3
Estrogen Receptor Signaling	5.25	0.158	-3.457	ADCY4,AKT2,ARG2,CREBBP,DDX5,EP300,FOS,FOXO3,FOXO4,GNAI1,GNAI3,GNAS,GNAT2,GNB1,GNB2,GNG2,GRB2,GSK3A,GSK3B,JAK2,KRAS,LIMK2,MAP2K2,MAPK3,MED12,MED13L,MMP1,MMP14,MMP19,MMP25,MMP27,MYL4,NCOA2,NCOR1,NFKB2,NOTCH1,NR3C1,PAK1,PIK3CA,PIK3CB,PIK3CD,PIK3R6,PLCG2,PPP1R12A,PRKAA1,PRKAB1,PRKACA,PRKAG2,PRKCD,PTEN,RAF1,RALB,REL,RELA,RELB,ROCK1,ROCK2,SDHC,SOS2,SP1,TBL1XR1,TYK2,VEGFA,VEGFB
Neurotrophin/TRK Signaling	4.51	0.25	-3.441	CREBBP,FOS,GAB1,GRB2,KRAS,MAP2K2,MAP2K3,MAP2K7,MAPK3,PDPK1,PIK3CA,PIK3CB,PIK3CD,PIK3R6,RAF1,RALB,RPS6KA1,SOS2,SPRY1
Neuroinflammation Signaling Pathway	9.39	0.203	-3.414	ACVR1B,AKT2,APH1B,BACE2,BIRC3,BMPR2,CASP3,CASP8,CD86,CFLAR,CREBBP,CXCL8,FAS,FOS,GLUL,GRINA,GSK3B,ICAM1,IFNGR1,IFNGR2,IKBKB,IKBKE,IL18,IL1B,IL1R1,IL6R,IRAK2,IRAK3,IRAK4,IRF3,JAK2,MAPK13,MAPK14,MAPK3,MYD88,NAIP,NCF1,NCF2,NFAT5,NFATC3,NFKB2,PIK3CA,PIK3CB,PIK3CD,PIK3R6,PLA2G12A,PLA2G4A,PLCG2,PPP3CC,PPP3R1,PSEN2,PTGS2,RAC1,REL,RELA,RELB,SYK,TGFBR2,TIRAP,TLR2,TNFRSF1A,TREM2,TYK2,VCAM1
IL-1 Signaling	10.2	0.33	-3.411	ADCY4,FOS,GNAI1,GNAI3,GNAS,GNAT2,GNB1,GNB2,GNG2,IKBKB,IKBKE,IL1R1,IL1RAP,IRAK2,IRAK3,IRAK4,MAP2K3,MAP2K7,MAP3K14,MAPK13,MAPK14,MYD88,NFKB2,NFKBIA,NFKBID,PRKACA,PRKAG2,REL,RELA,RELB,TAB2
Signaling by Rho Family GTPases	7.48	0.198	-3.363	ARHGEF1,ARHGEF11,ARHGEF18,ARHGEF2,ARPC2,ARPC5L,CDC42EP3,CLIP1,CYFIP1,EZR,FOS,GNAI1,GNAI3,GNAS,GNAT2,GNB1,GNB2,GNG2,IQGAP1,ITGA6,ITGAM,ITGB1,ITGB5,ITGB7,LIMK2,MAP2K2,MAP2K7,MAP3K11,MAPK3,MYL4,NCF1,NCF2,NFKB2,PAK1,PIK3CA,PIK3CB,PIK3CD,PIK3R6,PIP5K1A,PPP1R12A,PTK2B,RAC1,RAF1,RDX,REL,RELA,RELB,RHOB,RHOG,RHOQ,ROCK1,ROCK2,WAS
Actin Cytoskeleton Signaling	6.71	0.196	-3.363	ARHGEF1,ARPC2,ARPC5L,CRKL,CSK,CYFIP1,CYFIP2,DIAPH1,EZR,FGD3,GRB2,GSN,IQGAP1,ITGA6,ITGAM,ITGB1,ITGB5,ITGB7,KNG1,KRAS,LIMK2,MAP2K2,MAPK3,MYH9,MYL4,MYO10,MYO18A,PAK1,PFN1,PIK3CA,PIK3CB,PIK3CD,PIK3R6,PIP5K1A,PPP1R12A,PXN,RAC1,RAF1,RALB,RDX,ROCK1,ROCK2,SOS2,SSH2,TLN1,VAV1,VAV3,WAS
EGF Signaling	4.15	0.273	-3.357	AKT2,CSNK2A2,FOS,GRB2,MAP2K7,MAPK13,MAPK14,MAPK3,PIK3CA,PIK3CB,PIK3CD,PIK3R6,RAF1,SOS2,STAT3
Neuregulin Signaling	3.17	0.188	-3.357	AKT2,CDK5R1,CRKL,GRB2,ITGA6,ITGAM,ITGB1,ITGB5,ITGB7,KRAS,MAP2K2,MAPK3,PDPK1,PICK1,PLCG2,PRKCD,PTEN,RAF1,RALB,SOS2,STAT5B,TGFA
GM-CSF Signaling	6.32	0.3	-3.3	AKT2,BCL2L1,GRB2,HCK,JAK2,KRAS,LYN,MAP2K2,MAPK3,PIK3CA,PIK3CB,PIK3CD,PIK3R6,PIM1,PPP3CC,PPP3R1,RAF1,RALB,SOS2,STAT3,STAT5B
TGF-β Signaling	3.53	0.208	-3.3	ACVR1B,BMPR2,CREBBP,EP300,FOS,GRB2,HDAC1,KRAS,MAP2K2,MAP2K3,MAPK13,MAPK14,MAPK3,PIAS4,RAF1,RALB,SKI,SMAD4,SOS2,TGFBR2
RAC Signaling	7.39	0.246	-3.272	ARPC2,ARPC5L,CDK5R1,CYFIP1,CYFIP2,IQGAP1,ITGA6,ITGAM,ITGB1,ITGB5,ITGB7,KRAS,LIMK2,MAP2K2,MAP2K7,MAP3K11,MAPK3,MCF2L,NCF1,NCF2,NFKB2,PAK1,PIK3CA,PIK3CB,PIK3CD,PIK3R6,PIP5K1A,PTK2B,RAC1,RAF1,RALB,REL,RELA,RELB
D-myo-inositol-5-phosphate Metabolism	4.38	0.182	-3.272	ACP5,ALPL,DUSP1,DUSP11,DUSP16,DUSP2,G6PC3,INPP5F,NUDT4,PIP4P1,PLCG2,PPFIBP2,PPM1H,PPM1J,PPP1R12A,PPP1R13B,PPP1R3D,PPP2R2A,PPP2R5A,PPP2R5B,PPP2R5C,PPP3CC,PPP3R1,PPP4C,PPP4R1,PTEN,PTPN12,PTPN22,PTPN6,PTPRC,SACM1L,SOCS3,SSH2,TNS3,UBLCP1
Endocannabinoid Developing Neuron Pathway	4.99	0.22	-3.266	ADCY4,AKT2,BRAF,CREBBP,GNAI1,GNAI3,GNB1,GNB2,GNG2,GSK3B,KRAS,MAP2K2,MAP2K3,MAP2K7,MAPK13,MAPK14,MAPK3,PIK3CA,PIK3CB,PIK3CD,PIK3R6,PRKACA,PRKAG2,RAC1,RAF1,RALB,STAT3
Mouse Embryonic Stem Cell Pluripotency	4.89	0.231	-3.266	AKT2,BMPR2,CREBBP,DVL2,GRB2,GSK3B,ID2,IL6ST,JAK2,KRAS,MAP2K2,MAPK13,MAPK14,MAPK3,PIK3CA,PIK3CB,PIK3CD,PIK3R6,RAF1,RALB,SMAD4,SOS2,STAT3,TYK2
PI3K Signaling in B Lymphocytes	11	0.287	-3.212	AKT2,ATF1,BCL10,BLNK,CBL,CD180,CD81,FOS,FOXO3,IKBKB,IKBKE,IL4R,IRS2,KRAS,LYN,MAP2K2,MAPK3,NFAT5,NFATC3,NFKB2,NFKBIA,NFKBID,PDPK1,PIK3CA,PIK3CB,PIK3CD,PLCG2,PLEKHA1,PPP3CC,PPP3R1,PTEN,PTPRC,RAC1,RAF1,RALB,REL,RELA,RELB,SYK,VAV1,VAV3
Estrogen-Dependent Breast Cancer Signaling	4.26	0.241	-3.207	AKT2,CREBBP,FOS,HSD17B12,HSD17B14,HSD17B4,KRAS,MAPK3,NFKB2,PIK3CA,PIK3CB,PIK3CD,PIK3R6,RALB,REL,RELA,RELB,SP1,STAT5B
ERBB4 Signaling	3.57	0.235	-3.207	APH1B,GRB2,KRAS,MAP2K2,MAPK3,PDPK1,PIK3CA,PIK3CB,PIK3CD,PIK3R6,PLCG2,PRKCD,PSEN2,RAF1,RALB,SOS2
GDNF Family Ligand-Receptor Interactions	3.97	0.237	-3.153	DOK3,FOS,GAB1,GRB2,IRS2,KRAS,MAP2K2,MAPK3,PDLIM7,PIK3CA,PIK3CB,PIK3CD,PIK3R6,PLCG2,RAC1,RAF1,RALB,SOS2
D-myo-inositol (1,4,5,6)-Tetrakisphosphate Biosynthesis	4.82	0.193	-3.138	ACP5,ALPL,DUSP1,DUSP11,DUSP16,DUSP2,G6PC3,INPP5F,IPMK,NUDT4,PPFIBP2,PPM1H,PPM1J,PPP1R12A,PPP1R13B,PPP1R3D,PPP2R2A,PPP2R5A,PPP2R5B,PPP2R5C,PPP3CC,PPP3R1,PPP4C,PPP4R1,PTEN,PTPN12,PTPN22,PTPN6,PTPRC,SACM1L,SOCS3,SSH2,TNS3,UBLCP1
D-myo-inositol (3,4,5,6)-tetrakisphosphate Biosynthesis	4.82	0.193	-3.138	ACP5,ALPL,DUSP1,DUSP11,DUSP16,DUSP2,G6PC3,INPP5F,IPMK,NUDT4,PPFIBP2,PPM1H,PPM1J,PPP1R12A,PPP1R13B,PPP1R3D,PPP2R2A,PPP2R5A,PPP2R5B,PPP2R5C,PPP3CC,PPP3R1,PPP4C,PPP4R1,PTEN,PTPN12,PTPN22,PTPN6,PTPRC,SACM1L,SOCS3,SSH2,TNS3,UBLCP1
GP6 Signaling Pathway	3.05	0.181	-3.13	AKT2,APBB1IP,CERT1,GRAP2,GRB2,GSK3A,GSK3B,LCP2,LYN,PDPK1,PIK3CA,PIK3CB,PIK3CD,PIK3R6,PLCG2,PRKCD,RAC1,RASGRP2,RHOG,SYK,TLN1,VAV1,VAV3
IGF-1 Signaling	5.94	0.25	-3.128	AKT2,CSNK2A2,FOS,FOXO3,GRB10,GRB2,IRS2,JAK2,KRAS,MAP2K2,MAPK3,PDPK1,PIK3CA,PIK3CB,PIK3CD,PIK3R6,PRKACA,PRKAG2,PXN,RAF1,RALB,SFN,SOCS3,SOS2,STAT3,YWHAQ
VEGF Signaling	5.82	0.253	-3.128	AKT2,BCL2L1,EIF1,FOXO3,GRB2,KRAS,MAP2K2,MAPK3,PIK3CA,PIK3CB,PIK3CD,PIK3R6,PLCG2,PTK2B,PTPN6,PXN,RAF1,RALB,ROCK1,ROCK2,SFN,SH2D2A,SOS2,VEGFA,VEGFB
HER-2 Signaling in Breast Cancer	10.7	0.238	-3.111	AHCTF1,AKT2,ARF1,ARF5,BRAF,CASP3,CASP7,COX11,COX7A2L,ELF1,ELF2,ELF4,ETS2,FGR,FOS,FOXO3,GRB2,GSK3A,GSK3B,HCK,IKBKB,IKBKE,ITGB1,ITGB5,ITGB7,KRAS,LYN,MAP2K2,MAPK3,MDM2,NFKB2,NFKBIA,NFKBID,NUP153,NUP50,NUP98,PIK3CA,PIK3CB,PIK3CD,PIK3R6,PRKCD,PTEN,PTGS2,RAF1,RALB,RB1,REL,RELA,RELB,SMAD4,SOS2,SP1,STAT3,TGFA
Role of NFAT in Cardiac Hypertrophy	4.52	0.177	-3.087	ADCY4,AKT2,CSNK1A1,EP300,GNAI1,GNAI3,GNAS,GNB1,GNB2,GNG2,GRB2,GSK3B,HDAC1,HDAC5,IL6ST,KRAS,MAP2K2,MAP2K3,MAP2K7,MAPK13,MAPK14,MAPK3,MEF2A,MEF2D,PIK3CA,PIK3CB,PIK3CD,PIK3R6,PLCG2,PPP3CC,PPP3R1,PRKACA,PRKAG2,PRKCD,RAF1,RALB,RCAN3,SOS2,TGFBR2
HIF1α Signaling	6.75	0.207	-3.086	AKT2,BRAF,CREBBP,CUL2,EGLN1,EGLN3,ELOC,EP300,HIF1AN,HK1,HK3,HSPA2,IL6R,KRAS,MAP2K2,MAP2K3,MAP2K7,MAPK3,MDM2,MKNK1,MMP1,MMP14,MMP19,MMP25,MMP27,NCF1,NCF2,PIK3CA,PIK3CB,PIK3CD,PIK3R6,PLCG2,PPP3CC,PPP3R1,PRKCD,RAC1,RAF1,RALB,SAT2,STAT3,TGFA,VEGFA,VEGFB
3-phosphoinositide Biosynthesis	5.83	0.198	-3.053	ACP5,ALPL,DUSP1,DUSP11,DUSP16,DUSP2,G6PC3,INPP5F,IPMK,NUDT4,PI4K2A,PIK3CA,PIK3CB,PIK3CD,PIK3R6,PIP5K1A,PPFIBP2,PPM1H,PPM1J,PPP1R12A,PPP1R13B,PPP1R3D,PPP2R2A,PPP2R5A,PPP2R5B,PPP2R5C,PPP3CC,PPP3R1,PPP4C,PPP4R1,PTEN,PTPN12,PTPN22,PTPN6,PTPRC,SACM1L,SOCS3,SSH2,TNS3,UBLCP1
PEDF Signaling	10.1	0.345	-3	AKT2,BCL2L1,CASP7,CASP8,CFLAR,FAS,IKBKB,IKBKE,KRAS,MAPK13,MAPK14,MAPK3,NFKB2,NFKBIA,NFKBID,PIK3CA,PIK3CB,PIK3CD,PIK3R6,PNPLA2,RAC1,RAF1,RALB,REL,RELA,RELB,ROCK1,ROCK2,ZEB1
Pancreatic Adenocarcinoma Signaling	8.47	0.27	-3	AKT2,BCL2L1,E2F2,GRB2,HDAC1,HDAC5,JAK2,KRAS,MAP2K2,MAPK3,MDM2,NFKB2,NOTCH1,PIK3CA,PIK3CB,PIK3CD,PIK3R6,PLD3,PTGS2,RAC1,RAF1,RB1,REL,RELA,RELB,SIN3A,SMAD4,STAT3,TFDP1,TGFA,TGFBR2,TYK2,VEGFA,VEGFB
Renal Cell Carcinoma Signaling	6.48	0.287	-3	AKT2,CREBBP,CUL2,EGLN3,ELOC,EP300,FOS,GAB1,GRB2,KRAS,MAP2K2,MAPK3,PAK1,PIK3CA,PIK3CB,PIK3CD,PIK3R6,RAC1,RAF1,RALB,SOS2,TGFA,VEGFA
Glioma Signaling	4.02	0.202	-3	AKT2,CDKN2D,E2F2,GRB2,HDAC1,HDAC5,IDH1,KRAS,MAP2K2,MAPK3,MDM2,PIK3CA,PIK3CB,PIK3CD,PIK3R6,PLCG2,PRKCD,PTEN,RAF1,RALB,RB1,SIN3A,SOS2,TFDP1,TGFA
TREM1 Signaling	7.48	0.312	-2.985	AKT2,CD83,CD86,CXCL8,GRB2,ICAM1,IL18,IL1B,ITGB1,JAK2,MAPK3,MYD88,NFKB2,NLRC4,NLRP12,NOD2,PLCG2,REL,RELA,RELB,STAT3,STAT5B,TLR2,TREM1
VEGF Family Ligand-Receptor Interactions	4.39	0.238	-2.982	AKT2,FOS,GRB2,KRAS,MAP2K2,MAPK3,NRP2,PIK3CA,PIK3CB,PIK3CD,PIK3R6,PLA2G12A,PLA2G4A,PLCG2,PRKCD,RAF1,RALB,SOS2,VEGFA,VEGFB
PAK Signaling	3.52	0.195	-2.982	CASP3,GRB2,ITGA6,ITGAM,ITGB1,ITGB5,ITGB7,KRAS,LIMK2,MAP2K2,MAPK3,MYL4,PAK1,PIK3CA,PIK3CB,PIK3CD,PIK3R6,PTK2B,PXN,RAC1,RAF1,RALB,SOS2
Integrin Signaling	7.33	0.211	-2.846	AKT2,ARF1,ARF5,ARHGAP26,ARPC2,ARPC5L,BRAF,CAPN3,CRKL,GRB2,GSK3B,GSN,ITGA6,ITGAM,ITGB1,ITGB5,ITGB7,KRAS,MAP2K2,MAP3K11,MAPK3,PAK1,PFN1,PIK3CA,PIK3CB,PIK3CD,PIK3R6,PLCG2,PPP1R12A,PTEN,PXN,RAC1,RAF1,RALB,RHOB,RHOG,RHOQ,ROCK1,SOS2,TLN1,TSPAN3,TSPAN4,VASP,WAS,ZYX
Endometrial Cancer Signaling	4.86	0.283	-2.84	AKT2,CTNNA1,FOXO3,GRB2,GSK3B,KRAS,MAP2K2,MAPK3,PDPK1,PIK3CA,PIK3CB,PIK3CD,PIK3R6,PTEN,RAF1,RALB,SOS2
Pyridoxal 5'-phosphate Salvage Pathway	3.73	0.242	-2.84	AKT2,BRAF,CSNK1A1,CSNK1D,DYRK1A,GRK6,LIMK2,MAP2K2,MAP2K3,MAPK3,PAK1,PDXK,PIM1,PRKAA1,PRKCD,PRKX
STAT3 Pathway	5.58	0.222	-2.837	BMPR2,IL17RA,IL18R1,IL18RAP,IL1B,IL1R1,IL20RB,IL22RA2,IL4R,IL6R,IL6ST,JAK2,KRAS,MAP2K2,MAP3K11,MAPK13,MAPK14,MAPK3,PIAS3,PIM1,PTPN6,RAC1,RAF1,RALB,SOCS3,STAT3,TGFA,TGFBR2,TYK2,VEGFA
ERK/MAPK Signaling	10.2	0.238	-2.832	ATF1,BRAF,CREBBP,CRKL,DUSP1,DUSP2,ELF1,ELF2,ELF4,ETS2,FOS,GRB2,H3-3A/H3-3B,ITGA6,ITGAM,ITGB1,ITGB5,ITGB7,KRAS,LAMTOR3,MAP2K2,MAPK3,MKNK1,PAK1,PIK3CA,PIK3CB,PIK3CD,PIK3R6,PLA2G12A,PLA2G4A,PLCG2,PPM1J,PPP1R12A,PPP1R3D,PPP2R2A,PPP2R5A,PPP2R5B,PPP2R5C,PRKACA,PRKAG2,PRKCD,PTK2B,PXN,RAC1,RAF1,RALB,RPS6KA1,SOS2,STAT3,TLN1,YWHAQ
FGF Signaling	3.4	0.214	-2.828	AKT2,CREBBP,CRKL,GAB1,GRB2,MAP2K3,MAPK13,MAPK14,MAPK3,PIK3CA,PIK3CB,PIK3CD,PIK3R6,PTPN6,RAC1,RAF1,SOS2,STAT3
Tumor Microenvironment Pathway	6.81	0.218	-2.795	AKT2,BRAF,CFLAR,CXCL8,FAS,FOS,FOXO3,FOXO4,ICAM1,IL1B,IL6R,JAK2,KRAS,MAP2K2,MAP3K14,MAPK3,MMP1,MMP14,MMP19,MMP25,MMP27,NFKB2,PIK3CA,PIK3CB,PIK3CD,PIK3R6,PTGS2,RAC1,RAF1,RALB,REL,RELA,RELB,SLC16A1,SPP1,STAT3,TNFRSF1A,VEGFA,VEGFB
CXCR4 Signaling	4.91	0.198	-2.785	ADCY4,AKT2,ARHGEF11,CD4,ELMO2,FOS,GNAI1,GNAI3,GNAS,GNAT2,GNB1,GNB2,GNG2,KRAS,LYN,MAP2K2,MAPK3,MYL4,PAK1,PIK3CA,PIK3CB,PIK3CD,PIK3R6,PRKCD,PXN,RAC1,RAF1,RALB,RHOB,RHOG,RHOQ,ROCK1,ROCK2
Reelin Signaling in Neurons	5.25	0.222	-2.746	AKT2,APOE,ARHGEF1,ARHGEF11,ARHGEF2,ARPC2,ARPC5L,CDK5R1,CRKL,FGR,GRINA,GSK3B,HCK,ITGB1,LYN,MAP2K2,MAP2K3,MAP2K7,MAP3K11,MAPK3,NDEL1,PAFAH1B1,PAFAH1B2,PIK3CA,PIK3CB,PIK3CD,PIK3R6,RAC1
Inflammasome pathway	6.63	0.55	-2.714	CASP8,CTSB,IL18,IL1B,MYD88,NAIP,NEK7,NFKB2,NLRC4,NOD2,PANX1
Melanocyte Development and Pigmentation Signaling	5.16	0.245	-2.711	ADCY4,CREBBP,EP300,GNAS,GRB2,KRAS,MAP2K2,MAPK3,MITF,PIK3CA,PIK3CB,PIK3CD,PIK3R6,PLCG2,PRKACA,PRKAG2,PTPN6,RAF1,RALB,RPS6KA1,RPS6KA2,RPS6KA3,SOS2
Paxillin Signaling	4.6	0.222	-2.683	ARF1,CSK,GIT2,GRB2,ITGA6,ITGAM,ITGB1,ITGB5,ITGB7,KRAS,MAPK13,MAPK14,PAK1,PIK3CA,PIK3CB,PIK3CD,PIK3R6,PTK2B,PTPN12,PXN,RAC1,RALB,SOS2,TLN1
14-3-3-mediated Signaling	3.84	0.197	-2.683	AKT2,CBL,FOS,GRB2,GSK3A,GSK3B,KRAS,MAP2K2,MAPK3,PDCD6IP,PIK3CA,PIK3CB,PIK3CD,PIK3R6,PLCG2,PRKCD,RAF1,RALB,RPS6KA1,SFN,STRADA,TNFRSF1A,TUBA4A,TUBB6,YWHAQ
Non-Small Cell Lung Cancer Signaling	6.28	0.266	-2.668	AKT2,E2F2,FOXO3,GRB2,HDAC1,HDAC5,KRAS,MAP2K2,MAPK3,PDPK1,PIK3CA,PIK3CB,PIK3CD,PIK3R6,RAF1,RALB,RASSF1,RASSF5,RB1,RXRA,SIN3A,SOS2,STK4,TFDP1,TGFA
CCR3 Signaling in Eosinophils	4.23	0.2	-2.668	GNAI1,GNAI3,GNAS,GNAT2,GNB1,GNB2,GNG2,KRAS,LIMK2,MAP2K2,MAPK13,MAPK14,MAPK3,PAK1,PIK3CA,PIK3CB,PIK3CD,PIK3R6,PLA2G12A,PLA2G4A,PPP1R12A,PRKCD,RAC1,RAF1,RALB,ROCK1,ROCK2
p70S6K Signaling	4.41	0.205	-2.6	AKT2,GNAI1,GNAI3,GRB2,IL4R,KRAS,LYN,MAP2K2,MAPK3,PDPK1,PIK3CA,PIK3CB,PIK3CD,PIK3R6,PLCG2,PPM1J,PPP2R2A,PPP2R5A,PPP2R5B,PPP2R5C,PRKCD,RAF1,RALB,SFN,SOS2,SYK,YWHAQ
Telomerase Signaling	6.79	0.262	-2.558	AKT2,ELF1,ELF2,ELF4,ETS2,GRB2,HDAC1,HDAC5,KRAS,MAP2K2,MAPK3,PDPK1,PIK3CA,PIK3CB,PIK3CD,PIK3R6,PPM1J,PPP2R2A,PPP2R5A,PPP2R5B,PPP2R5C,RAF1,RALB,RB1,SOS2,SP1,TINF2,TPP1
Leukocyte Extravasation Signaling	9.23	0.238	-2.534	ARHGAP4,ARHGAP9,BMX,CD99,CRKL,CTNNA1,CTNND1,EZR,GNAI1,GNAI3,ICAM1,ICAM3,ITGAM,ITGB1,MAP2K2,MAP3K4,MAPK13,MAPK14,MMP1,MMP14,MMP19,MMP25,MMP27,NCF1,NCF2,NCF4,PIK3CA,PIK3CB,PIK3CD,PIK3R6,PLCG2,PRKCD,PTK2B,PXN,RAC1,RASSF5,RDX,ROCK1,ROCK2,SIPA1,TIMP2,VASP,VAV1,VAV3,VCAM1,WAS
MIF Regulation of Innate Immunity	3.43	0.273	-2.53	FOS,LY96,MAPK3,NFKB2,NFKBIA,NFKBID,PLA2G12A,PLA2G4A,PTGS2,REL,RELA,RELB
ERB2-ERBB3 Signaling	5.59	0.292	-2.524	GRB2,GSK3A,GSK3B,KRAS,MAP2K2,MAPK3,PDPK1,PIK3CA,PIK3CB,PIK3CD,PIK3R6,PTEN,RAF1,RALB,SOS2,SP1,STAT3,STAT5B,TYK2
JAK/STAT Signaling	10.4	0.354	-2.502	AKT2,BCL2L1,CEBPB,FOS,GRB2,JAK2,KRAS,MAP2K2,MAPK3,NFKB2,PIAS1,PIAS3,PIAS4,PIK3CA,PIK3CB,PIK3CD,PIK3R6,PTPN6,RAF1,RALB,REL,RELA,RELB,SOCS3,SOS2,STAT3,STAT5B,STAT6,TYK2
Apelin Endothelial Signaling Pathway	7.3	0.245	-2.502	ADCY4,AKT2,FOS,GNAI1,GNAI3,GNAS,GNAT2,GNB1,GNB2,GNG2,HDAC5,ICAM1,KLF2,KRAS,MAP2K2,MAPK3,MEF2A,MEF2D,NFKB2,PIK3CA,PIK3CB,PIK3CD,PIK3R6,PRKAA1,PRKAB1,PRKAG2,PRKCD,RAF1,RALB,REL,RELA,RELB,SP1,VCAM1
IL-7 Signaling Pathway	4.34	0.244	-2.5	AKT2,BCL6,FOXO3,FOXO4,GRB2,GSK3A,GSK3B,LYN,MAPK13,MAPK14,MAPK3,MCL1,PDPK1,PIK3CA,PIK3CB,PIK3CD,PIK3R6,SOS2,STAT5B
ERK5 Signaling	3.77	0.236	-2.5	CREBBP,FOS,FOXO3,GAB1,IL6ST,KRAS,MAP3K2,MAP3K3,MEF2A,MEF2D,RALB,RPS6KA1,RPS6KA2,RPS6KA3,SFN,SH2D2A,YWHAQ
Melanoma Signaling	4.69	0.3	-2.496	AKT2,BRAF,KRAS,MAP2K2,MAPK3,MDM2,MITF,PIK3CA,PIK3CB,PIK3CD,PIK3R6,PTEN,RAF1,RALB,RB1
Tumoricidal Function of Hepatic Natural Killer Cells	3.08	0.333	-2.449	APAF1,CASP3,CASP7,CASP8,FAS,ICAM1,M6PR,SRGN
fMLP Signaling in Neutrophils	7.44	0.252	-2.414	ARPC2,ARPC5L,GNAI1,GNAI3,GNAS,GNAT2,GNB1,GNB2,GNG2,KRAS,MAP2K2,MAPK3,NCF1,NCF2,NFAT5,NFATC3,NFKB2,NFKBIA,NFKBID,PIK3CA,PIK3CB,PIK3CD,PIK3R6,PPP3CC,PPP3R1,PRKCD,RAC1,RAF1,RALB,REL,RELA,RELB,WAS
Opioid Signaling Pathway	4.84	0.17	-2.412	ADCY4,AKT2,AP2M1,ARRB2,BRAF,CREBBP,EP300,FGR,FOS,GNAI1,GNAI3,GNAS,GNAT2,GNB1,GNB2,GNG2,GRINA,GRK2,GRK6,GSK3B,HCK,KRAS,LYN,MAP2K2,MAP2K3,MAP2K7,MAPK3,NFKB2,NFKBIA,OPRM1,PPP3CC,PPP3R1,PRKACA,PRKAG2,PRKCD,RAC1,RAF1,RALB,RGS10,RGS14,RGS18,RGS19,RGS3,RPS6KA1,RPS6KA2,RPS6KA3,SOS2
Osteoarthritis Pathway	4.95	0.179	-2.401	ALPL,BMPR2,CASP3,CASP7,CASP8,CEBPB,CREBBP,CTNNA1,CXCL8,FOXO3,HTRA1,IL18RAP,IL1B,IL1R1,IL1RAP,ITGA6,ITGAM,ITGB1,ITGB5,ITGB7,LRP1,MMP1,MTF1,NFKB2,NOTCH1,PRKAA1,PRKAB1,PRKAG2,PTGS2,RAC1,REL,RELA,RELB,SIK3,SMAD4,SP1,SPP1,TGFBR2,TLR2,TNFRSF1A,VEGFA,VEGFB
IL-17A Signaling in Airway Cells	8.84	0.358	-2.4	AKT2,GSK3B,IKBKB,IKBKE,IL17RA,JAK2,MAP2K2,MAPK13,MAPK14,MAPK3,NFKB2,NFKBIA,NFKBID,PIK3CA,PIK3CB,PIK3CD,PIK3R6,PTEN,REL,RELA,RELB,STAT3,TRAF3IP2,TYK2
NF-κB Activation by Viruses	6.7	0.295	-2.4	AKT2,CD4,IKBKB,IKBKE,ITGA6,ITGB1,KRAS,MAP3K14,MAPK3,NFKB2,NFKBIA,NFKBID,PIK3CA,PIK3CB,PIK3CD,PIK3R6,PRKCD,RAF1,RALB,REL,RELA,RELB,TNFRSF14
Role of MAPK Signaling in Inhibiting the Pathogenesis of Influenza	5.67	0.276	-2.4	BRAF,CASP3,CXCL8,IL1B,MAP2K2,MAP2K3,MAP2K7,MAPK13,MAPK14,MAPK3,MYD88,NFKB2,NFKBIA,NFKBID,PLA2G12A,PLA2G4A,PLA2G7,PLAAT3,PTGS2,RAF1,RPS6KA3
TNFR1 Signaling	8.93	0.404	-2.357	APAF1,BIRC3,CASP3,CASP7,CASP8,FOS,IKBKB,IKBKE,MAP3K14,MAP4K2,NAIP,NFKB2,NFKBIA,NFKBID,PAK1,REL,RELA,RELB,TANK,TNFAIP3,TNFRSF1A
Growth Hormone Signaling	4.39	0.254	-2.357	CEBPA,FOS,JAK2,MAPK3,PDPK1,PIK3CA,PIK3CB,PIK3CD,PIK3R6,PLCG2,PRKCD,PTPN6,RPS6KA1,RPS6KA2,RPS6KA3,SOCS3,STAT3,STAT5B
4-1BB Signaling in T Lymphocytes	5.44	0.382	-2.333	IKBKB,IKBKE,MAP2K2,MAP3K14,MAPK13,MAPK14,MAPK3,NFKB2,NFKBIA,NFKBID,REL,RELA,RELB
Ephrin B Signaling	4.87	0.264	-2.324	CBL,GNAI1,GNAI3,GNAS,GNAT2,GNB1,GNB2,GNG2,HNRNPK,ITSN2,MAPK3,PAK1,PXN,RAC1,RGS3,ROCK1,ROCK2,VAV1,VAV3
Leptin Signaling in Obesity	3.13	0.216	-2.309	ADCY4,AKT2,GRB2,JAK2,MAP2K2,MAPK3,PDE3B,PIK3CA,PIK3CB,PIK3CD,PIK3R6,PLCG2,PRKACA,PRKAG2,SOCS3,STAT3
Th1 Pathway	5.54	0.23	-2.2	APH1B,CD4,CD86,CXCR3,GRB2,ICAM1,IFNGR1,IFNGR2,IL18,IL18R1,IL27,IL6R,IRF1,JAK2,NFATC3,NFIL3,NOTCH1,NOTCH2,NOTCH4,PIK3CA,PIK3CB,PIK3CD,PIK3R6,PSEN2,SOCS3,STAT3,TYK2,VAV1
Endothelin-1 Signaling	3.05	0.162	-2.191	ADCY4,BRAF,CASP3,CASP7,CASP8,ECE1,FOS,GAB1,GNAI1,GNAI3,GNAS,GNAT2,GRB2,KRAS,MAPK13,MAPK14,MAPK3,PIK3CA,PIK3CB,PIK3CD,PIK3R6,PLA2G12A,PLA2G4A,PLA2G7,PLAAT3,PLCG2,PLD3,PRKCD,PTGS2,RAF1,RALB
Triacylglycerol Biosynthesis	4.38	0.298	-2.138	ABHD5,AGPAT1,AGPAT2,AGPAT5,DGAT1,DGAT2,GPAT3,GPAT4,LPCAT2,LPGAT1,MBOAT7,MOGAT1,PLPP1,PLPPR2
Role of MAPK Signaling in Promoting the Pathogenesis of Influenza	3.44	0.196	-2.132	BECN1,BRAF,CASP3,KRAS,MAP2K2,MAP2K3,MAP2K7,MAPK13,MAPK14,MAPK3,NFKB2,NFKBIA,NFKBID,NUP153,PLA2G12A,PLA2G4A,PLA2G7,PLAAT3,PTGS2,RAF1,RALB,RPS6KA3
Relaxin Signaling	4.45	0.196	-2.065	ADCY4,AKT2,BRAF,FOS,GDE1,GDPD3,GNAI1,GNAI3,GNAS,GNAT2,GNB1,GNB2,GNG2,MAPK3,NFKB2,NFKBIA,NFKBID,PDE3B,PDE8A,PIK3CA,PIK3CB,PIK3CD,PIK3R6,PRKACA,PRKAG2,REL,RELA,RELB,SMPDL3A,VEGFA
Ferroptosis Signaling Pathway	3.49	0.19	-2.041	ACSL4,ALOX5,ARF1,ARF5,BECN1,BRAF,CTSB,EMP1,G3BP1,GSS,KRAS,MAP2K2,MAPK3,NCOA4,PRKAA1,PRKAB1,PRKAG2,RAF1,RALB,RB1,SP1,SREBF2,STAT3,USP7
Phagosome Formation	1.71	0.113	-5.435	ADGRE1,ADGRG1,ADGRG3,ADORA2A,AKT2,APBB1IP,ARPC2,ARPC5L,BCL10,C5AR1,C5AR2,CCRL2,CD36,CLIP1,CRKL,DIAPH1,ELMO2,FGR,GAB2,GPR107,GPR141,GPR27,GPR84,GRB2,HCAR1,HCK,ITGA6,ITGAM,ITGB1,ITGB5,ITGB7,KRAS,LIMK2,LPAR1,LTB4R,LYN,MAP2K2,MAP2K3,MAP2K7,MAPK3,MRC2,MYD88,MYH9,MYL4,MYO10,MYO18A,OPRM1,P2RY12,P2RY13,PAK1,PIK3CA,PIK3CB,PIK3CD,PIK3R6,PIP5K1A,PLA2G12A,PLA2G4A,PLA2G7,PLAAT3,PLCG2,PLD3,PRKCD,PTGER4,PTK2B,R…
IL-17 Signaling	2.89	0.16	-3.651	AKT2,CCL22,CEBPB,CXCL8,DEFB1,FOS,GSK3B,IL17RA,IL18,IL1B,JAK2,KRAS,MAP2K3,MAP3K14,MAPK13,MAPK14,MAPK3,PIK3CA,PIK3CB,PIK3CD,PIK3R6,PTGS2,RALB,RELA,TAB2,TNFSF12,TNFSF4,TRAF3IP2,VEGFA,VEGFB
BMP signaling pathway	2.77	0.195	-3.357	BMPR2,CREBBP,GRB2,KRAS,MAP2K2,MAPK13,MAPK14,MAPK3,NFKB2,PRKACA,PRKAG2,RAF1,RALB,REL,RELA,RELB,SMAD4
SPINK1 General Cancer Pathway	2.53	0.203	-3.207	AKT2,IL6R,JAK2,KRAS,MAP2K2,MAPK3,PIK3CA,PIK3CB,PIK3CD,PIK3R6,RAF1,RALB,STAT3,TYK2
UVC-Induced MAPK Signaling	1.85	0.196	-3.162	BRAF,FOS,KRAS,MAP2K2,MAPK13,MAPK14,MAPK3,PRKCD,RAF1,RALB
Salvage Pathways of Pyrimidine Ribonucleotides	2.58	0.184	-3.153	AKT2,BRAF,CDA,CSNK1A1,CSNK1D,DYRK1A,GRK6,LIMK2,MAP2K2,MAP2K3,MAPK3,NME5,PAK1,PIM1,PRKAA1,PRKCD,PRKX,UPP1
Role of Pattern Recognition Receptors in Recognition of Bacteria and Viruses	2.19	0.154	-3.153	C1QB,C5AR1,CXCL8,IL18,IL1B,IRF3,MAPK3,MYD88,NFKB2,NLRC4,NOD2,PIK3CA,PIK3CB,PIK3CD,PIK3R6,PLCG2,PRKCD,REL,RELA,RELB,SYK,TLR2,TNFSF12,TNFSF4
Spliceosomal Cycle	1.54	0.184	-3	CASC3,CWC25,DDX39B,DHX8,PRPF40B,SF1,SF3B1,SLU7,YJU2
Glioblastoma Multiforme Signaling	1.72	0.14	-2.985	AKT2,E2F2,GRB2,GSK3B,KRAS,MAP2K2,MAPK3,MDM2,NF2,PIK3CA,PIK3CB,PIK3CD,PIK3R6,PLCG2,PRKCD,PTEN,RAC1,RAF1,RALB,RB1,RHOB,RHOG,RHOQ,SOS2
Corticotropin Releasing Hormone Signaling	1.59	0.141	-2.982	ADCY4,BRAF,CREBBP,FOS,GNAI1,GNAI3,GNAS,JUND,MAP2K2,MAPK13,MAPK14,MAPK3,MEF2A,MEF2D,PLCG2,PRKACA,PRKAG2,PRKCD,PTGS2,RAF1,VEGFA
Antiproliferative Role of Somatostatin Receptor 2	1.72	0.169	-2.887	BRAF,GNB1,GNB2,GNG2,KRAS,MAP2K2,MAPK3,PIK3CA,PIK3CB,PIK3CD,PIK3R6,PTPN6,RALB
Chemokine Signaling	2.33	0.188	-2.84	FOS,GNAI1,GNAI3,KRAS,LIMK2,MAP2K2,MAPK13,MAPK14,MAPK3,PLCG2,PPP1R12A,PTK2B,RAF1,RALB,ROCK2
LPS/IL-1 Mediated Inhibition of RXR Function	1.56	0.127	-2.84	ABCC3,ACOX1,ACSL1,ACSL4,ALDH1A1,ALDH2,ALDH3A2,APOE,CHST11,CHST15,CRAT,CYP2U1,CYP7A1,FMO4,IL18,IL18RAP,IL1B,IL1R1,IL1RAP,IL1RN,LY96,MAP2K7,MYD88,NDST2,NR1H3,PLTP,RARA,RXRA,SCARB1,SLC27A1,SLC27A4,TNFRSF1A
G Beta Gamma Signaling	2.6	0.171	-2.837	AKT2,CAV2,DNM2,GNAI1,GNAI3,GNAS,GNAT2,GNB1,GNB2,GNG2,GRB2,KRAS,MAPK3,PAK1,PDPK1,PLCG2,PRKACA,PRKAG2,PRKCD,RAF1,RALB,SOS2
Role of NANOG in Mammalian Embryonic Stem Cell Pluripotency	2.3	0.167	-2.828	AKT2,BMPR2,GAB1,GRB2,GSK3B,IL6ST,JAK2,KRAS,MAP2K2,MAPK3,PIK3CA,PIK3CB,PIK3CD,PIK3R6,RAF1,RALB,SMAD4,SOS2,STAT3,TYK2
UVA-Induced MAPK Signaling	2.21	0.173	-2.714	BCL2L1,CASP3,FOS,KRAS,MAPK13,MAPK14,MAPK3,PIK3CA,PIK3CB,PIK3CD,PIK3R6,PLCG2,RALB,RPS6KA1,RPS6KA2,RPS6KA3,TIPARP
IL-17A Signaling in Gastric Cells	2.18	0.269	-2.646	CXCL8,FOS,IL17RA,MAPK13,MAPK14,MAPK3,RELA
NAD Signaling Pathway	2.07	0.152	-2.558	AKT2,ARNTL,BST1,CEBPB,ETFA,GSK3B,NADK,NADSYN1,NFKB2,PIK3CA,PIK3CB,PIK3CD,PIK3R6,POLR2A,PRKAA1,PRKAB1,PRKAG2,SIRT7,SLC22A13,TGFA,TIPARP,TRPM2,VEGFA
UVB-Induced MAPK Signaling	2.24	0.212	-2.53	FOS,H3-3A/H3-3B,MAPK13,MAPK14,MAPK3,PIK3CA,PIK3CB,PIK3CD,PIK3R6,PRKCD,RPS6KA3
Macropinocytosis Signaling	1.76	0.171	-2.53	ITGB1,ITGB5,ITGB7,KRAS,PAK1,PIK3CA,PIK3CB,PIK3CD,PIK3R6,PLCG2,PRKCD,RAC1,RALB
NRF2-mediated Oxidative Stress Response	1.46	0.127	-2.524	ABCC1,BACH1,CREBBP,CUL3,CYP2U1,DNAJB6,DNAJC19,DNAJC5,EP300,EPHX1,FOS,GSK3B,JUNB,JUND,KRAS,MAFG,MAP2K2,MAP2K3,MAP2K7,MAPK14,MAPK3,NQO1,PIK3CA,PIK3CB,PIK3CD,PIK3R6,PRKCD,RAF1,RALB,SCARB1
Insulin Secretion Signaling Pathway	1.6	0.127	-2.401	ADCY4,AGO4,CREBBP,CRTC2,DLAT,EIF1,EIF4EBP2,EIF4G3,FGR,GNAS,GPAA1,HCK,JAK2,LYN,MAPK13,MAPK14,MAPK3,PAIP1,PIK3CA,PIK3CB,PIK3CD,PIK3R6,PLCG2,PRKACA,PRKAG2,PRKCD,SEC61A1,SPCS1,SSR1,SSR3,STAT3,STAT5B,STAT6,TYK2
PFKFB4 Signaling Pathway	2.17	0.217	-2.333	CREBBP,GNAS,HK1,HK3,MAP2K2,MAP2K3,MAP2K7,MAPK3,PRKACA,PRKAG2
Thyroid Cancer Signaling	2.38	0.19	-2.324	AKT2,BRAF,CXCL8,FOS,GSK3B,IRS2,KRAS,MAP2K2,MAPK3,PIK3CA,PIK3CB,PIK3CD,PIK3R6,PTEN,RALB
Gαs Signaling	1.94	0.157	-2.324	ADCY4,ADORA2A,BRAF,CREBBP,GNAI1,GNAI3,GNAS,GNAT2,GNB1,GNB2,GNG2,HCK,MAP2K2,MAPK3,PRKACA,PRKAG2,PTGER4,RAPGEF2,RGS2
Glioma Invasiveness Signaling	1.9	0.178	-2.309	KRAS,MAPK3,PIK3CA,PIK3CB,PIK3CD,PIK3R6,PLAUR,RAC1,RALB,RHOB,RHOG,RHOQ,TIMP2
FcγRIIB Signaling in B Lymphocytes	1.11	0.141	-2.309	BLNK,GRB2,KRAS,LYN,PDPK1,PIK3CA,PIK3CB,PIK3CD,PIK3R6,PLCG2,RALB,SYK
Synaptogenesis Signaling Pathway	2.98	0.144	-2.287	ADCY4,AKT2,AP2M1,APOE,ARPC2,ARPC5L,BRAF,CADM1,CREBBP,CRKL,CTNND1,DNAJC5,EIF4EBP2,FGR,GPAA1,GRB2,GRINA,GSK3B,HCK,ITSN2,KRAS,LRP1,LYN,MAPK14,MAPK3,NAP1L1,PAFAH1B1,PAK1,PIK3CA,PIK3CB,PIK3CD,PIK3R6,PLCG2,PRKACA,PRKAG2,PRKCD,RAC1,RAF1,RALB,RASGRP2,SOS2,STXBP2,STXBP5,TLN1,WAS
Bladder Cancer Signaling	2.84	0.181	-2.236	CXCL8,E2F2,HDAC1,HDAC5,KRAS,MAP2K2,MAPK3,MDM2,MMP1,MMP14,MMP19,MMP25,MMP27,RAF1,RALB,RASSF1,RB1,SIN3A,TFDP1,VEGFA,VEGFB
Granzyme B Signaling	1.96	0.312	-2.236	APAF1,CASP3,CASP8,LMNB1,NUMA1
White Adipose Tissue Browning Pathway	1.21	0.132	-2.183	ADCY4,CAMKK2,CEBPB,CREBBP,FNDC5,GNAS,HIF1AN,MAPK13,MAPK14,PRKAA1,PRKAB1,PRKACA,PRKAG2,RARA,RARG,RXRA,SLC16A1,VEGFA
WNT/Ca+ pathway	1.24	0.156	-2.121	CREBBP,DVL2,GSK3B,NFAT5,NFATC3,NFKB2,PLCG2,REL,RELA,RELB
Retinoic acid Mediated Apoptosis Signaling	1.06	0.15	-2.121	APAF1,CASP3,CASP8,CFLAR,IRF1,RARA,RARG,RXRA,TIPARP
CSDE1 Signaling Pathway	2.45	0.214	-2.111	AGO4,AKT2,APAF1,CSDE1,DDX6,FOS,HNRNPC,LSM14A,PABPC4,PAIP1,PTEN,RAC1
Necroptosis Signaling Pathway	2.16	0.153	-2.041	BIRC3,CAPN3,CASP8,CFLAR,CYLD,FAS,GLUL,IKBKB,IRF3,IRF9,MDM2,MERTK,PELI1,PLA2G12A,PLA2G4A,PPP3CC,PPP3R1,RB1,TAB2,TNFRSF1A,TNIP1,TOMM34,TSPO,VDAC1

## Sheet: SF 6-10 days
Ingenuity Canonical Pathways	-log(p-value)	Ratio	z-score	Molecules
Activated
Coronavirus Pathogenesis Pathway	17.2	0.163	3.307	CCDC22,CCL2,FAU,HDAC9,MAPK12,PYCARD,RPS10,RPS11,RPS12,RPS13,RPS14,RPS15A,RPS16,RPS18,RPS19,RPS20,RPS21,RPS25,RPS26,RPS27A,RPS28,RPS29,RPS3,RPS3A,RPS4X,RPS5,RPS6,RPS7,RPS8,RPS9,STAT1,STAT2,TLR3
GP6 Signaling Pathway	4.83	0.102	3.051	CALML5,COL16A1,COL1A1,COL1A2,COL3A1,COL4A1,COL4A2,COL5A1,COL5A2,COL6A1,COL6A2,COL6A3,ITGB3
Osteoarthritis Pathway	4.15	0.0726	2.53	ANKH,CCN4,DCN,FN1,FZD1,ITGA11,ITGAX,ITGB1,ITGB3,ITGB7,MMP12,NAMPT,PPARGC1A,RARRES2,S1PR3,SDC4,SLC39A8
Tumor Microenvironment Pathway	2.8	0.067	3.317	CCL2,CD274,COL1A1,COL1A2,COL3A1,FN1,ICAM1,ITGB3,MMP12,MMP2,PLAU,TNC
Hepatic Fibrosis Signaling Pathway	1.8	0.043	2.138	CALML5,CCL2,CCN2,COL1A1,COL1A2,COL3A1,FTL,FZD1,ICAM1,ITGA11,ITGAX,ITGB1,ITGB3,ITGB7,MAP2K3,MAPK12,PDGFRB,SUCNR1
Interferon Signaling	1.95	0.111	2	IRF1,STAT1,STAT2,TAP1
Intrinsic Prothrombin Activation Pathway	1.72	0.0952	2	COL1A1,COL1A2,COL3A1,KLKB1
Inactivated
EIF2 Signaling	41.9	0.259	-5.568	EIF3G,EIF3I,EIF3K,FAU,RPL10,RPL10A,RPL13A,RPL14,RPL18,RPL19,RPL21,RPL22,RPL23,RPL24,RPL27,RPL27A,RPL28,RPL29,RPL3,RPL32,RPL35A,RPL36,RPL36AL,RPL37,RPL38,RPL39,RPL4,RPL6,RPL7,RPL7A,RPL8,RPL9,RPLP2,RPS10,RPS11,RPS12,RPS13,RPS14,RPS15A,RPS16,RPS18,RPS19,RPS20,RPS21,RPS25,RPS26,RPS27A,RPS28,RPS29,RPS3,RPS3A,RPS4X,RPS5,RPS6,RPS7,RPS8,RPS9,UBA52
Oxidative Phosphorylation	2.81	0.0818	-3	ATP5F1E,ATP5MF,COX6C,DMAC2L,NDUFB10,NDUFB11,NDUFB7,NDUFS5,NDUFS6
Autophagy	0	0.0235	-2.236	ATG3,CALML5,GABARAP,MAPK12,VAMP8
