# Supplementary material for: Transcriptional and Histochemical Signatures of Bone Marrow Mononuclear Cell-Mediated Resolution of Synovitis
Source: Front Immunol. 2021 Dec 8;12:734322. doi: 10.3389/fimmu.2021.734322 (PMC8692379; doi:10.3389/fimmu.2021.734322)
Supplement: Supplementary file 7 [file Table_6.xlsx]

## Sheet: Median values
	GeTMM													Fold Change
	gene	BMNC 0 hr		ISF 48	ISF 96	ISF 6	ISF 10		SF 48	SF 96	SF 6	SF 10		BMNC 0 hr		ISF 48	ISF 96	ISF 6	ISF 10		SF 48	SF 96	SF 6	SF 10
Upstream Regulators	NFE2L2	116.796		209.475	165.698	151.784	151.705		265.155	224.706	190.692	160.007		1		1.79351	1.4187	1.29956	1.29889		2.27024	1.92391	1.63269	1.36997
	LARP1	26.1586		39.2984	46.3249	47.4277	44.9384		37.1605	47.7825	46.7801	49.3828		1		1.50231	1.77092	1.81308	1.71792		1.42058	1.82664	1.78832	1.88782
	PIK3R1	26.7858		38.0218	44.1658	50.0807	66.0125		38.0871	47.8697	53.6801	59.0343		1		1.41948	1.64885	1.86967	2.46446		1.42192	1.78713	2.00405	2.20394
	CSF1	5.75494		43.5456	35.9731	57.9478	77.5844		14.4188	25.7483	25.9225	46.7921		1		7.56665	6.25082	10.0692	13.4814		2.50546	4.47413	4.50439	8.13077
	RUVBL1	19.436		32.1036	32.086	34.5764	31.8077		22.7871	20.4367	24.1002	27.7605		1		1.65176	1.65086	1.77899	1.63654		1.17242	1.05149	1.23998	1.42831
	SIRT2	15.1027		24.7915	31.5587	33.6224	24.2836		25.1221	33.415	35.9993	24.0426		1		1.64153	2.0896	2.22625	1.6079		1.66342	2.21252	2.38363	1.59194
	MAFB	39.2662		345.791	621.478	714.968	488.008		253.081	391.399	383.788	466.768		1		8.80632	15.8273	18.2082	12.4282		6.44525	9.96783	9.77401	11.8873
	EIF4E	39.9423		118.979	147.278	209.177	229.509		96.6594	94.896	92.9805	126.768		1		2.97876	3.68728	5.23698	5.746		2.41997	2.37582	2.32787	3.17377
	SCAP	13.6851		19.4389	26.5973	27.7655	23.0817		16.1484	22.4461	23.4621	24.0542		1		1.42045	1.94353	2.02889	1.68664		1.18	1.64019	1.71443	1.7577
	NFE2L1	27.0986		62.0061	85.5462	106.019	211.029		48.9412	59.8386	75.1981	126.124		1		2.28817	3.15685	3.91236	7.78745		1.80604	2.20818	2.77498	4.65425
	GABARAP	1996.92		2585.28	2191.14	2112.22	1766.08		2789.98	2367.4	2112.04	1621.5		1		1.29464	1.09726	1.05774	0.884405		1.39714	1.18553	1.05765	0.812
	ELL2	8.08236		29.142	23.8616	26.7851	30.6876		13.8659	15.9137	21.4103	27.6706		1		3.60563	2.9523	3.31402	3.79686		1.71558	1.96894	2.64902	3.42358
	STAT3	79.7367		120.915	86.6071	71.1921	55.0926		108.386	69.7133	53.8519	63.5647		1		1.51642	1.08616	0.892839	0.690932		1.3593	0.874293	0.675372	0.797183
	CREB3L2	4.29104		9.75722	12.7837	14.992	16.0884		6.73836	9.38821	9.5502	12.6203		1		2.27386	2.97917	3.49378	3.7493		1.57033	2.18786	2.22562	2.94107
	TREM2	4.56743		220.13	563.765	823.255	1021.99		150.94	438.088	837.163	757.357		1		48.1956	123.432	180.245	223.757		33.047	95.9156	183.29	165.817
	LPL	0.885573		78.8279	294.631	648.241	934.474		31.988	65.8709	107.496	372.963		1		89.0135	332.701	732.002	1055.22		36.1213	74.3823	121.386	421.155
	EEF1A2	0.543366		168.059	151.652	133.02	344.364		167.137	394.044	529.639	361.846		1		309.293	279.097	244.807	633.762		307.596	725.191	974.737	665.935
	TG	3.81795		12.6268	2.51974	0.546957	0.109731		12.4581	1.98835	0.35938	0.147188		1		3.30722	0.659971	0.143259	0.0287409		3.26304	0.520788	0.094129	0.0385514
	LGALS1	370.229		3037.33	4920.52	5986.74	7148.92		2586.31	4990.69	8662.12	4832.33		1		8.20392	13.2905	16.1704	19.3094		6.98571	13.48	23.3966	13.0523
	PPARG	6.904		22.2968	29.936	36.9613	27.6961		19.7606	26.1726	30.5563	35.2346		1		3.22955	4.33604	5.35361	4.0116		2.8622	3.79093	4.42588	5.10351
	CDKN2A	1.80158		1.01609	1.72128	3.18432	10.3028		1.1718	0.869906	1.30997	3.50299		1		0.563999	0.955425	1.76751	5.71876		0.650429	0.482857	0.727121	1.9444
	CDKN1A	4.76722		52.7275	38.7445	52.9506	151.707		43.3549	60.7138	59.5219	89.97		1		11.0604	8.12728	11.1072	31.8229		9.09438	12.7357	12.4857	18.8726
	MEF2D	30.7129		41.4789	26.9296	27.5644	41.6596		49.2892	27.3899	21.7967	27.963		1		1.35054	0.876817	0.897487	1.35642		1.60484	0.891806	0.709693	0.910463
	CEBPE	268.47		60.9626	53.7976	17.5089	2.00633		52.4217	47.791	81.8449	7.57548		1		0.227074	0.200386	0.0652172	0.00747319		0.195261	0.178012	0.304857	0.0282172
	FOXO3	23.2429		14.8803	9.64393	8.84113	8.72794		21.1677	11.6042	10.0563	11.302		1		0.640209	0.41492	0.380381	0.375511		0.91072	0.49926	0.43266	0.486259
	MFN2	39.3665		26.3348	24.8056	27.75	31.5275		27.791	22.8468	20.4724	29.3441		1		0.668965	0.63012	0.704914	0.800871		0.705955	0.580362	0.520047	0.745406
	TSC22D3	238.158		27.6906	11.4485	12.4436	16.7268		62.3431	24.3638	23.9599	22.6092		1		0.11627	0.0480709	0.0522494	0.0702343		0.261772	0.102301	0.100605	0.0949336
	ALDH2	438.306		281.997	284.94	214.313	161.652		227.862	374.605	423.27	306.527		1		0.643379	0.650095	0.488958	0.368812		0.51987	0.854666	0.965697	0.699345
	TSC2	17.8895		11.7533	12.2448	11.874	11.6304		13.459	13.1014	13.1952	13.3248		1		0.656995	0.684468	0.663741	0.650124		0.752338	0.732349	0.737591	0.744838
	PHF12	34.512		21.6433	14.626	10.4873	8.8862		26.6685	14.9128	11.359	12.9497		1		0.627123	0.423793	0.303875	0.257481		0.77273	0.432105	0.329133	0.375222
	GATA1	19.1576		0.404849	0.349606	0.271397	0.215918		0.598858	0.124419	0.168978	0.226345		1		0.0211326	0.0182489	0.0141665	0.0112706		0.0312596	0.0064945	0.00882043	0.0118149
	NCOA2	27.4205		16.297	9.24376	7.98812	6.14356		24.8747	13.0636	10.5383	11.0738		1		0.594336	0.337112	0.29132	0.22405		0.907156	0.476416	0.384322	0.403852
	TGFA	29.0202		16.6613	6.65993	3.18893	1.25682		14.6593	3.77296	2.52506	2.0353		1		0.574128	0.229493	0.109887	0.0433084		0.505141	0.130012	0.0870107	0.0701339
	MAPK3	113.275		110.736	78.6499	84.8914	74.066		114.328	62.7051	53.7701	47.5469		1		0.977587	0.694326	0.749426	0.653859		1.0093	0.553564	0.474685	0.419747
	NFKB2	22.5706		51.5469	33.0316	31.287	41.4049		46.6859	28.4663	28.8375	32.1906		1		2.2838	1.46348	1.38618	1.83446		2.06843	1.26121	1.27765	1.42622
	IL1B	14.3969		23.8494	7.14851	2.07667	0.895134		27.5709	9.5497	3.2188	2.33761		1		1.65657	0.496532	0.144245	0.0621756		1.91506	0.663317	0.223576	0.162369
	MYBL2	57.4733		41.1262	32.8995	26.8267	9.52532		26.36	20.7813	17.6296	10.1993		1		0.71557	0.572431	0.466768	0.165735		0.458648	0.361581	0.306743	0.177461
	FOXM1	12.6076		8.00308	7.77297	5.50649	1.84653		6.58592	5.41284	4.13737	2.81842		1		0.634784	0.616532	0.436761	0.146462		0.522378	0.429333	0.328166	0.22355
	CKAP2L	10.6245		12.8083	10.3867	9.12395	4.28077		10.7311	7.31803	6.44199	4.37991		1		1.20554	0.977615	0.858766	0.402915		1.01004	0.688788	0.606334	0.412247
Drivers of relevant Bioplogical Processes	NR1D2	7.42194		18.8039	12.6131	8.55403	13.9798		23.7249	15.0987	13.0207	13.9808		1		2.53355	1.69943	1.15253	1.88358		3.19659	2.03433	1.75435	1.88371
	AREG	0.00976157		4.20332	1.77514	0.515143	0.208281		0.851026	0.321638	0.0740406	0.0413749		1		430.599	181.85	52.7726	21.3368		87.1812	32.9494	7.58491	4.23855
	STAT3	79.7367		120.915	86.6071	71.1921	55.0926		108.386	69.7133	53.8519	63.5647		1		1.51642	1.08616	0.892839	0.690932		1.3593	0.874293	0.675372	0.797183
	RELA	116.309		115.16	77.173	61.3478	56.5588		134.567	76.6355	54.6829	59.6484		1		0.990118	0.663515	0.527454	0.48628		1.15698	0.658894	0.470151	0.512843
	RELB	6.16125		30.8897	21.2631	18.8445	30.187		26.6805	15.5416	16.7696	21.6831		1		5.01355	3.4511	3.05856	4.8995		4.33037	2.52248	2.72178	3.51926
	CHUK	27.2449		28.2728	27.5061	29.6561	28.1737		30.8916	28.93	26.6955	27.6143		1		1.03773	1.00959	1.0885	1.03409		1.13385	1.06185	0.979834	1.01356
	PPARG	6.904		22.2968	29.936	36.9613	27.6961		19.7606	26.1726	30.5563	35.2346		1		3.22955	4.33604	5.35361	4.0116		2.8622	3.79093	4.42588	5.10351
	STAT6	287.446		327.067	196.141	151.532	119.669		390.178	198.023	124.981	124.118		1		1.13784	0.682357	0.527167	0.416317		1.3574	0.688907	0.434799	0.431797
	MVK	6.46245		13.7584	17.3611	20.9156	18.6659		11.2843	19.1704	22.5469	21.8762		1		2.12897	2.68646	3.23648	2.88836		1.74614	2.96642	3.48891	3.38513
	HMGCS1	11.4095		37.58	30.0596	30.6151	35.8978		31.4834	41.418	44.0274	39.0428		1		3.29374	2.63461	2.6833	3.1463		2.75939	3.63013	3.85883	3.42195
	NFKBIA	233.891		222.872	99.664	58.8047	61.6534		243.62	90.4074	47.3757	55.7776		1		0.952885	0.426112	0.251419	0.263598		1.04159	0.386536	0.202554	0.238476
	RXRA	95.5792		125.285	95.3145	96.8866	98.9502		158.548	105.107	89.3815	92.8496		1		1.3108	0.997231	1.01368	1.03527		1.65881	1.09969	0.935157	0.971441
	RXRB	23.3889		14.3897	11.1887	9.32302	11.5002		18.1283	14.0905	14.2786	12.4963		1		0.615233	0.478375	0.398608	0.491694		0.775079	0.602443	0.610486	0.534284
